# Supplementary material for: The interaction between miR160 and miR165/166 in the control of leaf development and drought tolerance in Arabidopsis
Source: Sci Rep. 2019 Feb 26;9:2832. doi: 10.1038/s41598-019-39397-7 (PMC6391385; doi:10.1038/s41598-019-39397-7)
Supplement: Supplementary file 2 — Dataset 1 [file 41598_2019_39397_MOESM2_ESM.xlsx]

## Sheet: Sheet1
Table S1. All primers used for qRT-PCR in this study.
Primer name	Primer sequence(5' to 3')
miR160-real-PF	TGCCTGGCTCCCTGTATGC
miR165-real-PF	TCGGACCAGGCTTCATCCC
miR166-real-PF	TCGGACCAGGCTTCATTCC
miR156-real-PF	GCTGACAGAAGAGAGTGAGCAC
miR159-real-PF	TTTGGATTGAAGGGAGCTCTA
miR164-real-PF	AGCAGGGCACGTGCAAAA
miR172-real-PF	AGAATCTTGATGATGCTGCAT
miR319-real-PF	ACTGAAGGGAGCTCCCTAAA
miR390-real-PF	AGGAGGGATAGCGCCAAA
miR396-real-PF	TTCCACAGCTTTCTTGAACTT
miR5996-real-PF	CGTGACATCCAGATAGAAGCTTTG
miR8183-real-PF	TTTAGTTGACGGAATTGTGGC
miR826a-real-PF	TAGTCCGGTTTTGGATACGTG
miR831-3p-real-PF	CGTGATCTCTTCGTACTCTTCTTG
miR833a-5p-real-PF	CGTGTTTGTTGTACTCGGTCTAGT
miR869.2-real-PF	CGGTCTGGTGTTGAGATAGTTGAC
U6-real-PF	TGGACCATTTCTCGATTT
U6-real-PR	TTCCCGACCTGCACCAAGCGA
ARF10-real-PF	AACGGCTAACAATCAAGATGGA
ARF10-real-PR	GCGAAGATGCTGAGCGGAC
ARF16-real-PF	ACCTCCTCCTCCTCCTCCAT
ARF16-real-PR	ATGTTTGCGGTATCCGTTGA
ARF17-real-PF	GGATGAACCTGAGATTCTGC
ARF17-real-PR	GTGAATAGCTGGGGAGGATT
PHB-real-PF	CCAGCAGGACTCCTTTCTAT
PHB-real-PR	TGCGCGAAATAGCGACTATG
PHV-real-PF	CCAGCTAATCTTCTCTCGAT
PHV-real-PR	TGCGTGAAACAGCTACGATA
REV-real-PF	CCTGCTGGATTGCTCTCAAT
REV-real-PR	GAAATGGCAAAGATGCCAACCG
ATHB8-real-PF	TTAGACCTTGCGAAGGAGGT
ATHB8-real-PR	AGCGGCCATTGTAGTTCTTT
ATHB15-real-PF	GTTCCCACAGATCATGCAAC
ATHB15-real-PR	TGAACACAAAGCAGATGCAA
IAA1-real-PF	AGAATCTGCTCCTCCTCCTGCA
IAA1-real-PR	ACCGACCAACATCCAATCTCCA
TAA1-real-PF	AGGGACGAAGGAAGAGACGGAT
TAA1-real-PR	TGCTGACTCGGACATGCTTCT
YUC1-real-PF	TTCCGCATCGCTCCAAGGTT
YUC1-real-PR	GGAACTCTTCGCCGCTTTTGT
PIN1-real-PF	AGGAAACCACCACGCCGATTA
PIN1-real-PR	ATGTTGTTCCCACCGTCCGTT
AUX1-real-PF	AGCCACCGTTCTTTATGCCGA
AUX1-real-PR	ATCCACCGAACCCAAATCCGA
TIR1-real-PF	TGTTGACGACGTTAGTGGCCA
TIR1-real-PR	ACCAGTGCCCAATTCCTCCAA
ARF3-real-PF	ACTGGCGATGCTATTTCCCGA
ARF3-real-PR	TCAGAACCACCGCACCTTTCA
ABA1-real-PF	ACTTGGGGTAAAGGGCGTGTT
ABA1-real-PR	TAATTGCAGCCATCCTCGCCA
PYR1-real-PF	TCAATCGCCGAGTTCCACACA
PYR1-real-PR	TGTGTTCGCCGGTAATCCACT
PYL1-real-PF	TCTCCCAATCAATCGCCGAGT
PYL1-real-PR	GTCTCACCACGGACCATACTGT
ABI1-real-PF	AAACCGATGCTCTGCGATGGT
ABI1-real-PR	TTTCCCTCCTGCGGCTTCAAT
OST1-real-PF	AGAAGCAACTGTTCCTCCTGC
OST1-real-PR	TCTCCGCTACTGTCGATGTCA
ABF2-real-PF	TGCTCATCTCTGTTCACCCGA
ABF2-real-PR	GCACCGTCAAGTTGCTGCTTA
BG1-real-PF	AACGGCAACAACCTCCCTTCA
BG1-real-PR	TGTAACGGAACCTGACGCCAT
AT4G00320-real-PF	ATCGTCAAGTCCGGTGAAGG
AT4G00320-real-PR	ACCTGCTTTATCTGACCCGC
AT2G29370-real-PF	ACTGCTCTTGTTACCGGTGG
AT2G29370-real-PR	AGTTTCTCTCGCTGGTCACG
AT4G04350-real-PF	ACCAGGAAGCTCAAAGTGGG
AT4G04350-real-PR	TAAGGTTTGGGGCACACGTT
AT1G79920-real-PF	ATTGACTCATACGCTGCACA
AT1G79920-real-PR	TCTTCACACCTCTTGCATTCA
AT2G36890-real-PF	GAGAGATGGGTAGGGCTCCA
AT2G36890-real-PR	CAGCTTTGTGAGGGAGAGCA
AT5G52280-real-PF	GGGAATGCACGGTTACCTCA
AT5G52280-real-PR	TCCGATTGCCTCCTCAAAGC
AT1G53480-real-PF	TTCTTCGTCAGTCTCTTCGCGG
AT1G53480-real-PR	AAAACCACGATCCGCCTACCT
AT1G66390-real-PF	TGGTCCTTGATTGCTGGTCGA
AT1G66390-real-PR	CCGGTGTTGTAGGAGGGGAAAT
AT1G11362-real-PF	TCCAGTCACTCGTAAACAGCACT
AT1G11362-real-PR	AGCTCATCTTCACACCCAGCT
AT3G48520-real-PF	ACCGCTGCTGAGATTAGTGCT
AT3G48520-real-PR	TCGCTTCCCACGTTCAACACA
AT2G31930-real-PF	TGCACCCAAAGCTCACAACCA
AT2G31930-real-PR	CGGCGATTTGTGGTCACGTTT
AT3G62710-real-PF	ACAATGTCGGACTTGGTGCCA
AT3G62710-real-PR	TGCCTCCGTCCCCAACAAAAT
AT3G16670-real-PF	GCTCAGAGTGGTCTTGGTGGTA
AT3G16670-real-PR	ATCGTTGAGGAGTGTGGGAAGG
AT1G64160-real-PF	GCTCAGAGTGGTCTTGGTGGTA
AT1G64160-real-PR	ATCGTTGAGGAGTGTGGGAAGG
AT3G09530-real-PF	TTGTGCGAAAGAGTGTGCGAC
AT3G09530-real-PR	TCATCGAGACCTTAACCGCCT
AT4G24640-real-PF	TGCGATCGTTCCCATGACCAA
AT4G24640-real-PR	TGACGTCGTAGTTAGCCGTGT
AT1G31690-real-PF	AACGGGGTTCAAGGACAGGTT
AT1G31690-real-PR	AAGACCGGCTCGAACGTCAAA
AT4G04840-real-PF	TAACCGAACCGAGGAGAGAGCT
AT4G04840-real-PR	CGTTCGTCAGTTGGTGTTGGA
ACTIN-real-PF	CCAGTGGTCGTACAACCGGTAT
ACTIN-real-PR	ACCCTCGTAGATTGGCACAGT
