# Supplementary material for: The interaction between miR160 and miR165/166 in the control of leaf development and drought tolerance in Arabidopsis
Source: Sci Rep. 2019 Feb 26;9:2832. doi: 10.1038/s41598-019-39397-7 (PMC6391385; doi:10.1038/s41598-019-39397-7)
Supplement: Supplementary file 3 — Dataset 2 [file 41598_2019_39397_MOESM3_ESM.xlsx]

## Sheet: DB VS SG1
GO analysis of differentially expressed genes comparing STTM160×165/166 and STTM160
GO_accession	Description	Term_type	P_Value	DEG_item	Up	Up_Gene_names	Down	Down_Gene_names
GO:0050896	response to stimulus	biological_process	4.8479e-25	315	163	AT4G36640,AT5G01410,AT4G22200,AT5G20700,AT1G66380,AT4G10120,AT3G12580,AT4G18360,AT1G56600,AT5G53120,AT5G24660,AT2G21330,AT5G54250,AT1G06180,AT1G28570,AT5G09590,AT1G48000,AT3G22840,AT2G38230,AT1G01250,AT5G58760,AT2G46340,AT2G33380,AT4G23050,AT3G09440,AT1G59700,AT5G09870,AT5G25110,AT1G01720,AT3G15210,AT3G24190,AT1G07430,AT5G14640,AT3G17790,AT2G28550,AT1G07350,AT4G02940,AT4G26850,AT5G52060,AT3G44450…	152	AT1G30135,AT5G42900,AT5G53460,AT5G19530,AT5G14180,AT3G50700,AT2G02710,AT4G09460,AT3G27690,AT1G80440,AT2G47400,AT1G29920,AT1G58190,AT3G46780,AT1G28330,AT4G21870,AT3G48520,AT5G46330,AT4G24570,AT5G13710,AT3G10020,AT3G57550,AT1G15820,AT3G47470,AT4G24230,AT4G03110,AT5G40890,AT1G78830,AT5G57660,AT5G05440,AT4G17500,AT1G14290,AT5G64410,AT3G26520,AT5G63470,AT2G15890,AT3G10520,AT1G66150,AT1G25550,AT3G08940…
GO:1901700	response to oxygen-containing compound	biological_process	7.6443e-25	164	88	AT5G58140,AT3G61890,AT5G02270,AT1G51660,AT2G29420,AT1G56650,AT4G14090,AT5G55620,AT3G23000,AT4G34000,AT4G30960,AT5G06530,AT3G46970,AT2G19860,AT2G34720,AT3G27660,AT5G49910,AT5G41040,AT4G22880,AT3G29575,AT3G61220,AT5G06760,AT5G52310,AT1G15100,AT3G29590,AT3G12500,AT5G48880,AT4G33905,AT2G47160,AT1G70000,AT5G17050,AT2G47770,AT5G04950,AT3G55120,AT1G66390,AT1G07890,AT2G37970,AT1G69260,AT4G00430,AT5G57050…	76	AT4G27450,AT5G06870,AT3G59350,AT4G17870,AT2G38310,AT3G49790,AT4G39090,AT5G05600,AT3G47620,AT4G36540,AT4G01330,AT1G03090,AT5G64750,AT5G05730,AT1G23870,AT4G39260,AT1G20340,AT1G35580,AT3G54890,AT1G75220,AT5G53160,AT1G18620,AT1G06680,AT3G15450,AT5G28770,AT4G37610,AT5G23010,AT1G24530,AT1G56220,AT1G58200,AT4G36410,AT5G20250,AT1G68520,AT1G32540,AT5G14120,AT5G27380,AT5G66570,AT5G26000,AT5G63470,AT3G26520…
GO:0042221	response to chemical	biological_process	7.4703e-22	212	108	AT1G63840,AT3G17790,AT1G07430,AT3G52740,AT2G28550,AT2G26690,AT4G26850,AT2G05710,AT3G09600,AT5G11260,AT4G01070,AT4G33010,AT2G23910,AT5G52060,AT1G45249,AT3G09440,AT2G04030,AT3G27820,AT5G61820,AT2G39800,AT1G59700,AT5G09870,AT3G26450,AT5G17220,AT1G66370,AT4G01060,AT3G24190,AT1G01720,AT3G15210,AT1G48000,AT2G34660,AT1G01250,AT1G27940,AT3G22840,AT5G13170,AT2G33380,AT1G65060,AT3G62270,AT5G56030,AT4G21960…	104	AT3G10520,AT3G26520,AT5G26000,AT5G63470,AT5G66570,AT5G01530,AT1G25550,AT3G08940,AT5G14120,AT4G27440,AT5G27380,AT3G14990,AT5G61590,AT3G59940,AT2G21660,AT1G78830,AT1G19380,AT5G24800,AT4G03110,AT5G40890,AT4G17500,AT5G25980,AT4G24800,AT5G57660,AT5G05440,AT2G18300,AT4G12730,AT2G01930,AT3G27690,AT1G80440,AT2G47400,AT5G11070,AT1G28330,AT1G02860,AT1G29920,AT5G21170,AT4G21870,AT3G48520,AT4G24570,AT3G57550…
GO:0009628	response to abiotic stimulus	biological_process	1.6064e-18	168	103	AT2G23910,AT3G44450,AT5G52060,AT3G09600,AT4G01070,AT5G11260,AT3G03250,AT4G26850,AT2G05710,AT4G02940,AT2G28550,AT1G23740,AT4G36240,AT3G52740,AT1G07350,AT5G14640,AT1G63840,AT3G21560,AT1G01720,AT4G01060,AT3G24190,AT3G26450,AT5G17220,AT2G39800,AT5G17170,AT1G10960,AT2G04030,AT1G45249,AT3G09440,AT5G56030,AT5G58760,AT2G46340,AT1G27760,AT2G33380,AT5G13170,AT1G65060,AT3G22840,AT1G27940,AT2G38230,AT1G01250…	65	AT2G42870,AT2G01420,AT3G08940,AT5G01530,AT5G63810,AT5G66570,AT1G14290,AT3G26520,AT5G64410,AT4G12730,AT4G24800,AT5G57660,AT4G17500,AT4G24230,AT1G80920,AT1G19380,AT2G21660,AT3G47470,AT1G15820,AT5G61590,AT2G03760,AT3G60130,AT4G24570,AT4G21870,AT1G29920,AT3G46780,AT3G27690,AT1G01620,AT3G48360,AT5G19530,AT1G33240,AT5G53460,AT5G42900,AT1G33590,AT4G10340,AT2G05100,AT4G27450,AT3G54720,AT4G39090,AT3G07650…
GO:0010033	response to organic substance	biological_process	2.2604e-18	168	82	AT1G63840,AT1G07430,AT3G52740,AT2G28550,AT2G26690,AT4G26850,AT2G05710,AT3G09600,AT5G11260,AT2G23910,AT5G52060,AT1G45249,AT5G61820,AT2G39800,AT1G59700,AT5G09870,AT3G26450,AT5G17220,AT1G66370,AT3G24190,AT4G01060,AT1G01720,AT3G15210,AT1G48000,AT2G34660,AT1G01250,AT1G27940,AT3G22840,AT2G33380,AT5G13170,AT1G65060,AT4G21960,AT4G22200,AT5G20700,AT5G01410,AT2G05940,AT3G57020,AT1G66380,AT1G56600,AT1G06180…	86	AT3G10520,AT3G26520,AT5G26000,AT5G63470,AT5G66570,AT5G01530,AT3G08940,AT4G27440,AT5G27380,AT3G59940,AT2G21660,AT1G78830,AT1G19380,AT5G24800,AT4G03110,AT4G17500,AT5G25980,AT4G24800,AT5G05440,AT2G18300,AT4G12730,AT2G01930,AT3G27690,AT1G80440,AT2G47400,AT5G11070,AT1G28330,AT1G02860,AT1G29920,AT5G21170,AT3G48520,AT4G24570,AT3G57550,AT1G32460,AT2G03760,AT5G63190,AT3G15630,AT1G30135,AT4G10340,AT1G33590…
GO:0009743	response to carbohydrate	biological_process	1.9472e-17	53	30	AT3G57020,AT1G45249,AT5G20700,AT5G54060,AT5G13930,AT4G21960,AT4G37760,AT2G46270,AT3G61220,AT3G26450,AT5G17220,AT2G37970,AT3G24190,AT3G27660,AT3G52740,AT3G22840,AT2G19860,AT3G55120,AT3G23000,AT5G17050,AT2G23910,AT5G52060,AT1G56650,AT4G14090,AT5G02270,AT5G58140,AT1G65060,AT5G48880,AT3G29590,AT2G05710	23	AT5G64750,AT5G24800,AT1G03090,AT1G20340,AT1G23870,AT3G15630,AT4G10340,AT5G20250,AT5G28770,AT3G48360,AT1G06680,AT3G15450,AT5G01530,AT1G29920,AT3G49790,AT3G08940,AT1G28330,AT3G27690,AT3G26520,AT2G47400,AT5G63190,AT3G54890,AT5G21170
GO:0009813	flavonoid biosynthetic process	biological_process	1.3843e-16	38	36	AT2G34720,AT3G55120,AT3G22840,AT5G06510,AT3G52740,AT5G41400,AT5G17050,AT3G23000,AT4G14090,AT1G56650,AT2G23910,AT3G29590,AT1G65060,AT5G48880,AT5G11260,AT4G01070,AT5G02270,AT2G05940,AT1G17745,AT1G66380,AT3G57020,AT5G13930,AT5G54060,AT5G20700,AT3G24190,AT2G37970,AT1G66370,AT5G03555,AT1G28570,AT5G17220,AT3G61220,AT4G05590,AT3G21560,AT4G22880,AT4G37760,AT1G79270	2	AT2G24550,AT4G26530
GO:0044283	small molecule biosynthetic process	biological_process	1.3843e-16	102	50	AT1G09310,AT1G17745,AT5G24120,AT3G44310,AT2G04350,AT3G26450,AT5G53970,AT1G01720,AT1G10960,AT2G39800,AT2G34720,AT2G15020,AT5G21100,AT1G23740,AT3G11670,AT3G56290,AT1G07010,AT5G24150,AT1G70580,AT5G50100,AT4G33010,AT4G26850,AT1G51660,AT5G24155,AT1G64780,AT2G21320,AT2G05940,AT2G34490,AT1G17050,AT5G13930,AT4G21960,AT4G39730,AT5G01410,AT4G22200,AT5G17760,AT2G21330,AT4G37760,AT1G66390,AT1G64400,AT2G38230…	52	AT1G20340,AT3G01690,AT5G05730,AT3G47470,AT1G30380,AT1G12090,AT1G15820,AT2G06850,AT1G55670,AT4G12730,AT5G65390,AT5G05600,AT5G14200,AT2G22990,AT5G15350,AT3G08940,AT1G08380,AT5G66570,AT5G19940,AT1G14290,AT3G26520,AT4G27440,AT3G14990,AT5G14120,AT1G76160,AT5G53460,AT2G46330,AT5G64040,AT4G28750,AT1G31330,AT5G10430,AT1G30135,AT4G10340,AT2G22330,AT4G36670,AT1G49500,AT1G01620,AT5G23010,AT5G44020,AT1G61520…
GO:0009812	flavonoid metabolic process	biological_process	1.5612e-16	40	37	AT3G21560,AT4G05590,AT4G37760,AT4G22880,AT1G66370,AT2G37970,AT5G03555,AT1G28570,AT3G24190,AT3G61220,AT5G17220,AT1G79270,AT3G57020,AT1G66380,AT2G05940,AT1G17745,AT5G20700,AT5G13930,AT5G54060,AT2G23910,AT1G56650,AT4G14090,AT4G01070,AT5G11260,AT5G02270,AT3G29590,AT5G48880,AT4G25640,AT1G65060,AT3G22840,AT3G52740,AT5G06510,AT3G55120,AT2G34720,AT3G23000,AT5G41400,AT5G17050	3	AT5G05860,AT4G26530,AT2G24550
GO:0016168	chlorophyll binding	molecular_function	2.9429e-16	17	2	AT3G22840,AT2G21970	15	AT3G27690,AT1G29930,AT1G15820,AT4G10340,AT3G47470,AT1G29920,AT2G05070,AT5G01530,AT3G61470,AT3G08940,AT2G34420,AT3G54890,AT1G61520,AT1G29910,AT2G05100
GO:0009744	response to sucrose	biological_process	2.9987e-16	37	20	AT1G56650,AT4G14090,AT2G23910,AT5G48880,AT1G65060,AT3G29590,AT5G02270,AT5G58140,AT3G55120,AT3G52740,AT3G22840,AT5G17050,AT3G61220,AT5G17220,AT2G37970,AT3G24190,AT4G37760,AT3G57020,AT5G54060,AT5G13930	17	AT5G63190,AT5G21170,AT3G54890,AT1G28330,AT5G01530,AT3G49790,AT3G08940,AT3G27690,AT2G47400,AT3G15450,AT1G06680,AT1G20340,AT1G23870,AT1G03090,AT3G15630,AT4G10340,AT5G20250
GO:0034285	response to disaccharide	biological_process	3.8876e-16	37	20	AT3G57020,AT5G54060,AT5G13930,AT4G37760,AT3G61220,AT5G17220,AT2G37970,AT3G24190,AT3G52740,AT3G22840,AT3G55120,AT5G17050,AT2G23910,AT1G56650,AT4G14090,AT5G02270,AT5G58140,AT1G65060,AT5G48880,AT3G29590	17	AT1G03090,AT1G20340,AT1G23870,AT3G15630,AT4G10340,AT5G20250,AT1G06680,AT3G15450,AT5G01530,AT3G49790,AT3G08940,AT1G28330,AT3G27690,AT2G47400,AT5G63190,AT3G54890,AT5G21170
GO:0009070	serine family amino acid biosynthetic process	biological_process	1.0894e-14	35	7	AT4G33010,AT3G13110,AT3G26450,AT2G21330,AT1G09310,AT1G17745,AT4G21960	28	AT4G27440,AT1G52230,AT5G10180,AT5G14120,AT2G22990,AT1G76100,AT3G08940,AT1G74470,AT1G08380,AT3G26520,AT5G66570,AT5G19940,AT5G23010,AT5G44020,AT1G55670,AT1G06680,AT1G61520,AT5G64040,AT1G20340,AT1G31330,AT3G01690,AT4G28750,AT1G12090,AT2G22330,AT1G15820,AT3G47470,AT4G10340,AT1G30380
GO:0008152	metabolic process	biological_process	1.1304e-14	384	205	AT4G00370,AT1G70000,AT1G35560,AT1G51140,AT1G80760,AT5G17050,AT5G04950,AT4G09350,AT1G15100,AT5G48880,AT4G25640,AT4G39800,AT3G02830,AT5G13930,AT5G57050,AT2G34490,AT2G03140,AT4G17770,AT1G66390,AT5G56010,AT1G53490,AT3G46450,AT1G69260,AT4G15530,AT4G34000,AT2G44940,AT1G07010,AT5G62220,AT3G11670,AT2G34720,AT5G02270,AT5G24155,AT2G29420,AT5G22300,AT3G26570,AT1G56650,AT3G44310,AT3G16910,AT4G02630,AT5G24120…	179	AT5G02160,AT3G53460,AT2G31810,AT1G72150,AT3G10720,AT1G52230,AT4G36410,AT1G58200,AT4G22540,AT1G68520,AT4G28750,AT5G64040,AT2G46330,AT1G61520,AT1G14685,AT5G18170,AT1G34300,AT4G13830,AT5G23010,AT5G28770,AT1G49500,AT4G36670,Novel00016,AT3G13520,AT3G61470,AT1G63690,AT3G07650,AT4G31620,AT4G39090,AT5G08520,AT1G13700,AT1G12090,AT1G30380,AT5G05730,AT5G64750,AT1G03090,AT5G24470,AT4G39260,AT1G20340,AT5G6719…
GO:0009725	response to hormone	biological_process	1.6885e-14	111	53	AT1G66390,AT1G07890,AT1G56600,AT1G69260,AT1G06180,AT2G46270,AT4G37760,AT5G57050,AT5G13930,AT4G22200,AT5G25610,AT2G05940,AT1G66380,AT3G12500,AT2G33380,AT5G13170,AT5G52310,AT1G15100,AT4G33905,AT1G48000,AT2G47770,AT1G70000,AT1G01250,AT3G55120,AT1G27940,AT5G04950,AT5G61820,AT2G39800,AT1G66370,AT4G01060,AT3G26450,AT3G29575,AT3G15210,AT4G22880,AT1G01720,AT1G45249,AT2G38210,AT4G26850,AT2G05710,AT1G51660…	58	AT1G61520,AT1G14685,AT1G06680,AT4G09460,AT3G48360,AT1G24530,AT1G56220,AT5G28770,AT4G37610,AT3G50700,AT1G30135,AT1G68520,AT1G58200,AT1G69890,AT1G33590,AT4G36410,AT5G53460,AT4G34770,AT4G28750,AT3G48520,AT1G52230,AT2G03760,AT5G63190,AT1G75220,AT2G01930,AT5G53160,AT1G80440,AT5G11070,AT1G18620,AT5G25980,AT5G05600,AT4G17500,AT5G05440,AT4G24800,AT4G36540,AT2G18300,AT3G47620,AT4G01330,AT3G59940,AT2G06850…
GO:0046906	tetrapyrrole binding	molecular_function	3.1332e-14	18	3	AT2G21970,AT2G47770,AT3G22840	15	AT2G34420,AT3G54890,AT1G61520,AT1G29910,AT2G05100,AT3G27690,AT1G29930,AT1G15820,AT4G10340,AT3G47470,AT5G01530,AT3G61470,AT2G05070,AT1G29920,AT3G08940
GO:0019344	cysteine biosynthetic process	biological_process	3.2089e-14	34	6	AT4G33010,AT3G13110,AT3G26450,AT2G21330,AT4G21960,AT1G09310	28	AT5G14120,AT1G52230,AT4G27440,AT5G10180,AT1G74470,AT1G08380,AT3G26520,AT5G66570,AT5G19940,AT2G22990,AT1G76100,AT3G08940,AT1G06680,AT1G61520,AT1G55670,AT5G23010,AT5G44020,AT2G22330,AT1G12090,AT1G15820,AT1G30380,AT4G10340,AT3G47470,AT1G20340,AT5G64040,AT1G31330,AT3G01690,AT4G28750
GO:0006534	cysteine metabolic process	biological_process	4.1753e-14	34	6	AT1G09310,AT4G21960,AT3G26450,AT2G21330,AT3G13110,AT4G33010	28	AT1G20340,AT5G64040,AT3G01690,AT4G28750,AT1G31330,AT1G30380,AT3G47470,AT4G10340,AT1G15820,AT2G22330,AT1G12090,AT1G55670,AT5G23010,AT5G44020,AT1G61520,AT1G06680,AT2G22990,AT3G08940,AT1G76100,AT1G08380,AT1G74470,AT5G66570,AT5G19940,AT3G26520,AT1G52230,AT4G27440,AT5G10180,AT5G14120
GO:0009534	chloroplast thylakoid	cellular_component	5.0224e-14	47	8	AT2G21330,AT2G21970,AT5G17170,AT4G39730,AT2G42975,AT4G33010,AT3G22840,AT4G22240	39	AT1G55670,AT5G54270,AT1G52220,AT1G61520,AT2G34420,AT1G06680,AT1G29910,AT4G28750,AT1G31330,AT1G20340,AT5G64040,AT1G29930,AT1G30380,AT4G10340,AT3G47470,AT1G15820,AT5G24490,AT1G03130,AT2G05100,AT3G21055,AT1G52230,AT4G27440,AT3G54890,AT1G21500,AT3G08940,AT1G29920,AT1G76100,AT3G61470,AT5G01530,AT2G05070,AT3G53460,AT3G46780,AT5G66570,AT3G56650,AT5G19940,AT2G45180,AT3G27690,AT5G02160,AT1G74470
GO:0031976	plastid thylakoid	cellular_component	5.0224e-14	47	8	AT4G33010,AT2G42975,AT4G22240,AT3G22840,AT5G17170,AT2G21330,AT2G21970,AT4G39730	39	AT3G54890,AT1G21500,AT2G05100,AT1G03130,AT5G24490,AT1G52230,AT4G27440,AT3G21055,AT2G45180,AT3G27690,AT5G02160,AT5G19940,AT3G56650,AT5G66570,AT1G74470,AT1G76100,AT1G29920,AT3G61470,AT5G01530,AT2G05070,AT3G53460,AT3G08940,AT3G46780,AT1G06680,AT2G34420,AT1G61520,AT1G29910,AT1G55670,AT1G52220,AT5G54270,AT1G29930,AT1G15820,AT1G30380,AT4G10340,AT3G47470,AT1G31330,AT4G28750,AT1G20340,AT5G64040
GO:0044711	single-organism biosynthetic process	biological_process	5.4235e-14	168	100	AT4G26850,AT2G05710,AT4G01070,AT1G64780,AT3G03250,AT2G21320,AT5G50100,AT4G33010,AT2G23910,AT3G17790,AT3G56290,AT1G70580,AT5G24150,AT1G23740,AT1G10960,AT1G79270,AT5G09870,AT2G39800,AT1G66370,AT3G26450,AT5G17220,AT3G21560,AT5G53970,AT1G01720,AT4G23990,AT3G27820,AT3G19000,AT5G01260,AT1G65060,AT2G33380,AT5G14700,AT5G58770,AT4G02710,AT2G37240,AT2G38230,AT3G22840,AT5G06510,AT3G15350,AT1G70730,AT1G17100…	68	AT5G14120,AT4G05070,AT4G26530,AT4G27440,AT3G14990,AT3G10520,AT1G08380,AT5G19940,AT5G66570,AT1G14290,AT3G26520,AT5G15350,AT2G01420,AT3G08940,AT5G65390,AT4G12730,AT3G47470,AT1G15820,AT5G40850,AT2G21660,AT3G01690,AT5G13710,AT3G48520,AT2G03760,AT5G10180,AT3G14310,AT2G47400,AT3G46780,AT1G02860,AT1G76100,AT5G19530,AT1G33240,AT1G20010,AT1G01620,AT5G44020,AT4G10340,AT1G30135,AT5G53460,AT5G10430,AT1G31330…
GO:0009069	serine family amino acid metabolic process	biological_process	1.0593e-13	37	8	AT3G26450,AT2G21330,AT4G21960,AT1G17745,AT1G09310,AT4G33010,AT3G13110,AT1G23740	29	AT1G06680,AT1G61520,AT5G23010,AT5G44020,AT1G55670,AT2G22330,AT1G15820,AT1G12090,AT3G47470,AT4G10340,AT1G30380,AT1G20340,AT5G64040,AT1G31330,AT4G28750,AT3G01690,AT5G14120,AT4G27440,AT1G52230,AT5G10180,AT1G08380,AT1G74470,AT3G14310,AT3G26520,AT5G66570,AT5G19940,AT2G22990,AT1G76100,AT3G08940
GO:0009579	thylakoid	cellular_component	1.0847e-13	51	10	AT4G33010,AT2G42975,AT1G23740,AT3G22840,AT4G22240,AT2G21330,AT2G21970,AT5G49910,AT5G17170,AT4G39730	41	AT1G03130,AT2G05100,AT5G24490,AT1G52230,AT4G27440,AT3G21055,AT1G21500,AT3G54890,AT1G29920,AT1G76100,AT5G01530,AT2G05070,AT3G61470,AT3G53460,AT3G08940,AT3G46780,AT3G27690,AT2G45180,AT5G02160,AT5G19940,AT3G56650,AT5G26000,AT5G66570,AT1G08380,AT1G74470,AT1G55670,AT1G52220,AT5G54270,AT2G34420,AT1G06680,AT1G61520,AT1G29910,AT1G31330,AT4G28750,AT1G20340,AT5G64040,AT1G29930,AT1G15820,AT1G30380,AT3G47470…
GO:0030076	light-harvesting complex	cellular_component	1.4009e-13	14	0		14	AT5G54270,AT1G29920,AT2G05100,AT5G01530,AT3G61470,AT2G05070,AT4G10340,AT3G47470,AT1G29910,AT1G61520,AT1G29930,AT3G27690,AT3G54890,AT2G34420
GO:0044436	thylakoid part	cellular_component	2.7515e-13	43	7	AT4G39730,AT2G21330,AT2G21970,AT5G17170,AT3G22840,AT4G22240,AT2G42975	36	AT4G28750,AT1G31330,AT1G20340,AT5G64040,AT1G29930,AT1G30380,AT3G47470,AT4G10340,AT1G15820,AT1G55670,AT5G54270,AT1G52220,AT1G61520,AT2G34420,AT1G06680,AT1G29910,AT3G08940,AT1G29920,AT1G76100,AT3G61470,AT2G05070,AT5G01530,AT3G46780,AT5G66570,AT3G56650,AT2G45180,AT3G27690,AT5G02160,AT1G74470,AT1G08380,AT1G03130,AT2G05100,AT3G21055,AT1G52230,AT4G27440,AT3G54890
GO:0009719	response to endogenous stimulus	biological_process	3.9675e-13	116	53	AT1G63840,AT1G07430,AT4G34000,AT2G34720,AT2G28550,AT1G51660,AT2G26690,AT4G26850,AT2G05710,AT3G09600,AT3G61890,AT5G58140,AT5G11260,AT5G55620,AT1G56650,AT4G35030,AT1G45249,AT2G38210,AT5G61820,AT2G39800,AT3G26450,AT3G29575,AT1G66370,AT4G01060,AT4G22880,AT1G01720,AT3G15210,AT2G47770,AT1G48000,AT1G70000,AT3G55120,AT1G01250,AT1G27940,AT5G04950,AT2G33380,AT5G13170,AT3G12500,AT5G52310,AT1G15100,AT4G33905…	63	AT3G10520,AT2G38310,AT5G26000,AT5G63470,AT5G66570,AT3G08940,AT2G27050,AT5G06870,AT3G23550,AT4G27440,AT4G17870,AT5G27380,AT3G59350,AT4G01330,AT3G59940,AT2G06850,AT2G21660,AT4G39260,AT1G19380,AT1G78830,AT3G26200,AT5G05730,AT5G64750,AT4G17500,AT5G05600,AT5G25980,AT4G24800,AT5G05440,AT2G18300,AT4G36540,AT3G47620,AT5G53160,AT2G01930,AT1G80440,AT1G18620,AT5G11070,AT3G48520,AT4G24570,AT1G52230,AT3G57550…
GO:0001101	response to acid chemical	biological_process	5.1922e-13	101	55	AT1G45249,AT5G06760,AT2G04030,AT5G41040,AT5G61820,AT2G39800,AT4G01060,AT1G66370,AT3G29575,AT3G15210,AT1G01720,AT4G22880,AT4G30960,AT1G63840,AT4G34000,AT1G07430,AT3G46970,AT2G34720,AT2G28550,AT5G06530,AT2G05710,AT4G26850,AT2G29420,AT2G26690,AT1G51660,AT5G11260,AT3G61890,AT3G09600,AT1G56650,AT5G57050,AT5G13930,AT4G22200,AT4G00430,AT2G05940,AT5G25610,AT1G66380,AT1G66390,AT1G56600,AT1G69260,AT1G06180…	46	AT5G61590,AT2G21660,AT4G39260,AT5G40890,AT4G03110,AT5G05730,AT5G64750,AT5G25980,AT5G05600,AT4G17500,AT5G05440,AT5G57660,AT4G36540,AT3G47620,AT2G38310,AT5G63470,AT5G26000,AT5G66570,AT4G39090,AT1G25550,AT5G06870,AT5G14120,AT4G27450,AT5G27380,AT4G17870,AT1G68520,AT1G30135,AT1G33590,AT1G58200,AT4G36410,AT1G33240,AT1G06680,AT4G09460,AT3G48360,AT4G37610,AT1G01620,AT3G50700,AT5G28770,AT5G23010,AT5G53160…
GO:0034357	photosynthetic membrane	cellular_component	5.9649e-13	40	6	AT2G42975,AT3G22840,AT4G22240,AT2G21970,AT5G17170,AT4G39730	34	AT3G21055,AT1G52230,AT4G27440,AT2G05100,AT1G03130,AT3G54890,AT3G46780,AT3G08940,AT1G29920,AT5G01530,AT2G05070,AT3G61470,AT1G08380,AT1G74470,AT5G66570,AT2G45180,AT3G27690,AT5G02160,AT5G54270,AT1G52220,AT1G55670,AT1G29910,AT1G61520,AT1G06680,AT2G34420,AT1G20340,AT5G64040,AT4G28750,AT1G31330,AT1G30380,AT3G47470,AT4G10340,AT1G15820,AT1G29930
GO:0055035	plastid thylakoid membrane	cellular_component	5.9649e-13	39	6	AT4G22240,AT3G22840,AT2G42975,AT4G39730,AT5G17170,AT2G21970	33	AT1G74470,AT3G27690,AT2G45180,AT5G02160,AT5G66570,AT3G46780,AT1G29920,AT2G05070,AT5G01530,AT3G61470,AT3G08940,AT3G54890,AT1G52230,AT4G27440,AT3G21055,AT2G05100,AT1G03130,AT1G15820,AT1G30380,AT4G10340,AT3G47470,AT1G29930,AT1G20340,AT5G64040,AT1G31330,AT4G28750,AT1G29910,AT2G34420,AT1G06680,AT1G61520,AT1G52220,AT5G54270,AT1G55670
GO:0015979	photosynthesis	biological_process	8.3589e-13	44	9	AT3G11670,AT2G05710,AT5G58140,AT5G24120,AT5G57050,AT2G21970,AT2G21330,AT5G17170,AT2G04039	35	AT3G46780,AT3G08940,AT5G01530,AT3G61470,AT2G05070,AT1G76100,AT1G29920,AT1G74470,AT1G08380,AT5G66570,AT5G19940,AT2G47400,AT3G27690,AT3G21055,AT4G27440,AT1G52230,AT2G05100,AT1G03130,AT3G54890,AT5G64040,AT4G28750,AT5G05730,AT1G31330,AT4G10340,AT3G47470,AT1G30380,AT1G15820,AT1G29930,AT5G54270,AT1G52220,AT1G55670,AT1G29910,AT1G61520,AT1G06680,AT2G34420
GO:0044710	single-organism metabolic process	biological_process	1.4774e-12	241	136	AT4G22200,AT5G01410,AT4G36640,AT1G17050,AT4G21960,AT4G10120,AT4G24000,AT1G66380,AT2G05940,AT3G15350,AT1G70730,AT1G17100,AT1G56600,AT4G30470,AT2G21330,AT4G37760,AT5G09590,AT5G17760,AT4G17090,AT4G02710,AT2G37240,AT3G22840,AT5G06510,AT2G38230,AT2G34660,AT5G58760,AT2G46340,AT3G19000,AT1G65060,AT5G01260,AT2G33380,AT5G58770,AT5G14700,AT3G09440,AT5G43150,AT4G23990,AT3G27820,AT1G79270,AT5G09870,AT2G39800…	105	AT1G33590,AT4G10340,AT3G61580,AT1G30135,AT5G10430,AT1G31330,AT5G53460,AT5G05860,AT5G19530,AT1G33240,AT4G26555,AT5G14180,AT1G20010,AT3G50700,AT1G01620,AT5G18600,AT5G44020,AT1G80440,AT2G47400,AT2G45180,AT3G14310,AT1G02860,AT1G76100,AT3G46780,AT3G48520,AT3G10020,AT5G13710,AT1G80420,AT5G10180,AT2G03760,AT3G57550,AT5G40850,AT2G21660,AT3G47470,AT1G15820,AT3G59940,AT3G01690,AT5G65390,AT5G25980,AT4G17500…
GO:0009535	chloroplast thylakoid membrane	cellular_component	2.3134e-12	38	6	AT2G21970,AT5G17170,AT4G39730,AT2G42975,AT3G22840,AT4G22240	32	AT1G55670,AT5G54270,AT1G52220,AT1G61520,AT2G34420,AT1G06680,AT1G29910,AT4G28750,AT1G31330,AT5G64040,AT1G29930,AT4G10340,AT3G47470,AT1G30380,AT1G15820,AT2G05100,AT1G03130,AT3G21055,AT4G27440,AT1G52230,AT3G54890,AT3G08940,AT3G61470,AT2G05070,AT5G01530,AT1G29920,AT3G46780,AT5G66570,AT5G02160,AT2G45180,AT3G27690,AT1G74470
GO:0042651	thylakoid membrane	cellular_component	2.4128e-12	39	6	AT4G39730,AT5G17170,AT2G21970,AT4G22240,AT3G22840,AT2G42975	33	AT1G29930,AT1G15820,AT1G30380,AT3G47470,AT4G10340,AT1G31330,AT4G28750,AT1G20340,AT5G64040,AT1G06680,AT2G34420,AT1G61520,AT1G29910,AT1G55670,AT1G52220,AT5G54270,AT2G45180,AT3G27690,AT5G02160,AT5G66570,AT1G74470,AT1G29920,AT2G05070,AT3G61470,AT5G01530,AT3G08940,AT3G46780,AT3G54890,AT1G03130,AT2G05100,AT1G52230,AT4G27440,AT3G21055
GO:0080167	response to karrikin	biological_process	2.9407e-12	25	17	AT3G52740,AT3G22840,AT3G55120,AT1G70000,AT3G09440,AT1G78290,AT5G17050,AT3G44450,AT2G23910,AT3G21560,AT3G61220,AT5G02270,AT3G17609,AT5G11260,AT4G02940,AT1G10960,AT1G66390	8	AT5G42900,AT5G63810,AT1G25275,AT5G64410,AT1G33590,AT5G20250,AT3G47470,AT5G05600
GO:0071704	organic substance metabolic process	biological_process	3.2458e-12	356	195	AT2G05710,AT4G01070,AT5G11260,AT3G09600,AT1G62710,AT3G03250,AT1G64780,AT4G38340,AT3G13040,AT4G33010,AT5G36160,AT2G23910,AT4G28740,AT3G52740,AT1G23740,AT5G61820,AT1G10960,AT5G17170,AT1G79270,AT2G39800,AT4G01060,AT1G66370,AT5G17220,AT5G62430,AT3G26450,AT3G21560,AT5G53970,AT5G43150,AT1G45249,AT3G27820,AT2G04030,AT2G23000,AT3G19000,AT1G65060,AT5G22290,AT3G62270,AT5G14700,AT5G58770,AT5G56030,AT2G37240…	161	AT5G14120,AT4G05070,AT2G42870,AT3G21055,AT4G27440,AT1G08380,AT5G66570,AT5G26000,AT2G01420,AT5G01530,AT5G25980,AT5G65390,AT2G18300,AT1G52220,AT4G12730,AT2G23600,AT3G59940,AT5G61590,AT5G40850,AT2G21660,AT1G80920,AT5G21170,AT3G47210,AT5G10180,AT5G24490,AT2G03760,AT1G80420,AT3G14310,AT2G01930,AT2G25900,AT2G24550,AT4G17460,AT1G76100,AT1G02860,AT1G70530,AT1G33240,AT3G48360,AT1G01620,AT1G20010,AT5G44020…
GO:0006970	response to osmotic stress	biological_process	4.9068e-12	67	45	AT1G56650,AT5G52060,AT2G05710,AT4G01070,AT3G61890,AT3G09600,AT3G03250,AT2G34720,AT2G28550,AT4G30960,AT1G63840,AT4G34000,AT3G23000,AT5G14640,AT4G01060,AT3G26450,AT1G01720,AT2G39800,AT2G04030,AT5G06760,AT1G45249,AT5G56030,AT1G27760,AT2G33380,AT5G13170,AT1G15100,AT5G52310,AT5G49480,AT1G48000,AT2G47770,AT1G70000,AT5G09590,AT1G69260,AT1G06180,AT2G46270,AT4G12880,AT1G07890,AT1G56600,AT5G25610,AT2G05940…	22	AT4G39090,AT3G26520,AT4G12730,AT4G17500,AT5G14200,AT2G41560,AT4G24800,AT4G39260,AT5G05730,AT5G64750,AT5G62350,AT1G15820,AT2G21660,AT3G60130,AT2G03760,AT1G72150,AT1G35580,AT3G48360,AT1G01620,AT5G18170,AT5G53460,AT1G58200
GO:0044281	small molecule metabolic process	biological_process	8.7468e-12	146	72	AT5G48880,AT4G39800,AT1G79550,AT4G33905,AT1G80760,AT3G13110,AT4G00370,AT5G04950,AT3G43600,AT1G03310,AT1G64970,AT1G07890,AT1G66390,AT1G64400,AT3G47430,AT5G13930,AT4G39730,AT2G34490,AT1G51660,AT5G24155,AT5G58140,AT1G07010,AT2G34720,AT5G21100,AT2G15020,AT3G11670,AT3G26840,AT5G03555,AT2G04350,AT1G62540,AT3G16910,AT3G44310,AT1G09310,AT1G17745,AT2G29090,AT5G24120,AT5G01260,AT2G33380,AT5G58770,AT2G37240…	74	AT1G35580,AT2G31810,AT3G10720,AT1G52230,AT1G72150,AT1G75220,AT1G74470,AT4G13830,AT1G61520,AT1G06680,AT4G36670,AT1G49500,AT5G23010,AT2G22330,AT1G58200,AT2G46330,AT5G64040,AT4G28750,AT5G06870,AT1G76160,AT2G22990,AT4G39090,AT5G05600,AT5G14200,AT1G55670,AT1G30380,AT1G12090,AT2G06850,AT1G20340,AT1G03090,AT5G62350,AT5G05730,AT5G13710,AT3G48520,AT3G57550,AT2G03760,AT5G10180,AT3G14310,AT2G45180,AT3G46780…
GO:0044435	plastid part	cellular_component	8.958e-12	84	33	AT3G22840,AT4G00370,AT4G35090,AT1G79550,AT2G33380,AT5G10470,AT1G17050,AT4G39730,AT2G21330,AT4G17090,AT5G15450,AT1G70730,AT1G07890,AT1G23740,AT3G11670,AT4G22240,AT4G15530,AT1G70580,AT4G33010,AT2G42975,AT3G26570,AT2G05710,AT2G04030,AT1G17745,AT3G27820,AT2G21970,AT5G03555,AT2G04350,AT5G49910,AT1G10960,AT5G17170,AT3G26840,AT1G62180	51	AT3G53460,AT2G05070,AT1G29920,AT1G76100,AT3G46780,AT5G02160,AT3G27690,AT2G45180,AT2G47400,AT3G56650,AT1G74470,AT1G03130,AT5G24490,AT1G52230,AT1G21500,AT3G54890,AT1G31330,AT4G28750,AT5G64040,AT5G53460,AT5G16400,AT1G29930,AT1G58200,AT4G10340,AT1G20010,AT3G09580,AT5G54270,AT2G34420,AT1G06680,AT1G61520,AT3G61470,AT5G01530,AT3G08940,AT1G77060,AT1G30360,AT5G66570,AT5G19940,AT2G05100,AT4G27440,AT3G21055…
GO:0010224	response to UV-B	biological_process	2.3034e-11	22	22	AT2G23910,AT4G37760,AT2G37970,AT3G24190,AT4G14090,AT3G61220,AT5G17220,AT5G11260,AT3G17609,AT5G58760,AT5G02270,AT3G29590,AT1G65060,AT5G48880,AT3G57020,AT3G22840,AT3G52740,AT3G55120,AT5G01410,AT5G13930,AT5G17050,AT5G54060	0
GO:0009411	response to UV	biological_process	3.1987e-11	33	27	AT2G23910,AT4G14090,AT5G02270,AT5G58760,AT5G11260,AT1G65060,AT5G48880,AT3G29590,AT3G52740,AT1G27940,AT3G22840,AT2G34720,AT3G55120,AT5G17050,AT4G37760,AT3G21560,AT2G21970,AT5G17220,AT3G61220,AT3G24190,AT5G03555,AT2G37970,AT3G17609,AT3G57020,AT5G01410,AT5G54060,AT5G13930	6	AT2G01420,AT3G26520,AT5G19530,AT1G20340,AT2G06850,AT1G12090
GO:0044434	chloroplast part	cellular_component	3.8224e-11	81	31	AT5G10470,AT1G17050,AT4G39730,AT4G17090,AT2G21330,AT1G07890,AT5G15450,AT1G70730,AT3G22840,AT4G00370,AT1G79550,AT2G33380,AT2G04030,AT1G17745,AT3G27820,AT2G21970,AT2G04350,AT5G17170,AT1G10960,AT3G26840,AT1G62180,AT5G49910,AT1G23740,AT3G11670,AT1G70580,AT4G22240,AT4G15530,AT4G33010,AT2G42975,AT3G26570,AT2G05710	50	AT5G64040,AT5G53460,AT1G31330,AT4G28750,AT4G10340,AT5G16400,AT1G29930,AT3G09580,AT5G54270,AT1G20010,AT2G34420,AT1G06680,AT1G61520,AT3G46780,AT3G53460,AT2G05070,AT1G76100,AT1G29920,AT1G74470,AT5G02160,AT2G45180,AT3G27690,AT2G47400,AT3G56650,AT1G52230,AT1G03130,AT5G24490,AT1G21500,AT3G54890,AT1G20340,AT5G05730,AT5G06690,AT1G80920,AT1G15820,AT3G47470,AT1G30380,AT1G52220,AT1G55670,AT1G29910,AT5G14200…
GO:0009718	anthocyanin-containing compound biosynthetic process	biological_process	7.4876e-11	17	16	AT5G17220,AT1G66370,AT4G14090,AT1G56650,AT4G22880,AT3G21560,AT1G65060,AT5G48880,AT3G29590,AT3G55120,AT5G06510,AT3G22840,AT1G66380,AT5G54060,AT5G13930,AT5G17050	1	AT4G26530
GO:0044272	sulfur compound biosynthetic process	biological_process	1.2613e-10	46	13	AT1G62540,AT4G21960,AT1G09310,AT3G27820,AT1G17100,AT3G26450,AT2G21330,AT3G13110,AT1G23740,AT1G03310,AT4G39800,AT5G58140,AT4G33010	33	AT1G15820,AT1G12090,AT2G22330,AT4G10340,AT3G47470,AT1G30380,AT5G64040,AT1G20340,AT5G05730,AT1G31330,AT3G01690,AT4G28750,AT5G14200,AT1G06680,AT1G61520,AT5G23010,AT5G44020,AT1G55670,AT1G74470,AT1G08380,AT3G26520,AT5G66570,AT5G19940,AT3G46780,AT2G22990,AT1G76100,AT3G08940,AT5G14120,AT4G27440,AT1G52230,AT5G27380,AT3G14990,AT5G10180
GO:0044237	cellular metabolic process	biological_process	1.6695e-10	336	175	AT4G33010,AT5G36160,AT4G38340,AT3G13040,AT2G23910,AT2G05710,AT1G64780,AT3G03250,AT4G01070,AT5G11260,AT3G09600,AT1G62710,AT1G23740,AT4G28740,AT5G17220,AT5G62430,AT3G26450,AT4G01060,AT1G66370,AT5G53970,AT3G24170,AT3G21560,AT5G61820,AT5G17170,AT1G10960,AT2G39800,AT1G79270,AT2G04030,AT3G27820,AT5G43150,AT1G45249,AT5G14700,AT5G56030,AT5G58770,AT5G22290,AT1G65060,AT3G19000,AT3G62270,AT2G34660,AT5G06510…	161	AT4G27440,AT3G21055,AT4G05070,AT5G14120,AT2G42870,AT5G01530,AT1G08380,AT5G66570,AT5G26000,AT2G18300,AT1G52220,AT4G12730,AT2G23600,AT5G25980,AT1G80920,AT3G59940,AT5G61590,AT5G40850,AT2G21660,AT5G10180,AT5G24490,AT2G03760,AT1G80420,AT5G21170,AT3G47210,AT4G17460,AT2G25900,AT1G76100,AT1G02860,AT2G01930,AT3G14310,AT3G48360,AT5G44020,AT1G01620,AT1G20010,AT1G33240,AT2G34420,AT1G70530,AT1G31330,AT5G10430…
GO:1901576	organic substance biosynthetic process	biological_process	1.7899e-10	250	140	AT3G56290,AT3G17790,AT1G70580,AT5G24150,AT3G52740,AT1G23740,AT2G28550,AT1G64780,AT3G03250,AT2G21320,AT3G09600,AT4G01070,AT5G11260,AT4G26850,AT2G05710,AT2G23910,AT4G33010,AT5G50100,AT3G13040,AT4G38340,AT1G45249,AT4G23990,AT3G27820,AT2G39800,AT5G09870,AT1G79270,AT1G10960,AT5G53970,AT1G01720,AT3G21560,AT3G15210,AT5G62430,AT3G26450,AT5G17220,AT1G66370,AT3G24190,AT4G01060,AT2G37240,AT4G02710,AT1G48000…	110	AT1G14290,AT3G26520,AT5G19940,AT4G30690,AT5G63470,AT5G66570,AT1G08380,AT3G10520,AT1G25550,AT3G08940,AT2G01420,AT5G15350,AT2G42870,AT4G05070,AT5G14120,AT3G14990,AT4G27440,AT4G26530,AT5G27380,AT5G40850,AT2G21660,AT5G61590,AT1G15820,AT3G47470,AT3G01690,AT5G57660,AT4G17500,AT5G65390,AT4G12730,AT2G18300,AT2G47400,AT2G01930,AT3G14310,AT1G02860,AT1G76100,AT3G46780,AT2G24550,AT4G17460,AT2G25900,AT3G48520…
GO:0009651	response to salt stress	biological_process	1.8611e-10	61	42	AT5G56030,AT5G52060,AT1G56650,AT3G03250,AT3G09600,AT5G52310,AT1G15100,AT4G01070,AT3G61890,AT2G33380,AT1G27760,AT2G05710,AT5G49480,AT2G28550,AT2G34720,AT1G70000,AT5G14640,AT3G23000,AT4G34000,AT1G63840,AT2G47770,AT1G48000,AT4G30960,AT1G01720,AT2G46270,AT4G12880,AT1G06180,AT3G26450,AT5G09590,AT4G01060,AT1G69260,AT2G39800,AT1G56600,AT1G07890,AT2G04030,AT5G25610,AT2G05940,AT1G45249,AT5G20700,AT5G01410…	19	AT1G72150,AT2G03760,AT3G60130,AT4G39090,AT3G26520,AT4G12730,AT1G01620,AT3G48360,AT4G24800,AT2G41560,AT5G14200,AT4G17500,AT5G18170,AT5G62350,AT5G05730,AT4G39260,AT5G53460,AT2G21660,AT1G15820
GO:0065007	biological regulation	biological_process	2.4315e-10	228	103	AT4G34000,AT2G44940,AT3G23000,AT4G30960,AT3G11670,AT2G33770,AT2G34720,AT2G19860,AT5G58140,AT3G61890,AT1G51660,AT4G35270,AT4G35030,AT1G72770,AT1G56650,AT3G44310,AT5G41790,AT5G24120,AT1G66725,AT1G17745,AT5G41663,AT4G17550,AT3G17609,AT3G27660,AT2G40840,AT4G05590,AT3G05030,AT3G29575,AT3G13110,AT1G35560,AT1G70000,AT5G41400,AT4G00050,AT3G14720,AT1G51140,AT4G35090,AT5G21482,AT1G03310,AT1G15100,AT3G12500…	125	AT2G38310,AT4G31620,AT2G22990,AT1G25275,AT3G07650,AT5G08520,AT4G27450,AT5G06870,AT2G27050,AT3G54720,AT3G48590,AT4G17870,AT2G06850,AT1G30380,AT1G12090,AT1G11260,AT5G64750,AT5G05730,AT3G26200,AT1G20340,AT5G24470,AT5G67190,AT5G05600,AT1G75250,AT2G41560,AT1G55670,AT3G47620,AT4G36540,AT5G44680,AT5G02160,AT5G53160,AT1G74470,AT3G53460,AT1G18620,AT3G54890,AT1G75220,AT5G55930,AT1G52230,AT5G16400,AT1G68520…
GO:0006950	response to stress	biological_process	2.5279e-10	180	102	AT3G15210,AT1G01720,AT4G01060,AT3G26450,AT5G25110,AT1G79270,AT2G39800,AT5G19875,AT2G04030,AT3G09440,AT1G45249,AT5G52060,AT4G01070,AT3G09600,AT3G03250,AT2G05710,AT4G26850,AT2G26690,AT2G28550,AT1G23740,AT5G14640,AT1G63840,AT3G17790,AT4G12880,AT5G54250,AT2G46270,AT4G37760,AT5G24660,AT5G09590,AT1G28570,AT4G17090,AT1G06180,AT5G17760,AT5G53120,AT5G15450,AT1G56600,AT4G18360,AT4G10120,AT3G12580,AT2G05940…	78	AT4G12730,AT5G57660,AT4G24800,AT5G25980,AT4G17500,AT5G59080,AT5G40890,AT4G03110,AT4G24230,AT1G19380,AT2G21660,AT1G15820,AT5G61590,AT3G14990,AT5G66570,AT2G15890,AT5G26000,AT3G26520,AT3G50700,AT1G01620,AT3G48360,AT1G70530,AT1G33240,AT5G14180,AT5G53460,AT5G42900,AT1G33590,AT1G30135,AT2G03760,AT1G80420,AT3G60130,AT3G57550,AT4G24570,AT5G46330,AT3G48520,AT4G21870,AT3G10020,AT5G13710,AT1G02860,AT2G24550…
GO:0046283	anthocyanin-containing compound metabolic process	biological_process	2.991e-10	19	17	AT5G54060,AT5G13930,AT5G17050,AT3G55120,AT5G06510,AT3G22840,AT1G66380,AT5G48880,AT1G65060,AT3G29590,AT5G11260,AT5G17220,AT1G66370,AT4G14090,AT1G56650,AT4G22880,AT3G21560	2	AT5G05860,AT4G26530
GO:0006790	sulfur compound metabolic process	biological_process	3.3288e-10	53	14	AT4G39800,AT5G58140,AT4G33010,AT3G13110,AT1G03310,AT1G23740,AT1G62180,AT1G17100,AT3G26450,AT2G21330,AT4G21960,AT1G62540,AT3G27820,AT1G09310	39	AT5G14120,AT5G13710,AT5G27380,AT1G52230,AT4G27440,AT5G10180,AT3G14990,AT1G74470,AT1G08380,AT5G26000,AT5G19940,AT5G66570,AT3G26520,AT2G22990,AT5G15350,AT3G46780,AT3G08940,AT1G76100,AT5G25980,AT5G14200,AT1G61520,AT1G06680,AT1G01620,AT1G55670,AT4G12730,AT5G23010,AT5G44020,AT1G30380,AT3G47470,AT4G10340,AT1G15820,AT1G12090,AT2G22330,AT1G20340,AT5G64040,AT4G28750,AT3G01690,AT1G31330,AT5G05730
GO:0044699	single-organism process	biological_process	4.154e-10	376	210	AT4G21960,AT1G17050,AT2G05940,AT4G24000,AT1G70730,AT3G15350,AT1G17100,AT4G17090,AT5G17760,AT2G46270,AT4G12880,AT4G37760,AT2G37240,AT4G02710,AT2G34660,AT5G06510,AT1G27940,AT3G19000,AT5G22290,AT5G13170,AT1G65060,AT3G62270,AT5G14700,AT5G65990,AT5G56030,AT5G58770,AT5G43150,AT1G45249,AT3G27820,AT2G04030,AT5G61820,AT1G10960,AT5G17170,AT1G79270,AT2G39800,AT4G01060,AT1G66370,AT5G17220,AT3G26450,AT5G62430…	166	AT4G10340,AT3G61580,AT1G33590,AT5G10430,AT1G31330,AT1G33240,AT3G48360,AT1G01620,AT1G20010,AT5G44020,AT3G14310,AT4G17460,AT2G24550,AT1G76100,AT1G02860,AT5G21170,AT3G47210,AT3G60130,AT5G10180,AT5G63190,AT2G03760,AT1G80420,AT3G59940,AT5G40850,AT2G21660,AT5G24800,AT5G25980,AT5G65390,AT2G18300,AT2G30600,AT1G52220,AT4G12730,AT2G23600,AT1G08380,AT5G26000,AT5G66570,AT2G01420,AT5G01530,AT5G14120,AT4G05070…
GO:0010218	response to far red light	biological_process	4.9986e-10	20	7	AT3G22840,AT5G24120,AT2G21330,AT5G58140,AT5G11260,AT2G46340,AT5G17170	13	AT2G01420,AT3G08940,AT5G01530,AT1G29920,AT5G24470,AT3G46780,AT1G20340,AT3G27690,AT4G10340,AT2G05100,AT5G19530,AT1G06680,AT3G54890
GO:0009987	cellular process	biological_process	5.505e-10	399	215	AT2G29420,AT5G22300,AT1G56650,AT3G26570,AT2G44940,AT4G34000,AT4G15530,AT5G62220,AT1G07010,AT1G69480,AT3G11670,AT2G34720,AT2G19860,AT3G17609,AT3G27660,AT5G41040,AT5G23750,AT3G26840,AT4G20170,AT4G05590,AT3G29575,AT2G04350,AT3G05030,AT5G03555,AT3G44310,AT1G20190,AT3G16910,AT4G02630,AT5G24120,AT3G14067,AT1G09310,AT4G09350,AT1G15100,AT5G48880,AT4G39800,AT3G12500,AT2G47160,AT3G02830,AT1G70000,AT4G00370…	184	AT5G08520,AT2G38310,AT5G19770,AT3G13520,AT3G61470,AT3G07650,AT4G39090,AT4G31620,AT5G67190,AT5G14200,AT1G75250,AT5G27920,AT1G12090,AT1G30380,AT5G64750,AT5G05730,AT1G03090,AT1G20340,AT5G24470,AT4G39260,AT2G31810,AT5G11000,AT1G72150,AT1G52230,AT3G10720,AT5G02160,AT5G53160,AT3G53460,AT1G18620,AT1G61520,AT1G14685,AT1G34300,AT4G13830,AT5G23010,AT5G28770,AT1G49500,AT4G36670,AT4G36410,AT1G58200,AT4G22540…
GO:0010287	plastoglobule	cellular_component	6.0122e-10	17	3	AT2G21330,AT3G26840,AT4G22240	14	AT1G52230,AT2G05100,AT1G29910,AT2G34420,AT3G54890,AT1G61520,AT1G31330,AT2G05070,AT5G01530,AT4G28750,AT1G15820,AT4G10340,AT3G47470,AT5G66570
GO:0009521	photosystem	cellular_component	6.0702e-10	14	0		14	AT1G31330,AT1G55670,AT3G61470,AT1G03130,AT4G28750,AT5G64040,AT1G52230,AT3G21055,AT1G06680,AT5G66570,AT1G15820,AT1G08380,AT1G30380,AT4G10340
GO:0000097	sulfur amino acid biosynthetic process	biological_process	7.2592e-10	34	6	AT4G21960,AT1G09310,AT3G26450,AT2G21330,AT3G13110,AT4G33010	28	AT1G12090,AT1G15820,AT2G22330,AT4G10340,AT3G47470,AT1G30380,AT1G20340,AT5G64040,AT1G31330,AT3G01690,AT4G28750,AT1G06680,AT1G61520,AT5G23010,AT5G44020,AT1G55670,AT1G74470,AT1G08380,AT3G26520,AT5G66570,AT5G19940,AT2G22990,AT1G76100,AT3G08940,AT5G14120,AT4G27440,AT1G52230,AT5G10180
GO:0009507	chloroplast	cellular_component	1.0163e-09	175	85	AT4G14090,AT2G42975,AT3G26570,AT4G17840,AT2G19860,AT3G46970,AT3G11670,AT1G07010,AT4G32920,AT4G15530,AT4G22240,AT2G21970,AT2G04350,AT4G38060,AT5G03555,AT4G05590,AT2G40840,AT3G26840,AT5G49910,AT4G17550,AT2G29090,AT1G17745,AT5G24120,AT5G41790,AT3G44310,AT1G79550,AT1G51440,AT4G09350,AT3G55120,AT3G43600,AT1G03310,AT1G64970,AT4G35090,AT4G00370,AT3G13110,AT4G12320,AT1G07890,AT5G28540,AT2G03140,AT2G31560…	90	AT2G05100,AT1G13700,AT3G61470,AT5G61440,AT1G55670,AT1G75250,AT5G14200,AT2G41560,AT1G20340,AT4G39260,AT5G05730,AT1G30380,AT2G06850,AT1G52230,AT1G72150,AT1G21500,AT3G54890,AT2G31810,AT5G11000,AT2G28930,AT3G53460,AT2G05070,AT1G74470,AT1G21920,AT5G02160,AT3G09580,AT5G54270,AT5G23010,AT3G15450,AT4G13830,AT5G16410,AT1G06680,AT1G61520,AT5G64040,AT4G28750,AT2G22330,AT5G20250,AT5G16400,AT1G29930,AT4G27440…
GO:1901605	alpha-amino acid metabolic process	biological_process	1.263e-09	48	11	AT4G21960,AT1G09310,AT1G17745,AT2G39800,AT3G26450,AT2G21330,AT3G13110,AT1G23740,AT4G39800,AT5G36160,AT4G33010	37	AT1G15820,AT1G12090,AT2G22330,AT1G30380,AT4G10340,AT3G47470,AT5G40850,AT1G20340,AT5G64040,AT2G46330,AT5G53460,AT1G31330,AT5G05730,AT1G03090,AT3G01690,AT4G28750,AT5G14200,AT1G06680,AT1G61520,AT1G49500,AT4G36670,AT1G55670,AT5G23010,AT5G44020,AT1G74470,AT1G08380,AT3G14310,AT3G26520,AT5G19940,AT5G66570,AT2G22990,AT1G76100,AT3G08940,AT5G14120,AT1G52230,AT4G27440,AT5G10180
GO:0009058	biosynthetic process	biological_process	1.3212e-09	253	142	AT5G09870,AT1G79270,AT2G39800,AT1G10960,AT3G15210,AT3G21560,AT1G01720,AT5G53970,AT4G01060,AT3G24190,AT1G66370,AT5G17220,AT3G26450,AT5G62430,AT1G45249,AT4G23990,AT3G27820,AT5G11260,AT4G01070,AT3G09600,AT2G21320,AT1G64780,AT3G03250,AT2G05710,AT4G26850,AT2G23910,AT4G38340,AT5G50100,AT3G13040,AT4G33010,AT1G70580,AT5G24150,AT3G17790,AT3G56290,AT2G28550,AT1G23740,AT3G52740,AT5G53120,AT3G15350,AT1G70730…	111	AT5G57660,AT5G65390,AT4G17500,AT4G12730,AT2G18300,AT5G40850,AT2G21660,AT3G47470,AT1G15820,AT5G61590,AT3G01690,AT2G42870,AT5G14120,AT4G05070,AT3G14990,AT5G27380,AT4G26530,AT4G27440,AT5G19940,AT4G30690,AT5G63470,AT5G66570,AT3G26520,AT1G14290,AT1G08380,AT3G10520,AT2G01420,AT3G08940,AT1G25550,AT5G15350,AT5G19530,AT1G49130,AT1G33240,AT1G01620,AT3G50700,AT1G20010,AT5G44020,AT4G09460,AT2G02710,AT3G48360…
GO:0009416	response to light stimulus	biological_process	1.4969e-09	77	48	AT2G23910,AT4G14090,AT5G02270,AT3G09600,AT5G58140,AT5G11260,AT4G36240,AT1G23740,AT3G52740,AT2G34720,AT1G07350,AT3G21560,AT3G61220,AT5G17220,AT2G21970,AT5G03555,AT3G24190,AT3G17609,AT3G27660,AT5G49910,AT5G17170,AT5G24120,AT2G04030,AT2G29090,AT3G09440,AT5G58760,AT2G46340,AT5G48880,AT1G65060,AT3G29590,AT1G27940,AT3G22840,AT3G55120,AT2G38230,AT4G35090,AT1G51140,AT5G17050,AT2G21330,AT4G37760,AT2G37970…	29	AT2G05100,AT2G42870,AT3G54720,AT5G01530,AT3G08940,AT2G01420,AT3G07650,AT1G14290,AT3G26520,AT5G66570,AT5G44680,AT4G24230,AT1G80920,AT5G24470,AT1G20340,AT5G49730,AT2G06850,AT1G15820,AT1G12090,AT3G54890,AT4G21870,AT1G29920,AT3G46780,AT3G27690,AT1G06680,AT5G19530,AT5G18170,AT4G10340,AT5G20250
GO:1901607	alpha-amino acid biosynthetic process	biological_process	1.927e-09	39	8	AT4G33010,AT3G13110,AT2G39800,AT3G26450,AT2G21330,AT4G21960,AT1G09310,AT1G17745	31	AT5G14120,AT1G52230,AT4G27440,AT5G10180,AT1G74470,AT1G08380,AT3G26520,AT5G66570,AT5G19940,AT2G22990,AT1G76100,AT3G08940,AT5G14200,AT1G06680,AT1G61520,AT1G55670,AT5G23010,AT5G44020,AT1G12090,AT2G22330,AT1G15820,AT1G30380,AT3G47470,AT4G10340,AT1G20340,AT5G64040,AT5G53460,AT1G31330,AT5G05730,AT3G01690,AT4G28750
GO:0009536	plastid	cellular_component	2.4565e-09	176	85	AT3G05345,AT1G17050,AT5G20190,AT3G57020,AT1G17100,AT1G70730,AT2G04039,AT5G15450,AT5G09590,AT4G17090,AT2G21330,AT1G70890,AT3G10420,AT2G37240,AT2G38230,AT2G46915,AT3G22840,AT5G20070,AT2G33380,AT1G58520,AT5G58770,AT3G09440,AT3G27820,AT2G04030,AT1G62180,AT3G18950,AT5G61820,AT1G10960,AT5G17170,AT1G32520,AT3G56210,AT2G39800,AT3G24190,AT1G70580,AT4G28740,AT5G14640,AT1G23740,AT2G05710,AT3G25290,AT1G11700…	91	AT4G10340,AT1G33590,AT5G53460,AT4G34770,AT1G31330,AT4G26555,AT2G25200,AT2G34420,AT1G01620,AT1G20010,AT4G34138,AT5G44020,AT1G22530,AT2G46220,AT3G56650,AT2G47400,AT2G45180,AT3G27690,AT3G46780,AT1G76100,AT1G29920,AT4G17470,AT5G24490,AT1G03130,AT3G47470,AT1G15820,AT5G40850,AT2G21660,AT1G52720,AT1G80920,AT5G06690,AT5G25980,AT1G29910,AT1G52220,AT1G08380,AT5G19940,AT5G66570,AT2G15890,AT4G30690,AT5G26000…
GO:0010264	myo-inositol hexakisphosphate biosynthetic process	biological_process	2.7089e-09	16	16	AT5G01260,AT4G39800,AT2G21320,AT1G64780,AT5G50100,AT4G37760,AT1G70580,AT3G56290,AT1G07010,AT1G80760,AT2G37240,AT4G22200,AT2G34720,AT5G24120,AT1G23740,AT2G15020	0
GO:0033517	myo-inositol hexakisphosphate metabolic process	biological_process	2.7089e-09	16	16	AT2G15020,AT5G24120,AT1G23740,AT2G34720,AT4G22200,AT2G37240,AT1G80760,AT1G70580,AT3G56290,AT1G07010,AT4G37760,AT5G50100,AT2G21320,AT1G64780,AT4G39800,AT5G01260	0
GO:0032958	inositol phosphate biosynthetic process	biological_process	3.4677e-09	16	16	AT5G50100,AT4G37760,AT5G01260,AT4G39800,AT1G64780,AT2G21320,AT2G34720,AT2G15020,AT1G23740,AT5G24120,AT1G80760,AT1G07010,AT3G56290,AT1G70580,AT4G22200,AT2G37240	0
GO:0000096	sulfur amino acid metabolic process	biological_process	4.5313e-09	35	7	AT4G21960,AT1G09310,AT3G26450,AT2G21330,AT3G13110,AT1G23740,AT4G33010	28	AT4G10340,AT3G47470,AT1G30380,AT1G12090,AT1G15820,AT2G22330,AT5G64040,AT1G20340,AT4G28750,AT3G01690,AT1G31330,AT1G61520,AT1G06680,AT5G23010,AT5G44020,AT1G55670,AT1G74470,AT1G08380,AT5G19940,AT5G66570,AT3G26520,AT2G22990,AT3G08940,AT1G76100,AT5G14120,AT4G27440,AT1G52230,AT5G10180
GO:0006520	cellular amino acid metabolic process	biological_process	5.1127e-09	54	14	AT4G21960,AT5G01410,AT1G09310,AT1G17745,AT5G61820,AT4G15550,AT2G39800,AT3G26450,AT2G21330,AT3G13110,AT1G23740,AT4G39800,AT4G33010,AT5G36160	40	AT1G12090,AT1G15820,AT2G22330,AT1G30380,AT4G10340,AT3G47470,AT5G40850,AT5G64040,AT1G20340,AT2G46330,AT5G53460,AT5G05730,AT1G31330,AT1G03090,AT3G01690,AT4G28750,AT5G14200,AT1G06680,AT1G61520,AT1G49500,AT4G36670,AT1G55670,AT5G44020,AT5G23010,AT1G08380,AT1G74470,AT3G14310,AT3G26520,AT5G66570,AT5G19940,AT2G22990,AT1G76100,AT3G08940,AT5G14120,AT2G31810,AT1G35580,AT1G52230,AT4G27440,AT3G14990,AT5G10180
GO:0010114	response to red light	biological_process	8.0015e-09	19	8	AT5G17170,AT2G46340,AT5G58140,AT5G11260,AT2G21330,AT2G29090,AT5G24120,AT3G22840	11	AT1G06680,AT3G54890,AT2G05100,AT4G10340,AT3G27690,AT1G20340,AT5G24470,AT3G46780,AT1G29920,AT5G01530,AT3G08940
GO:0046173	polyol biosynthetic process	biological_process	8.8688e-09	16	16	AT5G01260,AT4G39800,AT2G21320,AT1G64780,AT5G50100,AT4G37760,AT1G80760,AT1G70580,AT1G07010,AT3G56290,AT4G22200,AT2G37240,AT2G34720,AT2G15020,AT5G24120,AT1G23740	0
GO:0009522	photosystem I	cellular_component	1.2885e-08	9	0		9	AT4G28750,AT1G31330,AT1G55670,AT3G61470,AT1G03130,AT5G64040,AT1G52230,AT1G30380,AT1G08380
GO:1901617	organic hydroxy compound biosynthetic process	biological_process	1.7036e-08	47	32	AT5G58770,AT5G50100,AT1G64780,AT2G21320,AT2G33380,AT1G51660,AT4G39800,AT5G01260,AT5G24155,AT5G21100,AT2G15020,AT1G23740,AT3G43600,AT1G64970,AT2G34720,AT2G37240,AT1G80760,AT3G56290,AT1G07010,AT5G24150,AT1G70580,AT5G53970,AT4G37760,AT4G22880,AT5G17760,AT5G17220,AT1G10960,AT5G24120,AT2G05940,AT2G34490,AT5G01410,AT4G22200	15	AT2G03760,AT3G10720,AT1G76160,AT5G13710,AT1G02860,AT5G15350,AT5G66570,AT1G14290,AT1G01620,AT4G12730,AT1G06680,AT5G65390,AT5G10430,AT5G05730,AT2G06850
GO:0008652	cellular amino acid biosynthetic process	biological_process	1.7036e-08	41	9	AT2G21330,AT3G26450,AT2G39800,AT1G09310,AT1G17745,AT4G21960,AT4G33010,AT1G23740,AT3G13110	32	AT5G23010,AT5G44020,AT1G55670,AT1G61520,AT1G06680,AT5G14200,AT3G01690,AT4G28750,AT5G05730,AT1G31330,AT5G53460,AT5G64040,AT1G20340,AT3G47470,AT4G10340,AT1G30380,AT1G12090,AT1G15820,AT2G22330,AT5G10180,AT4G27440,AT1G52230,AT2G31810,AT5G14120,AT3G08940,AT1G76100,AT2G22990,AT5G66570,AT5G19940,AT3G26520,AT1G74470,AT1G08380
GO:0044763	single-organism cellular process	biological_process	1.7036e-08	296	166	AT2G33770,AT2G15020,AT5G21100,AT3G46970,AT2G03090,AT3G23000,AT4G32920,AT4G30960,AT3G52340,AT4G35030,AT5G58140,AT1G51660,AT2G29090,AT1G17745,AT1G66725,AT1G62540,AT4G22880,AT2G40840,AT5G41663,AT1G03310,AT3G43600,AT1G64970,AT3G13110,AT4G35090,AT5G41400,AT4G33905,AT1G79550,AT5G10470,AT4G00430,AT4G39730,AT3G47430,AT5G11790,AT2G37970,AT3G08590,AT1G64400,AT5G28540,AT1G07890,AT1G23740,AT4G28740,AT1G63840…	130	AT3G28740,AT2G22990,AT4G17870,AT4G27450,AT2G27050,AT5G06870,AT5G62350,AT3G26200,AT1G23870,AT2G06850,AT1G55670,AT5G44680,AT4G36540,AT2G41560,AT5G05600,AT1G74470,AT5G55930,AT1G75220,AT1G35580,AT2G45170,AT1G32540,AT2G22330,AT1G60140,AT1G06680,AT3G10740,AT2G01420,AT5G66570,AT5G26000,AT1G08380,AT4G27440,AT4G05070,AT5G14120,AT5G24800,AT2G21660,AT5G40850,AT3G59940,AT2G23600,AT4G12730,AT2G18300,AT5G25980…
GO:0048878	chemical homeostasis	biological_process	1.7036e-08	31	13	AT2G33770,AT3G23000,AT1G45249,AT3G17790,AT4G21960,AT1G70890,AT5G52060,AT5G54250,AT3G05030,AT4G17550,AT1G70730,AT2G26690,AT2G05710	18	AT1G76100,AT5G24800,AT5G40890,AT1G20340,AT3G26520,AT5G02160,AT5G19940,AT5G66570,AT1G08380,AT1G30380,AT3G47470,AT1G55670,AT1G03130,AT5G44020,AT5G10180,AT1G75220,AT5G28770,AT2G41560
GO:0031984	organelle subcompartment	cellular_component	1.9507e-08	50	11	AT4G33010,AT2G42975,AT4G23630,AT3G22840,AT2G47770,AT4G22240,AT2G21970,AT2G21330,AT5G17170,AT5G25610,AT4G39730	39	AT1G52230,AT4G27440,AT3G21055,AT1G03130,AT2G05100,AT5G24490,AT1G21500,AT3G54890,AT3G46780,AT1G76100,AT1G29920,AT3G61470,AT5G01530,AT2G05070,AT3G53460,AT3G08940,AT1G74470,AT3G27690,AT2G45180,AT5G02160,AT5G66570,AT3G56650,AT5G19940,AT1G52220,AT5G54270,AT1G55670,AT1G29910,AT1G06680,AT2G34420,AT1G61520,AT5G64040,AT1G20340,AT1G31330,AT4G28750,AT1G15820,AT1G30380,AT3G47470,AT4G10340,AT1G29930
GO:0019725	cellular homeostasis	biological_process	1.9822e-08	26	10	AT2G26690,AT1G70730,AT1G70890,AT5G54250,AT5G52060,AT4G35090,AT3G17790,AT4G21960,AT3G23000,AT1G45249	16	AT2G41560,AT5G44020,AT1G03130,AT1G55670,AT5G28770,AT5G10180,AT1G08380,AT3G47470,AT1G30380,AT5G02160,AT3G26520,AT5G19940,AT5G66570,AT1G76100,AT5G24800,AT5G40890
GO:0055082	cellular chemical homeostasis	biological_process	2.022e-08	25	9	AT3G17790,AT4G21960,AT1G45249,AT3G23000,AT2G26690,AT1G70730,AT1G70890,AT5G52060,AT5G54250	16	AT1G08380,AT1G30380,AT3G47470,AT3G26520,AT5G02160,AT5G19940,AT5G66570,AT5G24800,AT1G76100,AT5G40890,AT2G41560,AT1G55670,AT5G44020,AT1G03130,AT5G10180,AT5G28770
GO:0009314	response to radiation	biological_process	2.1245e-08	77	48	AT1G07350,AT2G34720,AT4G36240,AT3G52740,AT1G23740,AT4G14090,AT2G23910,AT5G11260,AT5G58140,AT3G09600,AT5G02270,AT2G29090,AT2G04030,AT5G24120,AT3G09440,AT3G24190,AT5G03555,AT2G21970,AT5G17220,AT3G61220,AT3G21560,AT5G17170,AT5G49910,AT3G27660,AT3G17609,AT2G38230,AT3G55120,AT3G22840,AT1G27940,AT5G17050,AT1G51140,AT4G35090,AT3G29590,AT1G65060,AT5G48880,AT2G46340,AT5G58760,AT3G12580,AT3G57020,AT5G13930…	29	AT3G07650,AT3G08940,AT2G01420,AT5G01530,AT5G66570,AT3G26520,AT1G14290,AT2G05100,AT3G54720,AT2G42870,AT1G20340,AT5G24470,AT1G80920,AT4G24230,AT1G15820,AT1G12090,AT2G06850,AT5G49730,AT5G44680,AT3G46780,AT1G29920,AT3G27690,AT3G54890,AT4G21870,AT5G20250,AT4G10340,AT5G18170,AT5G19530,AT1G06680
GO:0043436	oxoacid metabolic process	biological_process	2.1686e-08	105	42	AT2G05710,AT4G26850,AT1G51660,AT5G58140,AT5G36160,AT4G33010,AT3G11670,AT1G23740,AT5G61820,AT1G10960,AT4G15550,AT2G39800,AT2G04350,AT3G26450,AT1G01720,AT3G16910,AT1G62540,AT3G44310,AT3G27820,AT1G09310,AT1G17745,AT2G29090,AT5G48880,AT4G39800,AT2G33380,AT1G79550,AT4G33905,AT3G13110,AT5G04950,AT3G43600,AT1G03310,AT1G07890,AT1G66390,AT1G17100,AT1G64400,AT5G09590,AT5G17760,AT2G21330,AT4G21960,AT4G39730…	63	AT5G06870,AT5G14120,AT3G51840,AT4G26530,AT4G27440,AT3G14990,AT1G08380,AT3G10520,AT5G19940,AT5G66570,AT5G26000,AT3G26520,AT4G39090,AT2G22990,AT3G08940,AT5G05600,AT5G25980,AT5G14200,AT1G55670,AT2G23600,AT1G30380,AT3G47470,AT1G12090,AT1G15820,AT5G40850,AT2G21660,AT1G20340,AT3G01690,AT1G03090,AT5G05730,AT5G62350,AT1G35580,AT3G48520,AT2G31810,AT1G52230,AT1G75220,AT2G03760,AT5G10180,AT1G72150,AT3G14310…
GO:0006082	organic acid metabolic process	biological_process	2.1979e-08	105	42	AT1G23740,AT3G11670,AT5G58140,AT1G51660,AT4G26850,AT2G05710,AT4G33010,AT5G36160,AT3G44310,AT1G62540,AT3G16910,AT2G29090,AT1G17745,AT1G09310,AT3G27820,AT2G39800,AT4G15550,AT1G10960,AT5G61820,AT1G01720,AT3G26450,AT2G04350,AT3G13110,AT3G43600,AT1G03310,AT5G04950,AT2G33380,AT5G48880,AT4G39800,AT4G33905,AT1G79550,AT5G01410,AT4G21960,AT4G39730,AT2G05940,AT1G64400,AT1G17100,AT1G07890,AT1G66390,AT2G21330…	63	AT3G26520,AT5G19940,AT5G26000,AT5G66570,AT1G08380,AT3G10520,AT3G08940,AT2G22990,AT4G39090,AT5G14120,AT5G06870,AT3G14990,AT4G27440,AT4G26530,AT3G51840,AT5G40850,AT2G21660,AT1G12090,AT1G15820,AT3G47470,AT1G30380,AT5G62350,AT5G05730,AT3G01690,AT1G03090,AT1G20340,AT5G14200,AT5G25980,AT5G05600,AT2G23600,AT1G55670,AT2G45180,AT1G74470,AT3G14310,AT1G02860,AT1G76100,AT3G46780,AT2G31810,AT3G48520,AT1G35580…
GO:0035303	regulation of dephosphorylation	biological_process	4.7759e-08	21	3	AT5G58140,AT1G51660,AT2G21330	18	AT5G06870,AT3G50700,AT1G80420,AT1G03130,AT3G21055,AT1G52230,AT4G17870,AT1G52220,AT5G66570,AT5G19940,AT1G33590,AT1G68520,AT1G74470,AT1G08380,AT1G15820,AT3G08940,AT1G76100,AT5G64040
GO:0035304	regulation of protein dephosphorylation	biological_process	4.7759e-08	21	3	AT2G21330,AT5G58140,AT1G51660	18	AT3G08940,AT1G76100,AT5G64040,AT5G66570,AT5G19940,AT1G33590,AT1G68520,AT1G15820,AT1G74470,AT1G08380,AT1G80420,AT3G50700,AT1G03130,AT3G21055,AT1G52220,AT4G17870,AT1G52230,AT5G06870
GO:0046165	alcohol biosynthetic process	biological_process	8.6033e-08	33	23	AT1G10960,AT4G37760,AT4G22200,AT2G34490,AT5G24120,AT5G24155,AT4G39800,AT5G01260,AT2G21320,AT1G64780,AT5G50100,AT5G58770,AT1G70580,AT5G24150,AT3G56290,AT1G07010,AT1G80760,AT2G37240,AT2G34720,AT3G43600,AT1G23740,AT2G15020,AT5G21100	10	AT5G65390,AT4G12730,AT1G01620,AT2G06850,AT5G10430,AT5G13710,AT1G76160,AT3G10720,AT1G14290,AT5G15350
GO:0016053	organic acid biosynthetic process	biological_process	1.0633e-07	65	24	AT2G33380,AT3G13110,AT5G04950,AT3G43600,AT1G64400,AT1G66390,AT2G21330,AT5G17760,AT4G21960,AT4G39730,AT2G05940,AT4G26850,AT1G51660,AT4G33010,AT3G11670,AT1G23740,AT2G39800,AT1G10960,AT1G01720,AT2G04350,AT3G26450,AT3G44310,AT1G17745,AT1G09310	41	AT3G48520,AT2G31810,AT5G10180,AT2G03760,AT1G52230,AT3G14310,AT1G74470,AT1G76100,AT1G02860,AT1G61520,AT1G06680,AT5G23010,AT5G44020,AT4G36670,AT1G49500,AT1G30135,AT4G10340,AT2G22330,AT4G28750,AT1G31330,AT2G46330,AT5G53460,AT5G64040,AT5G14120,AT4G27440,AT5G66570,AT5G19940,AT3G26520,AT1G08380,AT3G08940,AT2G22990,AT5G05600,AT5G14200,AT1G55670,AT1G30380,AT3G47470,AT1G15820,AT1G12090,AT3G01690,AT5G05730…
GO:0046394	carboxylic acid biosynthetic process	biological_process	1.0633e-07	65	24	AT1G66390,AT1G64400,AT5G17760,AT2G21330,AT4G21960,AT4G39730,AT2G05940,AT2G33380,AT3G13110,AT3G43600,AT5G04950,AT1G10960,AT2G39800,AT2G04350,AT3G26450,AT1G01720,AT3G44310,AT1G09310,AT1G17745,AT4G26850,AT1G51660,AT4G33010,AT1G23740,AT3G11670	41	AT1G61520,AT1G06680,AT4G36670,AT1G49500,AT5G44020,AT5G23010,AT1G30135,AT4G10340,AT2G22330,AT5G53460,AT2G46330,AT5G64040,AT4G28750,AT1G31330,AT2G31810,AT3G48520,AT1G52230,AT2G03760,AT5G10180,AT3G14310,AT1G74470,AT1G02860,AT1G76100,AT5G05600,AT5G14200,AT1G55670,AT3G47470,AT1G30380,AT1G15820,AT1G12090,AT1G20340,AT3G01690,AT5G05730,AT5G14120,AT4G27440,AT1G08380,AT5G66570,AT5G19940,AT3G26520,AT2G22990…
GO:0050801	ion homeostasis	biological_process	1.0681e-07	27	12	AT1G70890,AT5G54250,AT5G52060,AT3G05030,AT4G17550,AT1G70730,AT2G26690,AT2G05710,AT2G33770,AT3G23000,AT3G17790,AT4G21960	15	AT5G44020,AT1G03130,AT1G55670,AT5G10180,AT2G41560,AT1G76100,AT5G40890,AT1G20340,AT5G02160,AT3G26520,AT5G19940,AT5G66570,AT1G08380,AT3G47470,AT1G30380
GO:0070838	divalent metal ion transport	biological_process	1.0864e-07	25	8	AT5G20700,AT3G23000,AT4G21960,AT2G26690,AT1G70890,AT5G52060,AT4G12880,AT5G54250	17	AT3G26520,AT5G02160,AT5G19940,AT5G66570,AT1G15820,AT1G08380,AT1G30380,AT3G47470,AT1G76100,AT5G40890,AT2G41560,AT1G55670,AT4G12730,AT5G44020,AT1G03130,AT5G10180,AT3G60130
GO:0072511	divalent inorganic cation transport	biological_process	1.3213e-07	25	8	AT4G12880,AT5G54250,AT5G52060,AT1G70890,AT2G26690,AT3G23000,AT5G20700,AT4G21960	17	AT5G10180,AT5G44020,AT1G03130,AT1G55670,AT4G12730,AT3G60130,AT2G41560,AT5G40890,AT1G76100,AT5G66570,AT5G19940,AT5G02160,AT3G26520,AT3G47470,AT1G30380,AT1G15820,AT1G08380
GO:0005773	vacuole	cellular_component	1.4012e-07	57	34	AT3G09440,AT3G62700,AT5G41790,AT4G39730,AT5G13930,AT1G55265,AT2G38210,AT3G57020,AT2G04030,AT3G14067,AT3G12580,AT4G17550,AT1G17100,AT5G61820,AT5G28540,AT2G39330,AT5G17220,AT5G09590,AT2G37970,AT4G32920,AT2G34660,AT3G55120,AT1G67360,AT2G33380,AT4G25640,AT2G05710,AT3G12500,AT3G26590,AT2G47160,AT3G21250,AT5G01820,AT1G79550,AT5G22460,AT4G23630	23	AT1G11260,AT5G57655,AT3G10740,AT2G41560,AT5G25980,AT4G12730,AT5G44020,AT1G20010,AT3G26520,AT5G26000,AT1G30360,AT2G05070,AT5G15350,AT4G39090,AT2G45170,AT3G61260,AT5G13710,AT5G14120,AT1G11580,AT1G64720,AT3G14990,AT1G75220,AT1G72150
GO:0033993	response to lipid	biological_process	1.6677e-07	56	34	AT2G33380,AT1G51660,AT5G13170,AT2G05710,AT5G52310,AT3G09600,AT5G11260,AT1G15100,AT3G61890,AT1G63840,AT2G47770,AT1G48000,AT1G07430,AT1G70000,AT4G34000,AT2G34720,AT1G01250,AT2G28550,AT5G61820,AT1G66390,AT2G39800,AT1G56600,AT1G06180,AT3G29575,AT4G01060,AT1G69260,AT1G01720,AT3G15210,AT2G46270,AT5G57050,AT1G45249,AT4G22200,AT5G25610,AT2G05940	22	AT4G17870,AT5G53160,AT2G38310,AT5G63470,AT5G26000,AT1G18620,AT5G11070,AT4G17500,AT5G25980,AT5G05440,AT1G24530,AT3G48360,AT1G56220,AT4G36540,AT4G09460,AT3G47620,AT5G28770,AT4G01330,AT4G36410,AT4G39260,AT5G64750,AT5G05730
GO:0019748	secondary metabolic process	biological_process	1.9142e-07	47	28	AT1G62540,AT4G21960,AT5G13930,AT4G36640,AT3G27820,AT5G41040,AT1G07890,AT1G59700,AT1G79270,AT1G17100,AT5G17220,AT4G22880,AT2G21330,AT4G30470,AT3G24170,AT3G21560,AT3G13110,AT2G34660,AT1G03310,AT1G23740,AT2G29420,AT4G39800,AT1G65060,AT4G01070,AT5G58140,AT5G14700,AT4G33010,AT2G23910	19	AT3G59940,AT2G22330,AT5G05730,AT5G14200,AT5G25980,AT5G27920,AT5G23010,AT5G44020,AT5G19940,AT1G80440,AT5G26000,AT3G46780,AT2G22990,AT3G13520,AT3G28740,AT5G13710,AT1G35580,AT5G27380,AT5G10180
GO:0009737	response to abscisic acid	biological_process	2.1969e-07	46	32	AT2G05710,AT1G51660,AT2G33380,AT5G13170,AT3G09600,AT5G52310,AT5G11260,AT3G61890,AT1G15100,AT1G48000,AT1G63840,AT2G47770,AT4G34000,AT1G07430,AT1G70000,AT1G01250,AT2G34720,AT2G28550,AT5G61820,AT2G39800,AT1G56600,AT1G69260,AT4G01060,AT3G29575,AT3G15210,AT2G46270,AT1G01720,AT5G57050,AT1G45249,AT4G22200,AT2G05940,AT5G25610	14	AT4G17870,AT5G53160,AT2G38310,AT5G26000,AT5G63470,AT5G25980,AT4G17500,AT5G05440,AT3G48360,AT5G28770,AT3G47620,AT4G39260,AT5G64750,AT5G05730
GO:0006066	alcohol metabolic process	biological_process	2.298e-07	36	25	AT2G34720,AT1G23740,AT3G43600,AT5G21100,AT2G15020,AT3G56290,AT1G07010,AT1G70580,AT5G24150,AT1G80760,AT2G37240,AT5G50100,AT5G58770,AT4G39800,AT5G01260,AT5G24155,AT1G64780,AT2G21320,AT2G29090,AT2G34490,AT5G24120,AT4G22200,AT4G37760,AT1G10960,AT3G26840	11	AT5G15350,AT1G14290,AT3G10720,AT2G03760,AT5G13710,AT1G76160,AT5G10430,AT2G06850,AT4G12730,AT1G01620,AT5G65390
GO:0048046	apoplast	cellular_component	2.6925e-07	30	14	AT5G49910,AT1G70730,AT2G21330,AT4G12880,AT1G79550,AT4G33010,AT3G08590,AT3G44310,AT5G05340,AT3G09440,AT1G23740,AT3G14067,AT1G09310,AT3G12580	16	AT1G06680,AT1G76160,AT3G10740,AT5G25980,AT1G72150,AT5G49360,AT5G26000,AT5G66570,AT2G21660,AT5G19770,AT3G14310,AT3G15356,AT1G29920,AT4G34260,AT4G39260,AT1G78830
GO:0010035	response to inorganic substance	biological_process	2.9418e-07	77	48	AT3G12580,AT5G25610,AT2G05940,AT4G00430,AT5G57050,AT2G21330,AT5G56010,AT2G46270,AT1G69260,AT3G08590,AT5G09590,AT1G56600,AT1G70730,AT1G07890,AT5G04950,AT1G01250,AT1G70000,AT3G13110,AT1G48000,AT5G56030,AT2G47160,AT1G79550,AT3G62270,AT5G52310,AT2G33380,AT3G12500,AT5G06760,AT2G04030,AT3G27820,AT3G09440,AT1G45249,AT1G01720,AT5G49910,AT2G39800,AT5G41040,AT5G06530,AT2G34720,AT3G46970,AT4G34000,AT1G63840…	29	AT1G32540,AT5G53460,AT5G23010,AT4G37610,AT1G01620,AT3G48360,AT1G33240,AT5G18170,AT1G02860,AT3G27690,AT1G72150,AT4G21870,AT1G35580,AT5G05730,AT5G62350,AT5G40890,AT1G20340,AT4G39260,AT2G21660,AT5G61590,AT5G56550,AT5G57660,AT4G17500,AT1G25550,AT4G39090,AT3G26520,AT3G14990,AT5G14120,AT2G27050
GO:0019752	carboxylic acid metabolic process	biological_process	3.1573e-07	97	37	AT2G05940,AT5G01410,AT4G39730,AT4G21960,AT2G21330,AT5G09590,AT5G17760,AT1G64400,AT1G66390,AT1G07890,AT3G43600,AT5G04950,AT3G13110,AT4G33905,AT1G79550,AT5G48880,AT2G33380,AT4G39800,AT1G17745,AT1G09310,AT2G29090,AT3G44310,AT3G16910,AT1G01720,AT2G04350,AT3G26450,AT2G39800,AT4G15550,AT1G10960,AT5G61820,AT1G23740,AT3G11670,AT5G36160,AT4G33010,AT4G26850,AT2G05710,AT1G51660	60	AT4G28750,AT1G31330,AT5G53460,AT2G46330,AT5G64040,AT1G58200,AT1G30135,AT4G10340,AT2G22330,AT5G23010,AT5G18600,AT5G44020,AT4G36670,AT1G49500,AT1G61520,AT1G06680,AT4G13830,AT5G14180,AT1G02860,AT1G76100,AT2G45180,AT3G14310,AT1G74470,AT1G72150,AT1G75220,AT2G03760,AT5G10180,AT1G52230,AT1G35580,AT2G31810,AT3G48520,AT1G03090,AT3G01690,AT5G62350,AT5G05730,AT1G20340,AT5G40850,AT2G21660,AT3G47470,AT1G30380…
GO:0009570	chloroplast stroma	cellular_component	3.1754e-07	47	19	AT2G04030,AT1G17745,AT1G17050,AT4G17090,AT2G21330,AT1G10960,AT3G26840,AT1G62180,AT1G07890,AT5G49910,AT5G15450,AT1G70730,AT1G23740,AT1G70580,AT4G22240,AT4G15530,AT1G79550,AT4G33010,AT2G05710	28	AT1G20340,AT5G53460,AT5G05730,AT1G31330,AT1G80920,AT4G28750,AT5G06690,AT1G15820,AT4G10340,AT3G47470,AT5G16400,AT1G20010,AT5G14200,AT1G29910,AT1G06680,AT2G34420,AT1G61520,AT5G01530,AT3G53460,AT2G05070,AT1G77060,AT3G56650,AT5G66570,AT2G47400,AT1G52230,AT2G05100,AT5G24490,AT3G54890
GO:0043647	inositol phosphate metabolic process	biological_process	3.4154e-07	16	16	AT1G70580,AT1G07010,AT3G56290,AT1G80760,AT2G37240,AT4G22200,AT2G34720,AT1G23740,AT5G24120,AT2G15020,AT5G01260,AT4G39800,AT2G21320,AT1G64780,AT5G50100,AT4G37760	0
GO:0009532	plastid stroma	cellular_component	3.8128e-07	48	19	AT3G26840,AT1G62180,AT1G07890,AT1G10960,AT1G70730,AT5G15450,AT5G49910,AT4G17090,AT2G21330,AT1G17050,AT1G17745,AT2G04030,AT2G05710,AT1G79550,AT4G33010,AT1G70580,AT4G15530,AT4G22240,AT1G23740	29	AT1G29910,AT5G14200,AT1G61520,AT1G06680,AT2G34420,AT1G20010,AT3G47470,AT4G10340,AT1G15820,AT5G16400,AT5G53460,AT1G20340,AT5G06690,AT1G80920,AT4G28750,AT1G31330,AT5G05730,AT3G54890,AT1G52230,AT5G24490,AT2G05100,AT2G47400,AT3G56650,AT5G66570,AT1G77060,AT3G46780,AT5G01530,AT2G05070,AT3G53460
GO:0019222	regulation of metabolic process	biological_process	3.8729e-07	131	65	AT1G35560,AT1G70000,AT4G00050,AT5G41400,AT1G51140,AT1G03310,AT2G35700,AT3G02830,AT5G13930,AT5G57050,AT1G66390,AT4G17770,AT1G69260,AT3G23000,AT2G44940,AT4G34000,AT3G11670,AT2G34720,AT3G61890,AT5G58140,AT1G51660,AT4G35270,AT1G56650,AT5G24120,AT1G17745,AT1G66725,AT5G41663,AT3G17609,AT2G40840,AT4G05590,AT3G29575,AT1G48000,AT3G22840,AT5G06510,AT1G01250,AT3G19000,AT5G22290,AT5G20700,AT5G01410,AT1G66380…	66	AT5G02160,AT1G74470,AT3G53460,AT1G52230,AT5G16400,AT1G68520,AT1G32540,AT5G64040,AT1G14685,AT1G06680,AT4G13830,AT5G28770,AT4G37610,AT4G31620,AT3G07650,AT5G08520,AT4G27450,AT5G06870,AT3G48590,AT4G17870,AT5G64750,AT5G05730,AT5G24470,AT1G20340,AT5G67190,AT1G75250,AT3G47620,AT1G55670,AT4G36540,AT1G80440,AT2G47400,AT2G01930,AT1G02860,AT1G76100,AT2G25900,AT4G17460,AT2G24550,AT1G80420,AT2G03760,AT1G03130…
GO:0097305	response to alcohol	biological_process	4.3592e-07	50	32	AT1G01720,AT2G46270,AT3G15210,AT3G29575,AT1G69260,AT4G01060,AT2G39800,AT1G56600,AT5G61820,AT2G05940,AT5G25610,AT1G45249,AT4G22200,AT5G57050,AT3G09600,AT5G52310,AT5G11260,AT3G61890,AT1G15100,AT1G51660,AT5G13170,AT2G33380,AT2G05710,AT2G28550,AT2G34720,AT1G01250,AT1G07430,AT1G70000,AT4G34000,AT1G63840,AT2G47770,AT1G48000	18	AT3G47620,AT5G28770,AT1G24530,AT3G48360,AT1G56220,AT5G05440,AT4G17500,AT5G25980,AT5G64750,AT5G05730,AT4G39260,AT4G01330,AT4G17870,AT5G11070,AT5G26000,AT5G63470,AT5G53160,AT2G38310
GO:0019684	photosynthesis, light reaction	biological_process	4.4224e-07	29	7	AT5G58140,AT5G17170,AT2G21330,AT2G21970,AT5G57050,AT5G24120,AT3G11670	22	AT1G06680,AT2G34420,AT3G54890,AT1G03130,AT1G55670,AT4G27440,AT1G52220,AT1G52230,AT3G21055,AT5G66570,AT5G19940,AT1G15820,AT1G74470,AT1G08380,AT5G01530,AT3G61470,AT5G05730,AT1G76100,AT3G08940,AT4G28750,AT3G46780,AT5G64040
GO:1901615	organic hydroxy compound metabolic process	biological_process	4.7854e-07	52	35	AT5G58770,AT5G50100,AT2G21320,AT1G64780,AT5G24155,AT2G33380,AT1G51660,AT4G39800,AT5G01260,AT5G21100,AT2G15020,AT3G43600,AT1G64970,AT1G23740,AT2G34720,AT2G37240,AT1G80760,AT5G24150,AT1G70580,AT1G07010,AT3G56290,AT4G37760,AT4G22880,AT5G53970,AT5G09590,AT5G17220,AT5G17760,AT3G26840,AT1G10960,AT5G24120,AT2G05940,AT2G29090,AT2G34490,AT4G22200,AT5G01410	17	AT2G03760,AT3G10720,AT1G76160,AT5G13710,AT1G02860,AT5G15350,AT5G66570,AT1G14290,AT1G01620,AT4G12730,AT5G18600,AT2G23600,AT1G06680,AT5G65390,AT5G05730,AT5G10430,AT2G06850
GO:0042440	pigment metabolic process	biological_process	5.0527e-07	32	25	AT4G33010,AT4G14090,AT1G56650,AT3G26570,AT3G13040,AT5G11260,AT5G48880,AT1G65060,AT3G29590,AT3G11670,AT5G06510,AT1G23740,AT3G22840,AT3G55120,AT5G17050,AT4G22880,AT2G21330,AT3G21560,AT5G17220,AT1G66370,AT1G66380,AT3G14067,AT5G54060,AT5G43150,AT5G13930	7	AT4G27440,AT4G26530,AT3G46780,AT1G74470,AT4G13830,AT5G05860,AT5G40850
GO:0050789	regulation of biological process	biological_process	7.3846e-07	195	92	AT1G06180,AT1G28570,AT5G24660,AT2G21330,AT2G46270,AT4G18360,AT2G05940,AT1G66380,AT4G10120,AT5G20700,AT5G01410,AT4G23050,AT5G56030,AT5G22290,AT3G19000,AT2G46340,AT1G01250,AT1G27940,AT5G06510,AT3G22840,AT1G48000,AT5G62430,AT5G17220,AT1G66370,AT4G01060,AT1G01720,AT3G15210,AT5G61820,AT1G79270,AT1G45249,AT4G33010,AT5G01820,AT3G13040,AT4G38340,AT2G05710,AT3G03250,AT2G21320,AT3G09600,AT5G11260,AT4G01070…	103	AT3G48360,AT2G02710,AT4G09460,AT3G50700,AT1G33240,AT1G70530,AT1G49130,AT2G28840,AT5G05860,AT4G10340,AT1G68190,AT1G30135,AT1G33590,AT5G51790,AT3G57550,AT1G03130,AT1G80420,AT2G03760,AT5G63190,AT5G46330,AT2G24550,AT4G17460,AT2G25900,AT1G02860,AT1G76100,AT1G58190,AT2G46220,AT2G01930,AT3G27690,AT1G80440,AT2G47400,AT1G52220,AT2G18300,AT4G17500,AT5G25980,AT5G57660,AT5G05440,AT4G03110,AT3G01690,AT5G61590…
GO:0019220	regulation of phosphate metabolic process	biological_process	7.5201e-07	23	4	AT5G57050,AT2G21330,AT1G51660,AT5G58140	19	AT5G64040,AT1G76100,AT3G08940,AT1G74470,AT1G15820,AT1G08380,AT1G68520,AT5G19940,AT1G33590,AT5G66570,AT4G17870,AT1G52230,AT1G52220,AT3G21055,AT1G03130,AT3G50700,AT1G80420,AT5G06870,AT4G13830
GO:0051174	regulation of phosphorus metabolic process	biological_process	7.5201e-07	23	4	AT1G51660,AT5G58140,AT2G21330,AT5G57050	19	AT4G13830,AT5G06870,AT3G21055,AT4G17870,AT1G52230,AT1G52220,AT3G50700,AT1G80420,AT1G03130,AT1G68520,AT1G15820,AT1G74470,AT1G08380,AT5G66570,AT5G19940,AT1G33590,AT5G64040,AT3G08940,AT1G76100
GO:0006873	cellular ion homeostasis	biological_process	7.8114e-07	22	8	AT4G21960,AT3G17790,AT3G23000,AT2G26690,AT1G70730,AT5G54250,AT5G52060,AT1G70890	14	AT3G47470,AT1G30380,AT1G08380,AT5G66570,AT5G19940,AT5G02160,AT3G26520,AT5G40890,AT1G76100,AT2G41560,AT5G10180,AT1G03130,AT5G44020,AT1G55670
GO:0006470	protein dephosphorylation	biological_process	8.644e-07	22	4	AT2G21330,AT1G51660,AT5G58140,AT5G57050	18	AT1G52220,AT4G17870,AT1G52230,AT3G21055,AT1G03130,AT1G80420,AT3G50700,AT5G06870,AT5G64040,AT1G76100,AT3G08940,AT1G15820,AT1G74470,AT1G08380,AT1G68520,AT1G33590,AT5G19940,AT5G66570
GO:0055080	cation homeostasis	biological_process	8.9032e-07	24	9	AT3G23000,AT4G21960,AT5G54250,AT5G52060,AT1G70890,AT3G05030,AT1G70730,AT2G05710,AT2G26690	15	AT5G40890,AT1G76100,AT1G20340,AT5G19940,AT5G66570,AT5G02160,AT3G26520,AT3G47470,AT1G30380,AT1G08380,AT5G10180,AT1G03130,AT5G44020,AT1G55670,AT2G41560
GO:0030003	cellular cation homeostasis	biological_process	1.4085e-06	21	7	AT4G21960,AT3G23000,AT2G26690,AT1G70730,AT1G70890,AT5G54250,AT5G52060	14	AT1G08380,AT3G47470,AT1G30380,AT5G02160,AT3G26520,AT5G66570,AT5G19940,AT1G76100,AT5G40890,AT2G41560,AT5G44020,AT1G03130,AT1G55670,AT5G10180
GO:0009746	response to hexose	biological_process	1.5591e-06	21	7	AT5G20700,AT3G23000,AT1G45249,AT4G21960,AT2G19860,AT5G52060,AT3G26450	14	AT3G26520,AT3G15630,AT5G20250,AT5G64750,AT3G49790,AT5G24800,AT1G29920,AT1G03090,AT1G23870,AT1G28330,AT3G15450,AT5G21170,AT5G63190,AT5G28770
GO:0042592	homeostatic process	biological_process	1.8246e-06	32	14	AT2G26690,AT2G05710,AT5G52060,AT3G23000,AT4G35090,AT3G17790,AT2G33770,AT4G17550,AT1G70730,AT1G70890,AT5G54250,AT3G05030,AT1G45249,AT4G21960	18	AT1G03130,AT5G10180,AT1G75220,AT5G02160,AT3G26520,AT5G66570,AT5G19940,AT1G08380,AT1G76100,AT2G41560,AT5G44020,AT1G55670,AT5G28770,AT3G47470,AT1G30380,AT5G24800,AT5G40890,AT1G20340
GO:0034284	response to monosaccharide	biological_process	2.3447e-06	21	7	AT3G26450,AT5G52060,AT4G21960,AT3G23000,AT1G45249,AT5G20700,AT2G19860	14	AT5G21170,AT3G15450,AT5G28770,AT5G63190,AT5G20250,AT3G15630,AT3G26520,AT1G28330,AT1G23870,AT1G03090,AT3G49790,AT5G64750,AT5G24800,AT1G29920
GO:0009753	response to jasmonic acid	biological_process	2.7375e-06	37	21	AT2G34720,AT1G70000,AT1G63840,AT4G33905,AT1G56650,AT3G09600,AT1G51660,AT2G26690,AT4G26850,AT1G66380,AT2G05940,AT5G13930,AT4G37760,AT1G01720,AT4G22880,AT2G46270,AT3G15210,AT1G06180,AT1G66370,AT4G01060,AT1G69260	16	AT5G66570,AT1G75220,AT2G03760,AT5G27380,AT3G48520,AT5G06870,AT5G05730,AT1G58200,AT1G33590,AT1G30135,AT1G68520,AT3G50700,AT3G48360,AT4G09460,AT1G06680,AT5G05600
GO:0016020	membrane	cellular_component	2.7375e-06	200	98	AT5G17220,AT3G24190,AT2G39800,AT5G25110,AT5G09870,AT5G17170,AT2G04030,AT3G27820,AT5G50800,AT3G09440,AT4G23990,AT3G21250,AT5G01820,AT2G48140,AT4G23630,AT3G03250,AT1G64780,AT2G26690,AT3G25290,AT2G05710,AT1G07430,AT5G54250,AT4G12880,AT5G17760,AT5G09590,AT1G70250,AT1G70730,AT3G15350,AT1G17100,AT4G10120,AT5G03140,AT3G12580,AT2G05940,AT5G01410,AT3G62700,AT5G65990,AT5G65380,AT4G23050,AT2G46340,AT3G62270…	102	AT4G12730,AT4G16480,AT3G22740,AT1G52220,AT1G29910,AT1G66940,AT5G65390,AT1G03870,AT1G78830,AT1G15820,AT3G47470,AT3G14990,AT4G27440,AT3G21055,AT1G11580,AT5G14120,AT1G77210,AT5G01530,AT1G66150,AT3G08940,AT5G15350,AT5G64410,AT3G26520,AT5G66570,AT1G30360,AT1G08380,AT5G44020,AT1G01620,AT1G20010,AT2G34510,AT2G02710,AT2G34420,AT3G04910,AT1G70530,AT4G26555,AT1G31330,AT5G10430,AT5G52882,AT1G33590,AT4G10340…
GO:0046148	pigment biosynthetic process	biological_process	4.2858e-06	26	21	AT5G13930,AT5G17050,AT5G54060,AT3G22840,AT1G66380,AT1G23740,AT3G11670,AT5G06510,AT3G55120,AT3G29590,AT1G65060,AT5G48880,AT3G21560,AT2G21330,AT4G22880,AT3G26570,AT1G66370,AT1G56650,AT4G14090,AT4G33010,AT5G17220	5	AT5G40850,AT1G74470,AT3G46780,AT4G26530,AT4G27440
GO:0031399	regulation of protein modification process	biological_process	8.1003e-06	22	4	AT5G57050,AT2G21330,AT5G58140,AT1G51660	18	AT3G08940,AT1G76100,AT5G64040,AT5G19940,AT5G66570,AT1G33590,AT1G68520,AT1G74470,AT1G08380,AT1G15820,AT3G50700,AT1G80420,AT1G03130,AT3G21055,AT1G52230,AT4G17870,AT1G52220,AT5G06870
GO:0080090	regulation of primary metabolic process	biological_process	8.1003e-06	110	55	AT2G21330,AT5G24660,AT1G06180,AT1G69260,AT1G28570,AT1G66390,AT1G66380,AT2G05940,AT5G20700,AT5G13930,AT5G57050,AT2G35700,AT3G02830,AT5G22290,AT5G06510,AT1G01250,AT1G70000,AT1G35560,AT1G51140,AT5G41400,AT4G00050,AT1G48000,AT4G05590,AT3G15210,AT5G17220,AT5G62430,AT3G29575,AT4G01060,AT1G66370,AT3G17609,AT1G79270,AT5G24120,AT1G17745,AT1G45249,AT4G33010,AT1G56650,AT4G38340,AT3G13040,AT2G21320,AT5G58140…	55	AT4G37610,AT3G50700,AT5G28770,AT3G48360,AT4G09460,AT2G02710,AT1G33240,AT1G14685,AT1G49130,AT4G13830,AT5G64040,AT5G05860,AT1G33590,AT1G68520,AT1G68190,AT1G03130,AT1G80420,AT1G52230,AT5G51790,AT1G76100,AT2G24550,AT4G17460,AT2G25900,AT5G02160,AT2G47400,AT1G74470,AT2G01930,AT3G47620,AT2G18300,AT1G52220,AT4G36540,AT5G67190,AT5G57660,AT4G17500,AT1G75250,AT5G64750,AT1G20340,AT5G24470,AT1G15820,AT5G61590…
GO:0016311	dephosphorylation	biological_process	8.9806e-06	22	4	AT2G21330,AT1G51660,AT5G58140,AT5G57050	18	AT4G17870,AT1G52230,AT1G52220,AT3G21055,AT1G03130,AT3G50700,AT1G80420,AT5G06870,AT5G64040,AT1G76100,AT3G08940,AT1G74470,AT1G15820,AT1G08380,AT1G68520,AT1G33590,AT5G19940,AT5G66570
GO:0016758	transferase activity, transferring hexosyl groups	molecular_function	9.5407e-06	27	21	AT5G62220,AT4G23990,AT5G17050,AT3G11670,AT4G24000,AT4G10120,AT3G46970,AT1G56600,AT3G15350,AT5G09870,AT4G01070,AT1G05170,AT4G26850,AT2G32530,AT1G77810,AT3G21560,AT2G40840,AT2G32430,AT3G44990,AT1G01420,AT4G14090	6	AT2G06850,AT5G05860,AT5G57550,AT1G22360,AT3G16520,AT4G34138
GO:0044550	secondary metabolite biosynthetic process	biological_process	1.124e-05	28	18	AT4G39800,AT5G41040,AT1G79270,AT1G17100,AT5G58140,AT4G01070,AT5G14700,AT2G21330,AT4G22880,AT2G23910,AT4G30470,AT1G62540,AT5G13930,AT4G21960,AT4G36640,AT3G13110,AT3G27820,AT1G03310	10	AT5G13710,AT5G14200,AT1G35580,AT5G44020,AT5G23010,AT5G10180,AT2G22330,AT5G19940,AT3G46780,AT5G05730
GO:0019751	polyol metabolic process	biological_process	1.1615e-05	16	16	AT1G80760,AT1G07010,AT3G56290,AT1G70580,AT4G22200,AT2G37240,AT2G34720,AT2G15020,AT1G23740,AT5G24120,AT4G39800,AT5G01260,AT1G64780,AT2G21320,AT5G50100,AT4G37760	0
GO:0006091	generation of precursor metabolites and energy	biological_process	1.2014e-05	40	10	AT5G17170,AT1G07890,AT2G21330,AT2G21970,AT5G57050,AT5G24120,AT5G58140,AT2G05710,AT1G79550,AT3G11670	30	AT2G34420,AT1G06680,AT1G55670,AT1G52220,AT2G21660,AT1G15820,AT5G05730,AT5G62350,AT4G28750,AT5G64040,AT5G53460,AT3G54890,AT3G10020,AT1G03130,AT1G72150,AT1G52230,AT4G27440,AT4G26530,AT3G21055,AT3G26520,AT5G19940,AT5G66570,AT1G08380,AT1G74470,AT1G76100,AT3G61470,AT5G01530,AT3G08940,AT3G46780,AT4G39090
GO:0065008	regulation of biological quality	biological_process	1.2322e-05	63	24	AT3G05030,AT1G70890,AT5G54250,AT3G27660,AT4G17550,AT1G70730,AT1G17745,AT5G13930,AT4G21960,AT3G44310,AT1G45249,AT4G22200,AT5G56030,AT5G52060,AT2G26690,AT2G05710,AT1G27940,AT2G33770,AT5G21482,AT4G35090,AT3G17790,AT4G30960,AT3G23000,AT3G13110	39	AT1G49500,AT4G36670,AT5G44020,AT5G23010,AT4G12730,AT1G55670,AT5G28770,AT1G01620,AT2G41560,AT1G33240,AT5G19530,AT1G20340,AT5G05860,AT2G46330,AT5G05730,AT5G24800,AT5G40890,AT2G22330,AT1G12090,AT3G47470,AT1G30380,AT2G06850,AT1G03130,AT1G75220,AT2G03760,AT5G10180,AT5G13710,AT3G47210,AT5G15350,AT2G22990,AT3G53460,AT1G76100,AT2G01420,AT1G08380,AT3G14310,AT5G02160,AT3G26520,AT5G19940,AT5G66570
GO:0009962	regulation of flavonoid biosynthetic process	biological_process	1.8581e-05	16	15	AT5G11260,AT4G01070,AT1G79270,AT4G05590,AT1G56650,AT1G66370,AT1G28570,AT5G17220,AT5G20700,AT3G23000,AT5G41400,AT5G13930,AT1G66380,AT2G05940,AT1G17745	1	AT2G24550
GO:0009414	response to water deprivation	biological_process	2.4224e-05	32	22	AT5G06760,AT2G04030,AT5G25610,AT2G05940,AT1G45249,AT4G00430,AT5G57050,AT1G01720,AT2G46270,AT1G69260,AT1G56600,AT2G39800,AT5G06530,AT3G46970,AT1G01250,AT4G34000,AT1G63840,AT4G30960,AT5G56030,AT3G61890,AT5G52310,AT2G33380	10	AT5G05730,AT2G21660,AT5G61590,AT5G23010,AT1G01620,AT1G33240,AT5G57660,AT4G17500,AT4G39090,AT3G27690
GO:0009415	response to water	biological_process	3.4597e-05	32	22	AT5G56030,AT3G61890,AT5G52310,AT2G33380,AT5G06530,AT3G46970,AT1G01250,AT4G34000,AT1G63840,AT4G30960,AT1G01720,AT2G46270,AT1G69260,AT1G56600,AT2G39800,AT5G06760,AT2G04030,AT5G25610,AT2G05940,AT4G00430,AT1G45249,AT5G57050	10	AT4G39090,AT3G27690,AT5G23010,AT1G01620,AT5G57660,AT1G33240,AT4G17500,AT5G05730,AT2G21660,AT5G61590
GO:0032870	cellular response to hormone stimulus	biological_process	4.0097e-05	49	23	AT5G11260,AT1G15100,AT3G12500,AT2G05710,AT1G51660,AT5G13170,AT4G35030,AT5G55620,AT4G34000,AT1G07430,AT1G63840,AT1G27940,AT5G04950,AT1G66390,AT5G61820,AT2G46270,AT3G15210,AT1G01720,AT1G69260,AT3G29575,AT1G45249,AT5G57050,AT2G05940	26	AT2G27050,AT5G06870,AT5G63190,AT2G03760,AT4G17870,AT1G80440,AT5G66570,AT5G63470,AT5G53160,AT2G38310,AT1G18620,AT5G05440,AT1G06680,AT5G05600,AT4G17500,AT5G28770,AT3G50700,AT4G36540,AT3G48360,AT1G33590,AT1G30135,AT1G68520,AT3G59940,AT5G64750,AT5G05730,AT3G26200
GO:0009637	response to blue light	biological_process	4.2251e-05	16	5	AT5G24120,AT3G22840,AT2G21330,AT5G58140,AT5G17170	11	AT5G01530,AT1G29920,AT3G08940,AT3G46780,AT1G20340,AT3G27690,AT4G10340,AT2G05100,AT5G44680,AT1G06680,AT3G54890
GO:0071215	cellular response to abscisic acid stimulus	biological_process	4.9693e-05	24	14	AT1G01720,AT2G46270,AT3G29575,AT1G69260,AT1G15100,AT1G51660,AT5G13170,AT5G61820,AT2G05940,AT1G07430,AT1G45249,AT4G34000,AT1G63840,AT5G57050	10	AT5G28770,AT3G48360,AT4G17870,AT5G05440,AT4G17500,AT5G05730,AT5G64750,AT5G63470,AT5G53160,AT2G38310
GO:0071495	cellular response to endogenous stimulus	biological_process	5.3016e-05	49	23	AT1G01720,AT2G46270,AT3G15210,AT3G29575,AT1G69260,AT5G61820,AT1G66390,AT2G05940,AT1G45249,AT5G57050,AT4G35030,AT5G55620,AT5G11260,AT1G15100,AT5G13170,AT1G51660,AT3G12500,AT2G05710,AT1G27940,AT5G04950,AT1G07430,AT4G34000,AT1G63840	26	AT5G28770,AT3G50700,AT3G48360,AT4G36540,AT1G06680,AT5G05440,AT4G17500,AT5G05600,AT5G64750,AT5G05730,AT3G26200,AT1G33590,AT3G59940,AT1G30135,AT1G68520,AT2G03760,AT5G63190,AT4G17870,AT2G27050,AT5G06870,AT1G18620,AT5G66570,AT1G80440,AT5G63470,AT5G53160,AT2G38310
GO:0009642	response to light intensity	biological_process	6.8777e-05	24	12	AT5G01410,AT3G09440,AT5G57050,AT3G22840,AT1G07350,AT3G12580,AT2G38230,AT5G58140,AT5G49910,AT1G07890,AT5G09590,AT2G21970	12	AT2G06850,AT5G66570,AT3G27690,AT4G10340,AT3G08940,AT4G24230,AT5G01530,AT1G20340,AT1G06680,AT4G21870,AT3G54890,AT5G18170
GO:1901362	organic cyclic compound biosynthetic process	biological_process	7.03e-05	135	69	AT3G17609,AT5G41040,AT4G22880,AT3G29575,AT5G03555,AT3G44310,AT5G24120,AT1G17745,AT3G61890,AT5G58140,AT5G24155,AT1G51660,AT4G35270,AT1G56650,AT4G34000,AT2G44940,AT3G11670,AT5G21100,AT2G34720,AT1G66390,AT1G69260,AT5G13930,AT2G34490,AT2G35700,AT1G70000,AT3G13110,AT1G35560,AT1G51140,AT4G00050,AT5G04950,AT1G64970,AT2G39800,AT1G79270,AT5G53970,AT3G15210,AT5G62430,AT4G01060,AT1G66370,AT1G45249,AT2G21320…	66	AT5G67190,AT1G75250,AT3G47620,AT4G36540,AT2G06850,AT5G05730,AT5G64750,AT1G20340,AT5G24470,AT5G08520,AT1G76160,AT5G06870,AT3G48590,AT3G07650,AT4G31620,AT2G22990,AT1G06680,AT1G14685,AT5G23010,AT4G37610,AT5G28770,AT1G49500,AT4G36670,AT2G22330,AT1G68520,AT2G46330,AT1G35580,AT3G10720,AT5G02160,AT1G74470,AT5G57660,AT4G17500,AT5G65390,AT4G12730,AT2G18300,AT5G40850,AT5G61590,AT2G42870,AT3G14990,AT4G27440…
GO:0050794	regulation of cellular process	biological_process	7.9893e-05	162	77	AT5G24120,AT1G17745,AT5G41790,AT4G05590,AT3G29575,AT3G05030,AT3G27660,AT3G17609,AT2G33770,AT3G11670,AT2G19860,AT2G34720,AT3G23000,AT4G34000,AT2G44940,AT4G30960,AT4G35030,AT1G56650,AT5G58140,AT3G61890,AT4G35270,AT1G51660,AT5G57050,AT2G37970,AT1G69260,AT1G66390,AT1G70000,AT1G35560,AT4G35090,AT3G14720,AT1G51140,AT4G00050,AT5G41400,AT2G35700,AT3G02830,AT1G15100,AT3G12500,AT1G45249,AT1G01720,AT3G15210…	85	AT5G64750,AT5G05730,AT5G24470,AT1G20340,AT3G26200,AT3G47620,AT1G55670,AT4G36540,AT5G67190,AT2G41560,AT1G75250,AT5G05600,AT3G07650,AT4G31620,AT2G38310,AT3G48590,AT4G17870,AT4G27450,AT5G08520,AT2G27050,AT5G06870,AT1G32540,AT5G64040,AT4G22540,AT1G68520,AT5G28770,AT4G37610,AT1G06680,AT1G14685,AT4G13830,AT1G18620,AT5G02160,AT1G74470,AT5G53160,AT5G55930,AT1G52230,AT4G03110,AT3G01690,AT2G21660,AT5G61590…
GO:0032268	regulation of cellular protein metabolic process	biological_process	9.5555e-05	24	5	AT1G51660,AT5G58140,AT3G02830,AT2G21330,AT5G57050	19	AT5G06870,AT1G52220,AT4G17870,AT1G52230,AT3G21055,AT1G03130,AT1G80420,AT3G50700,AT1G74470,AT1G08380,AT1G15820,AT1G68520,AT1G33590,AT5G19940,AT5G66570,AT5G64040,AT1G20340,AT1G76100,AT3G08940
GO:0006812	cation transport	biological_process	0.00011028	46	17	AT2G47160,AT5G52060,AT4G23050,AT2G48140,AT1G64780,AT5G58140,AT3G62270,AT2G26690,AT3G23000,AT1G70890,AT4G12880,AT5G54250,AT3G05030,AT4G18360,AT5G20700,AT4G00430,AT4G21960	29	AT1G03130,AT5G10180,AT5G55930,AT3G60130,AT3G54890,AT3G47210,AT1G76100,AT5G01530,AT3G08940,AT3G27690,AT3G26520,AT5G02160,AT5G19940,AT5G66570,AT1G08380,AT1G55670,AT4G12730,AT5G44020,AT1G01620,AT5G44680,AT2G02710,AT1G06680,AT2G41560,AT5G40890,AT1G20340,AT1G15820,AT1G30380,AT4G10340,AT3G47470
GO:0051716	cellular response to stimulus	biological_process	0.00011953	116	66	AT1G17745,AT5G24120,AT1G45249,AT3G29575,AT2G21970,AT3G15210,AT4G05590,AT1G01720,AT5G61820,AT3G27660,AT3G17609,AT5G49910,AT2G19860,AT2G33770,AT3G11670,AT1G69480,AT4G30960,AT1G63840,AT3G17790,AT3G23000,AT4G34000,AT1G07430,AT1G56650,AT5G55620,AT5G01820,AT4G35030,AT4G26850,AT2G05710,AT1G51660,AT4G01070,AT5G11260,AT3G03250,AT2G05940,AT3G12580,AT5G57050,AT4G00430,AT5G20700,AT2G37970,AT1G28570,AT5G09590…	50	AT3G26200,AT4G03110,AT5G40890,AT5G05730,AT5G64750,AT5G24800,AT3G59940,AT5G44680,AT4G36540,AT5G05600,AT4G17500,AT5G05440,AT5G57660,AT1G66150,AT5G19770,AT2G38310,AT5G63470,AT5G66570,AT4G17870,AT3G14990,AT2G27050,AT5G06870,AT4G27450,AT1G32540,AT1G30135,AT4G22540,AT1G68520,AT2G22330,AT1G33590,AT2G02710,AT3G48360,AT5G28770,AT1G01620,AT3G50700,AT1G06680,AT1G18620,AT2G24550,AT1G58190,AT1G02860,AT5G53160…
GO:0031323	regulation of cellular metabolic process	biological_process	0.0001238	107	45	AT1G66390,AT5G24660,AT2G21330,AT1G69260,AT1G06180,AT5G57050,AT1G66380,AT5G22290,AT2G35700,AT3G02830,AT1G35560,AT1G70000,AT1G48000,AT4G00050,AT1G51140,AT3G22840,AT5G06510,AT1G01250,AT3G17609,AT3G15210,AT1G66370,AT4G01060,AT3G29575,AT5G62430,AT1G45249,AT5G24120,AT3G09600,AT5G11260,AT5G58140,AT3G61890,AT2G21320,AT4G35270,AT1G51660,AT3G13040,AT1G56650,AT4G38340,AT4G33010,AT2G44940,AT4G34000,AT3G17790…	62	AT1G49130,AT1G14685,AT1G06680,AT1G33240,AT4G13830,AT5G28770,AT3G50700,AT4G37610,AT2G02710,AT4G09460,AT3G48360,AT1G33590,AT1G68190,AT1G68520,AT1G32540,AT5G64040,AT1G80420,AT2G03760,AT1G03130,AT5G51790,AT1G52230,AT2G47400,AT1G80440,AT5G02160,AT2G01930,AT1G74470,AT1G02860,AT1G76100,AT2G25900,AT4G17460,AT5G67190,AT5G57660,AT4G17500,AT1G75250,AT3G47620,AT1G55670,AT4G36540,AT1G52220,AT2G18300,AT5G61590…
GO:0051246	regulation of protein metabolic process	biological_process	0.00013438	24	5	AT2G21330,AT3G02830,AT5G58140,AT1G51660,AT5G57050	19	AT1G03130,AT1G80420,AT3G50700,AT1G52220,AT4G17870,AT1G52230,AT3G21055,AT5G06870,AT1G76100,AT3G08940,AT1G20340,AT5G64040,AT5G19940,AT1G33590,AT5G66570,AT1G74470,AT1G15820,AT1G08380,AT1G68520
GO:0044446	intracellular organelle part	cellular_component	0.00013943	128	62	AT2G21970,AT5G03555,AT2G04350,AT4G17550,AT5G49910,AT3G26840,AT2G38210,AT3G14067,AT1G17745,AT5G41790,AT2G42975,AT3G26570,AT3G11670,AT2G19860,AT2G34720,AT4G22240,AT4G15530,AT5G56010,AT3G47430,AT1G07890,AT5G28540,AT5G10470,AT5G25610,AT5G13930,AT4G39730,AT4G33905,AT1G79550,AT4G25640,AT3G12500,AT1G64500,AT3G55120,AT4G00370,AT4G35090,AT2G47770,AT3G15210,AT5G17220,AT1G10960,AT5G17170,AT1G62180,AT2G04030…	66	AT1G55670,AT5G56550,AT2G41560,AT5G14200,AT5G05730,AT5G57655,AT4G39260,AT1G20340,AT1G30380,AT2G05100,AT3G48590,AT3G61470,AT5G19770,AT3G09580,AT5G54270,AT1G06680,AT1G61520,AT4G28750,AT5G64040,AT5G16400,AT1G58200,AT1G29930,AT1G75220,AT1G52230,AT1G21500,AT3G54890,AT2G05070,AT3G53460,AT5G02160,AT1G74470,AT4G12730,AT1G52220,AT1G29910,AT4G17500,AT5G06690,AT1G80920,AT1G15820,AT3G47470,AT3G14990,AT4G27440…
GO:0006972	hyperosmotic response	biological_process	0.0001442	22	15	AT2G05940,AT5G49480,AT4G30960,AT5G57050,AT1G63840,AT5G01410,AT5G14640,AT1G69260,AT2G46270,AT1G01720,AT2G05710,AT1G07890,AT2G33380,AT5G52310,AT2G39800	7	AT4G39090,AT5G05730,AT5G62350,AT2G21660,AT3G26520,AT1G72150,AT4G17500
GO:0044422	organelle part	cellular_component	0.00015309	128	62	AT3G26590,AT2G33380,AT2G34660,AT3G22840,AT5G06510,AT1G70730,AT1G17100,AT5G15450,AT5G09590,AT4G17090,AT2G21330,AT1G17050,AT3G62700,AT3G12580,AT2G05710,AT4G23630,AT4G33010,AT3G21250,AT1G70580,AT1G23740,AT1G62180,AT1G10960,AT5G17170,AT5G17220,AT3G15210,AT3G09440,AT3G27820,AT2G04030,AT3G12500,AT4G25640,AT1G79550,AT4G33905,AT4G35090,AT2G47770,AT4G00370,AT3G55120,AT1G64500,AT1G07890,AT5G28540,AT3G47430…	66	AT4G24570,AT5G24490,AT1G03130,AT3G56650,AT2G47400,AT2G45180,AT3G27690,AT3G46780,AT1G29920,AT1G76100,AT4G26555,AT2G34420,AT1G20010,AT4G10340,AT5G53460,AT1G31330,AT5G14120,AT1G11580,AT3G21055,AT4G27440,AT3G14990,AT1G30360,AT5G19940,AT5G66570,AT3G26520,AT1G77060,AT3G08940,AT5G01530,AT1G29910,AT4G17500,AT1G52220,AT4G12730,AT3G47470,AT1G15820,AT5G06690,AT1G80920,AT3G54890,AT1G21500,AT1G52230,AT1G75220…
GO:0005774	vacuolar membrane	cellular_component	0.0001981	33	22	AT2G34660,AT3G55120,AT2G05710,AT3G12500,AT3G26590,AT4G25640,AT3G21250,AT1G79550,AT3G09440,AT4G39730,AT5G41790,AT5G13930,AT3G62700,AT2G38210,AT3G12580,AT2G04030,AT3G14067,AT1G17100,AT4G17550,AT5G28540,AT5G09590,AT5G17220	11	AT1G30360,AT3G26520,AT2G05070,AT1G11580,AT5G14120,AT1G75220,AT3G14990,AT5G57655,AT2G41560,AT1G20010,AT4G12730
GO:0009738	abscisic acid-activated signaling pathway	biological_process	0.0001981	22	13	AT2G46270,AT1G01720,AT1G69260,AT3G29575,AT1G15100,AT1G51660,AT5G61820,AT2G05940,AT1G45249,AT4G34000,AT1G07430,AT5G57050,AT1G63840	9	AT3G48360,AT4G17870,AT5G05440,AT4G17500,AT5G64750,AT5G05730,AT5G63470,AT5G53160,AT2G38310
GO:0048583	regulation of response to stimulus	biological_process	0.00020497	44	20	AT3G15210,AT4G05590,AT5G24660,AT1G01720,AT1G28570,AT1G69260,AT4G18360,AT2G05940,AT1G17745,AT5G20700,AT5G57050,AT1G15100,AT4G01070,AT5G11260,AT2G46340,AT1G51660,AT1G27940,AT3G23000,AT1G07430,AT5G41400	24	AT3G50700,AT3G47620,AT1G70530,AT1G06680,AT4G03110,AT5G05730,AT5G64750,AT1G11260,AT1G32540,AT1G33590,AT1G68520,AT2G22330,AT3G59940,AT5G55930,AT2G03760,AT3G14990,AT5G06870,AT3G07650,AT1G25275,AT2G24550,AT5G66570,AT1G80440,AT2G46220,AT5G53160
GO:0009750	response to fructose	biological_process	0.00022288	16	5	AT3G23000,AT5G20700,AT4G21960,AT5G52060,AT3G26450	11	AT3G26520,AT5G20250,AT3G15630,AT1G03090,AT1G29920,AT3G49790,AT1G28330,AT1G23870,AT5G21170,AT3G15450,AT5G63190
GO:0044437	vacuolar part	cellular_component	0.00022688	33	22	AT2G38210,AT3G12580,AT2G04030,AT3G14067,AT3G09440,AT5G13930,AT5G41790,AT4G39730,AT3G62700,AT5G09590,AT5G17220,AT1G17100,AT4G17550,AT5G28540,AT3G55120,AT2G34660,AT3G21250,AT1G79550,AT3G26590,AT3G12500,AT2G05710,AT4G25640	11	AT5G57655,AT1G20010,AT4G12730,AT2G41560,AT2G05070,AT1G30360,AT3G26520,AT1G75220,AT3G14990,AT5G14120,AT1G11580
GO:0006811	ion transport	biological_process	0.00024089	59	25	AT4G00430,AT5G20700,AT4G21960,AT4G12880,AT5G54250,AT1G70890,AT3G05030,AT4G18360,AT4G17550,AT5G41040,AT2G33770,AT3G23000,AT1G69480,AT1G80760,AT5G52060,AT5G65990,AT2G47160,AT3G26570,AT2G48140,AT4G23050,AT3G62270,AT5G58140,AT1G64780,AT3G12500,AT2G26690	34	AT4G24230,AT5G40890,AT1G20340,AT4G10340,AT3G47470,AT1G30380,AT1G15820,AT1G01620,AT5G44020,AT1G55670,AT4G12730,AT2G02710,AT5G44680,AT1G06680,AT2G41560,AT1G25550,AT3G08940,AT5G01530,AT1G02860,AT1G76100,AT5G66570,AT5G19940,AT5G02160,AT3G27690,AT3G26520,AT1G08380,AT5G55930,AT5G10180,AT1G03130,AT3G60130,AT3G47210,AT5G46330,AT3G54890,AT5G14120
GO:0009755	hormone-mediated signaling pathway	biological_process	0.00028947	45	20	AT4G35030,AT1G51660,AT3G12500,AT2G05710,AT1G15100,AT5G11260,AT1G27940,AT1G63840,AT1G07430,AT4G34000,AT3G29575,AT1G69260,AT1G01720,AT2G46270,AT3G15210,AT5G61820,AT1G66390,AT2G05940,AT5G57050,AT1G45249	25	AT4G17870,AT2G03760,AT5G63190,AT2G27050,AT5G06870,AT1G18620,AT5G53160,AT2G38310,AT1G80440,AT5G63470,AT5G66570,AT3G48360,AT4G36540,AT3G50700,AT4G17500,AT5G05600,AT1G06680,AT5G05440,AT3G26200,AT5G05730,AT5G64750,AT3G59940,AT1G30135,AT1G68520,AT1G33590
GO:0044238	primary metabolic process	biological_process	0.00030168	291	146	AT4G24000,AT2G05940,AT4G21960,AT4G37760,AT4G17090,AT1G48100,AT3G15350,AT1G70730,AT5G06510,AT4G02710,AT5G56030,AT5G58770,AT3G62270,AT5G22290,AT3G19000,AT2G23000,AT2G04030,AT1G45249,AT5G17220,AT5G62430,AT3G26450,AT4G01060,AT1G66370,AT2G39800,AT1G79270,AT5G61820,AT1G10960,AT5G17170,AT1G23740,AT4G28740,AT5G36160,AT4G33010,AT4G38340,AT3G13040,AT3G03250,AT5G11260,AT4G01070,AT3G09600,AT1G62710,AT2G05710…	145	AT1G31330,AT5G10430,AT1G33590,AT4G10340,AT3G61580,AT1G68190,AT5G44020,AT1G01620,AT1G20010,AT3G48360,AT1G33240,AT1G70530,AT1G76100,AT4G17460,AT2G24550,AT2G25900,AT2G01930,AT3G14310,AT5G24490,AT5G10180,AT2G03760,AT1G80420,AT5G21170,AT1G80920,AT2G21660,AT5G40850,AT5G61590,AT4G12730,AT2G18300,AT1G52220,AT5G65390,AT5G01530,AT2G01420,AT5G66570,AT1G08380,AT4G27440,AT3G21055,AT2G42870,AT4G05070,AT5G14120…
GO:0009698	phenylpropanoid metabolic process	biological_process	0.00031778	18	12	AT4G36640,AT5G13930,AT4G01070,AT1G79270,AT1G65060,AT5G41040,AT1G07890,AT4G22880,AT4G30470,AT2G23910,AT3G21560,AT5G14700	6	AT1G80440,AT3G59940,AT3G13520,AT2G22990,AT1G35580,AT5G13710
GO:0071229	cellular response to acid chemical	biological_process	0.00033111	42	17	AT5G13170,AT1G51660,AT5G11260,AT1G15100,AT1G63840,AT4G34000,AT1G07430,AT1G69260,AT3G29575,AT2G46270,AT3G15210,AT1G01720,AT1G66390,AT5G61820,AT2G05940,AT5G57050,AT1G45249	25	AT4G17870,AT2G03760,AT5G06870,AT4G27450,AT1G18620,AT2G38310,AT5G53160,AT5G63470,AT5G66570,AT3G27690,AT4G36540,AT3G48360,AT5G28770,AT3G50700,AT5G05600,AT4G17500,AT5G05440,AT1G06680,AT5G57660,AT4G03110,AT5G64750,AT5G05730,AT1G30135,AT1G68520,AT1G33590
GO:0071396	cellular response to lipid	biological_process	0.00035024	28	16	AT1G69260,AT3G29575,AT2G46270,AT1G01720,AT1G66390,AT5G13170,AT1G51660,AT5G61820,AT5G11260,AT1G15100,AT2G05940,AT5G57050,AT1G63840,AT1G45249,AT4G34000,AT1G07430	12	AT4G36540,AT3G48360,AT4G17870,AT5G28770,AT4G17500,AT5G05440,AT1G18620,AT5G05730,AT5G64750,AT2G38310,AT5G53160,AT5G63470
GO:1901701	cellular response to oxygen-containing compound	biological_process	0.00037187	49	22	AT1G66390,AT5G61820,AT3G27660,AT1G69260,AT3G29575,AT2G46270,AT3G15210,AT1G01720,AT5G57050,AT1G45249,AT2G05940,AT1G51660,AT5G13170,AT1G15100,AT5G11260,AT1G56650,AT5G55620,AT1G63840,AT4G34000,AT1G07430,AT2G19860,AT5G04950	27	AT5G05600,AT4G17500,AT5G05440,AT1G06680,AT5G57660,AT4G36540,AT3G48360,AT5G28770,AT3G50700,AT1G30135,AT1G68520,AT1G33590,AT1G32540,AT4G03110,AT5G64750,AT5G24800,AT5G05730,AT5G06870,AT4G27450,AT4G17870,AT2G03760,AT5G53160,AT2G38310,AT5G66570,AT5G63470,AT3G27690,AT1G18620
GO:0097306	cellular response to alcohol	biological_process	0.00043533	24	14	AT5G57050,AT1G63840,AT1G45249,AT4G34000,AT1G07430,AT2G05940,AT5G13170,AT1G51660,AT5G61820,AT1G15100,AT1G69260,AT3G29575,AT2G46270,AT1G01720	10	AT5G53160,AT2G38310,AT5G63470,AT5G05730,AT5G64750,AT4G17500,AT5G05440,AT3G48360,AT4G17870,AT5G28770
GO:0016757	transferase activity, transferring glycosyl groups	molecular_function	0.00043533	36	26	AT4G14090,AT1G01420,AT3G44990,AT1G77810,AT4G26850,AT4G01070,AT1G05170,AT3G46970,AT4G27560,AT3G11670,AT5G17050,AT5G62220,AT2G32430,AT2G40840,AT3G21560,AT2G32530,AT4G17770,AT3G15350,AT5G09870,AT1G56600,AT4G15550,AT4G10120,AT5G15740,AT4G24000,AT4G23990,AT5G54060	10	AT1G22360,AT3G16520,AT5G57550,AT2G18700,AT1G60140,AT4G34138,AT1G70290,AT1G23870,AT5G05860,AT2G06850
GO:0016143	S-glycoside metabolic process	biological_process	0.00044537	19	9	AT1G03310,AT3G27820,AT3G13110,AT4G21960,AT1G62540,AT2G21330,AT5G58140,AT1G17100,AT4G39800	10	AT5G05730,AT3G46780,AT5G19940,AT5G26000,AT2G22330,AT5G10180,AT5G23010,AT5G44020,AT5G25980,AT5G14200
GO:0019757	glycosinolate metabolic process	biological_process	0.00044537	19	9	AT3G27820,AT1G03310,AT1G62540,AT4G21960,AT3G13110,AT2G21330,AT4G39800,AT5G58140,AT1G17100	10	AT3G46780,AT5G05730,AT2G22330,AT5G19940,AT5G26000,AT5G44020,AT5G23010,AT5G10180,AT5G14200,AT5G25980
GO:0019760	glucosinolate metabolic process	biological_process	0.00044537	19	9	AT4G39800,AT5G58140,AT1G17100,AT2G21330,AT1G62540,AT4G21960,AT3G13110,AT3G27820,AT1G03310	10	AT5G14200,AT5G25980,AT5G23010,AT5G44020,AT5G10180,AT2G22330,AT5G19940,AT5G26000,AT3G46780,AT5G05730
GO:0009605	response to external stimulus	biological_process	0.00045118	93	42	AT2G33380,AT3G12500,AT4G36430,AT2G46340,AT5G03210,AT3G62270,AT5G56030,AT1G77280,AT2G47160,AT4G35090,AT1G80760,AT3G08860,AT1G27940,AT4G18360,AT1G64400,AT5G13580,AT5G53120,AT1G70730,AT5G17760,AT5G09590,AT4G00430,AT3G12580,AT2G05940,AT1G51660,AT4G26850,AT3G03250,AT1G64780,AT5G58140,AT3G61890,AT1G56650,AT1G72770,AT3G17790,AT1G69480,AT3G11670,AT2G33770,AT1G23740,AT5G61820,AT5G25110,AT1G01720,AT3G15210…	51	AT5G21170,AT3G48520,AT3G11930,AT2G45170,AT4G24570,AT5G46330,AT3G57550,AT2G03760,AT3G14310,AT2G46220,AT3G27690,AT1G02860,AT5G14180,AT1G06680,AT1G70530,AT5G19530,AT5G23010,AT1G01620,AT3G50700,AT2G22330,AT1G68520,AT1G30135,AT1G33590,AT1G32540,AT3G15356,AT5G06870,AT2G27050,AT1G11580,AT4G27450,AT1G15010,AT3G26520,AT5G26000,AT2G15890,AT5G66570,AT1G25275,AT4G39090,AT3G28740,AT2G01420,AT2G41560,AT5G05600…
GO:0051186	cofactor metabolic process	biological_process	0.00046294	42	20	AT2G21330,AT3G47430,AT1G10960,AT5G17170,AT1G07890,AT3G14067,AT5G01410,AT5G43150,AT1G17050,AT5G58770,AT1G79550,AT4G33010,AT3G13040,AT2G05710,AT1G23740,AT3G11670,AT3G22840,AT4G00370,AT4G28740,AT2G47770	22	AT1G55670,AT4G12730,AT1G01620,AT4G13830,AT5G62350,AT1G20340,AT5G64040,AT5G53460,AT5G40850,AT2G21660,AT2G22330,AT1G72150,AT4G27440,AT4G26530,AT5G13710,AT3G46780,AT5G15350,AT2G22990,AT4G39090,AT3G26520,AT1G74470,AT1G08380
GO:0098805	whole membrane	cellular_component	0.00051311	38	27	AT3G47430,AT5G09590,AT5G17220,AT1G17100,AT4G17550,AT5G28540,AT2G38210,AT3G27820,AT3G12580,AT2G04030,AT3G14067,AT3G09440,AT5G13930,AT4G39730,AT5G41790,AT3G62700,AT4G33905,AT3G21250,AT1G79550,AT3G12500,AT3G26590,AT2G05710,AT4G25640,AT3G11670,AT2G19860,AT3G55120,AT2G34660	11	AT1G20010,AT4G12730,AT2G41560,AT5G57655,AT1G75220,AT3G14990,AT1G11580,AT5G14120,AT2G05070,AT1G30360,AT3G26520
GO:0010155	regulation of proton transport	biological_process	0.00051896	11	2	AT5G58140,AT4G23050	9	AT4G10340,AT3G27690,AT3G54890,AT1G06680,AT5G44680,AT2G02710,AT1G20340,AT3G08940,AT5G01530
GO:1902578	single-organism localization	biological_process	0.00052806	114	53	AT2G05940,AT5G13930,AT4G39730,AT4G21960,AT4G00430,AT5G20700,AT2G18370,AT1G28570,AT1G69260,AT4G12880,AT5G54250,AT1G70890,AT1G07890,AT4G18360,AT3G21670,AT2G34660,AT1G27940,AT5G04950,AT1G80760,AT5G41400,AT4G23050,AT5G65990,AT2G47160,AT3G12500,AT5G13170,AT3G62270,AT1G17745,AT2G04030,AT5G41790,AT5G50800,AT3G05030,AT3G26450,AT4G05590,AT5G41040,AT4G17550,AT5G49910,AT5G06530,AT2G33770,AT3G11670,AT4G30960…	61	AT4G10340,AT1G68520,AT2G22330,AT1G33590,AT2G02710,AT4G36670,AT1G24530,AT3G50700,AT1G01620,AT5G44020,AT5G19530,AT1G06680,AT2G24550,AT1G02860,AT1G76100,AT5G02160,AT2G45180,AT3G27690,AT4G03510,AT3G60130,AT5G55930,AT1G19770,AT1G72150,AT2G03760,AT5G10180,AT1G03130,AT2G46490,AT5G11000,AT4G24570,AT3G47210,AT5G46330,AT3G54890,AT1G20340,AT4G24230,AT5G40890,AT5G62350,AT1G11260,AT5G05730,AT3G47470,AT1G30380…
GO:0016144	S-glycoside biosynthetic process	biological_process	0.00052806	17	9	AT3G13110,AT1G62540,AT4G21960,AT1G03310,AT3G27820,AT5G58140,AT1G17100,AT4G39800,AT2G21330	8	AT5G19940,AT2G22330,AT5G05730,AT3G46780,AT5G14200,AT5G23010,AT5G44020,AT5G10180
GO:0019758	glycosinolate biosynthetic process	biological_process	0.00052806	17	9	AT1G17100,AT5G58140,AT4G39800,AT2G21330,AT3G13110,AT4G21960,AT1G62540,AT1G03310,AT3G27820	8	AT5G14200,AT5G10180,AT5G44020,AT5G23010,AT5G19940,AT2G22330,AT5G05730,AT3G46780
GO:0019761	glucosinolate biosynthetic process	biological_process	0.00052806	17	9	AT3G27820,AT1G03310,AT1G62540,AT4G21960,AT3G13110,AT2G21330,AT4G39800,AT5G58140,AT1G17100	8	AT3G46780,AT5G05730,AT2G22330,AT5G19940,AT5G23010,AT5G44020,AT5G10180,AT5G14200
GO:0009611	response to wounding	biological_process	0.00055753	25	15	AT2G05940,AT1G63840,AT4G39730,AT5G13930,AT4G36640,AT2G21970,AT1G69260,AT1G01720,AT4G37760,AT4G22880,AT2G46270,AT2G26690,AT3G12500,AT4G01070,AT1G79270	10	AT1G19380,AT5G05730,AT2G22330,AT1G30135,AT3G48360,AT5G13710,AT5G05600,AT3G48520,AT4G24570,AT1G35580
GO:0006833	water transport	biological_process	0.0005923	15	9	AT5G06530,AT5G52060,AT3G26450,AT4G00430,AT3G23000,AT5G20700,AT1G07890,AT4G21960,AT2G05710	6	AT5G62350,AT1G72150,AT1G01620,AT4G39090,AT3G26520,AT2G21660
GO:0042044	fluid transport	biological_process	0.0005923	15	9	AT5G52060,AT5G06530,AT3G26450,AT5G20700,AT3G23000,AT4G00430,AT4G21960,AT2G05710,AT1G07890	6	AT1G01620,AT1G72150,AT5G62350,AT4G39090,AT2G21660,AT3G26520
GO:0009644	response to high light intensity	biological_process	0.00059294	19	10	AT5G57050,AT3G09440,AT3G12580,AT1G07350,AT3G22840,AT1G07890,AT5G58140,AT5G49910,AT5G09590,AT2G21970	9	AT4G10340,AT5G66570,AT3G27690,AT1G20340,AT3G08940,AT5G01530,AT1G06680,AT4G21870,AT3G54890
GO:0009684	indoleacetic acid biosynthetic process	biological_process	0.00061384	13	3	AT3G13110,AT3G44310,AT1G17745	10	AT3G14310,AT2G22330,AT2G22990,AT4G36670,AT2G46330,AT1G49500,AT5G10180,AT5G44020,AT5G23010,AT5G05730
GO:0044712	single-organism catabolic process	biological_process	0.00061388	57	26	AT3G09440,AT5G43150,AT1G17745,AT3G27820,AT3G14067,AT1G70730,AT1G59700,AT1G07890,AT5G28540,AT3G24170,AT2G40840,AT2G21330,AT5G09590,AT5G17220,AT3G13110,AT4G35090,AT5G62220,AT1G23740,AT2G34660,AT5G02270,AT2G05710,AT2G29420,AT3G13040,AT5G36160,AT1G79550,AT4G33010	31	AT5G40850,AT2G21660,AT3G61580,AT2G22330,AT1G03090,AT5G62350,AT5G05730,AT5G05860,AT5G53460,AT2G46330,AT1G20340,AT5G25980,AT4G13830,AT5G14180,AT5G18600,AT4G36670,AT5G27920,AT1G49500,AT2G47400,AT5G26000,AT3G26520,AT3G14310,AT3G28740,AT2G22990,AT4G39090,AT1G35580,AT3G13750,AT1G72150,AT4G26530,AT3G51840,AT5G27380
GO:0009683	indoleacetic acid metabolic process	biological_process	0.00066842	13	3	AT3G44310,AT3G13110,AT1G17745	10	AT2G22330,AT3G14310,AT5G05730,AT5G44020,AT5G23010,AT5G10180,AT1G49500,AT2G46330,AT4G36670,AT2G22990
GO:1901360	organic cyclic compound metabolic process	biological_process	0.000675	188	90	AT4G28740,AT5G24150,AT3G56290,AT3G17790,AT1G23740,AT2G28550,AT1G07350,AT2G21320,AT5G11260,AT4G01070,AT3G09600,AT2G05710,AT2G23910,AT5G36160,AT4G33010,AT4G38340,AT3G13040,AT1G45249,AT5G43150,AT4G15550,AT2G39800,AT1G79270,AT5G61820,AT5G17170,AT1G10960,AT5G53970,AT3G15210,AT3G21560,AT5G62430,AT4G01060,AT1G66370,AT1G48000,AT5G06510,AT3G22840,AT2G38230,AT1G01250,AT2G46340,AT5G58760,AT1G65060,AT5G22290…	98	AT3G26520,AT1G14290,AT5G66570,AT5G63470,AT1G08380,AT5G01530,AT3G08940,AT1G25550,AT5G15350,AT2G42870,AT3G14990,AT4G27440,AT3G21055,AT4G26530,AT2G21660,AT5G40850,AT3G59940,AT5G61590,AT4G03110,AT5G57660,AT4G17500,AT5G65390,AT4G12730,AT2G23600,AT2G18300,AT1G52220,AT3G27690,AT1G80440,AT2G01930,AT3G14310,AT1G02860,AT4G17460,AT3G46780,AT2G25900,AT5G13710,AT2G03760,AT5G10180,AT1G80420,AT5G51790,AT3G57550…
GO:1901657	glycosyl compound metabolic process	biological_process	0.00086141	31	13	AT4G39800,AT1G07890,AT2G05710,AT1G17100,AT5G58140,AT1G79550,AT2G21330,AT5G54060,AT1G62540,AT4G21960,AT3G13110,AT3G27820,AT1G03310	18	AT5G14200,AT5G25980,AT4G26530,AT5G23010,AT5G44020,AT1G72150,AT5G10180,AT2G22330,AT3G26520,AT5G19940,AT5G26000,AT2G21660,AT3G46780,AT5G53460,AT5G05860,AT4G39090,AT5G62350,AT5G05730
GO:1901564	organonitrogen compound metabolic process	biological_process	0.00087925	92	37	AT3G13110,AT4G00370,AT2G47770,AT3G22840,AT5G21482,AT5G04950,AT2G38230,AT4G39800,AT3G02830,AT1G79550,AT5G01410,AT4G21960,AT3G57020,AT5G53120,AT1G07890,AT3G47430,AT2G21330,AT4G28740,AT5G21100,AT1G23740,AT3G11670,AT2G05710,AT3G13040,AT5G36160,AT4G33010,AT3G44310,AT5G43150,AT1G09310,AT1G17745,AT3G14067,AT2G39800,AT4G15550,AT5G17170,AT1G10960,AT5G61820,AT5G03555,AT3G26450	55	AT3G14310,AT1G74470,AT1G76100,AT3G46780,AT1G35580,AT3G47210,AT2G31810,AT5G13710,AT1G72150,AT5G10180,AT5G24490,AT1G52230,AT4G10340,AT2G22330,AT4G28750,AT1G31330,AT5G05860,AT5G53460,AT2G46330,AT5G64040,AT1G61520,AT1G06680,AT4G13830,AT5G23010,AT5G44020,AT4G36670,AT1G49500,AT5G19940,AT5G66570,AT4G30690,AT1G14290,AT3G26520,AT1G08380,AT3G08940,AT3G13520,AT2G22990,AT4G39090,AT5G14120,AT3G14990,AT4G26530…
GO:0009526	plastid envelope	cellular_component	0.00090741	36	16	AT2G33380,AT3G26570,AT4G33010,AT4G35090,AT4G00370,AT3G11670,AT1G23740,AT5G17170,AT1G70730,AT5G49910,AT2G04350,AT5G03555,AT2G21330,AT3G27820,AT2G04030,AT5G10470	20	AT3G54890,AT4G27440,AT1G03130,AT2G05100,AT1G74470,AT2G47400,AT5G19940,AT1G30360,AT3G27690,AT3G46780,AT3G08940,AT2G05070,AT1G06680,AT3G09580,AT1G55670,AT3G47470,AT1G15820,AT1G58200,AT4G28750,AT1G31330
GO:0009893	positive regulation of metabolic process	biological_process	0.00095345	41	28	AT1G03310,AT3G56290,AT5G41400,AT4G34000,AT3G23000,AT4G33010,AT5G22290,AT3G19000,AT3G03250,AT5G58140,AT3G61890,AT4G01070,AT5G11260,AT2G05940,AT1G17745,AT5G24120,AT5G01410,AT5G20700,AT1G45249,AT3G29575,AT1G69260,AT1G28570,AT5G24660,AT2G21330,AT4G05590,AT2G40840,AT4G17770,AT1G79270	13	AT2G24550,AT5G02160,AT5G66570,AT4G27440,AT3G48590,AT1G80420,AT1G20340,AT1G68520,AT5G16400,AT1G52220,AT3G48360,AT3G50700,AT4G17500
GO:0044765	single-organism transport	biological_process	0.0010001	112	52	AT1G07890,AT4G18360,AT3G21670,AT1G28570,AT1G69260,AT4G12880,AT5G54250,AT1G70890,AT5G13930,AT4G21960,AT4G39730,AT4G00430,AT5G20700,AT2G18370,AT2G05940,AT3G12500,AT5G13170,AT3G62270,AT4G23050,AT5G65990,AT2G47160,AT5G41400,AT1G80760,AT2G34660,AT1G27940,AT5G04950,AT5G41040,AT4G17550,AT5G49910,AT3G05030,AT3G26450,AT4G05590,AT5G41790,AT5G50800,AT1G17745,AT2G04030,AT2G05710,AT1G51660,AT2G26690,AT5G58140…	60	AT5G19530,AT1G06680,AT2G02710,AT4G36670,AT1G24530,AT3G50700,AT1G01620,AT5G44020,AT4G10340,AT1G68520,AT1G33590,AT2G46490,AT5G11000,AT3G47210,AT5G46330,AT4G24570,AT3G54890,AT3G60130,AT4G03510,AT1G19770,AT5G55930,AT1G72150,AT2G03760,AT5G10180,AT1G03130,AT5G02160,AT3G27690,AT2G45180,AT2G24550,AT1G02860,AT1G76100,AT2G41560,AT5G44680,AT1G55670,AT4G12730,AT3G47470,AT1G30380,AT1G12090,AT1G15820,AT2G06850…
GO:0098588	bounding membrane of organelle	cellular_component	0.0011041	39	28	AT3G62700,AT4G39730,AT5G41790,AT5G13930,AT3G09440,AT2G04030,AT3G14067,AT3G27820,AT3G12580,AT2G38210,AT5G28540,AT4G17550,AT1G17100,AT5G17220,AT5G09590,AT3G47430,AT2G34660,AT2G19860,AT3G55120,AT3G11670,AT4G25640,AT2G05710,AT3G12500,AT3G26590,AT1G79550,AT4G23630,AT3G21250,AT4G33905	11	AT5G57655,AT2G41560,AT4G12730,AT1G20010,AT3G26520,AT1G30360,AT2G05070,AT1G11580,AT5G14120,AT3G14990,AT1G75220
GO:0009723	response to ethylene	biological_process	0.0011041	25	14	AT4G34000,AT1G70000,AT1G63840,AT2G38210,AT5G04950,AT2G34720,AT3G09600,AT3G12500,AT2G05710,AT3G15210,AT2G46270,AT1G69260,AT1G56650,AT5G55620	11	AT1G69890,AT2G01930,AT5G05730,AT3G26200,AT1G14685,AT4G24800,AT3G23550,AT2G27050,AT4G17500,AT5G27380,AT4G27440
GO:0010118	stomatal movement	biological_process	0.0011041	12	9	AT5G58140,AT5G57050,AT4G30960,AT2G33380,AT1G51140,AT5G56030,AT3G08590,AT3G05030,AT5G01820	3	AT5G26000,AT2G21660,AT5G25980
GO:0044249	cellular biosynthetic process	biological_process	0.0013302	205	109	AT3G44310,AT1G62540,AT5G24120,AT1G17745,AT1G09310,AT3G17609,AT3G26840,AT5G41040,AT2G40840,AT4G22880,AT5G03555,AT2G04350,AT3G29575,AT4G34000,AT2G44940,AT5G62220,AT4G32920,AT5G21100,AT3G11670,AT3G46970,AT2G34720,AT5G58140,AT3G61890,AT1G51660,AT4G35270,AT3G52340,AT3G26570,AT1G56650,AT5G13930,AT4G39730,AT2G34490,AT1G64400,AT1G07890,AT1G66390,AT4G17770,AT3G46450,AT1G69260,AT1G35560,AT3G13110,AT1G70000…	96	AT1G30380,AT1G12090,AT5G05730,AT5G64750,AT1G23870,AT5G24470,AT1G20340,AT5G67190,AT5G05600,AT1G75250,AT5G14200,AT3G47620,AT1G55670,AT4G36540,AT2G22990,AT4G31620,AT3G07650,AT5G08520,AT5G06870,AT3G48590,AT1G68520,AT2G22330,AT4G28750,AT2G46330,AT5G64040,AT3G10740,AT1G61520,AT1G14685,AT1G06680,AT4G13830,AT1G34300,AT5G28770,AT4G37610,AT5G23010,AT1G60140,AT4G36670,AT1G49500,AT5G02160,AT1G74470,AT1G35580…
GO:0030001	metal ion transport	biological_process	0.0014198	33	14	AT4G18360,AT4G12880,AT5G54250,AT1G70890,AT3G05030,AT4G00430,AT5G20700,AT4G21960,AT3G62270,AT2G26690,AT5G52060,AT2G47160,AT2G48140,AT3G23000	19	AT2G41560,AT1G01620,AT5G44020,AT4G12730,AT1G55670,AT3G47470,AT1G30380,AT1G15820,AT5G40890,AT3G47210,AT5G10180,AT1G03130,AT3G60130,AT5G66570,AT5G19940,AT5G02160,AT3G26520,AT1G08380,AT1G76100
GO:0006793	phosphorus metabolic process	biological_process	0.0014395	87	40	AT5G24120,AT4G02630,AT5G17170,AT1G10960,AT2G34720,AT1G23740,AT3G11670,AT2G15020,AT3G56290,AT1G07010,AT1G70580,AT5G14640,AT4G15530,AT4G28740,AT4G33010,AT5G50100,AT4G35030,AT1G51660,AT2G05710,AT1G64780,AT2G21320,AT5G58140,AT2G05940,AT5G57050,AT4G22200,AT5G01410,AT5G57610,AT2G21330,AT3G47430,AT4G37760,AT4G03260,AT1G07890,AT1G70730,AT1G80760,AT4G00370,AT2G37240,AT1G79550,AT4G23050,AT5G01260,AT4G39800	47	AT1G20340,AT5G62350,AT5G05730,AT1G15820,AT2G21660,AT1G52220,AT5G44680,AT1G55670,AT4G12730,AT5G15350,AT2G22990,AT4G39090,AT3G08940,AT1G08380,AT3G26520,AT5G19940,AT5G66570,AT4G17870,AT3G21055,AT4G26530,AT4G05070,AT5G06870,AT5G64040,AT5G53460,AT2G22330,AT1G68520,AT1G33590,AT2G02710,AT3G50700,AT1G01620,AT1G34300,AT4G13830,AT3G04910,AT1G06680,AT1G70530,AT3G46780,AT1G76100,AT1G74470,AT4G38470,AT1G52230…
GO:0005618	cell wall	cellular_component	0.001445	35	13	AT5G56030,AT5G22460,AT4G36430,AT2G05710,AT5G21100,AT5G09590,AT5G28540,AT1G07890,AT3G12580,AT3G14067,AT5G05340,AT1G20190,AT3G09440	22	AT4G13340,AT5G49360,AT3G10720,AT1G76160,AT3G13750,AT1G11580,AT5G06870,AT1G02640,AT4G19410,AT5G63810,AT5G26000,AT4G30690,AT3G14310,AT5G19770,AT1G20010,AT1G44130,AT3G10740,AT3G15356,AT4G39260,AT1G78830,AT2G06850,AT1G33590
GO:0030312	external encapsulating structure	cellular_component	0.001445	35	13	AT5G28540,AT1G07890,AT5G09590,AT1G20190,AT3G09440,AT5G05340,AT3G14067,AT3G12580,AT2G05710,AT4G36430,AT5G22460,AT5G56030,AT5G21100	22	AT3G10740,AT1G20010,AT1G44130,AT1G33590,AT2G06850,AT1G78830,AT4G39260,AT3G15356,AT5G06870,AT1G11580,AT3G13750,AT1G76160,AT3G10720,AT5G49360,AT4G13340,AT3G14310,AT5G19770,AT4G30690,AT5G26000,AT5G63810,AT4G19410,AT1G02640
GO:0010817	regulation of hormone levels	biological_process	0.001445	30	7	AT3G44310,AT3G13110,AT5G13930,AT4G30960,AT1G27940,AT5G21482,AT1G17745	23	AT3G26520,AT2G06850,AT2G22330,AT1G12090,AT3G14310,AT5G05730,AT2G01420,AT1G20340,AT5G15350,AT5G05860,AT2G22990,AT2G46330,AT3G47210,AT5G19530,AT5G13710,AT5G44020,AT5G23010,AT4G12730,AT5G10180,AT2G03760,AT1G01620,AT1G49500,AT4G36670
GO:0032879	regulation of localization	biological_process	0.001457	18	4	AT5G41790,AT2G33770,AT5G58140,AT4G23050	14	AT3G27690,AT4G10340,AT3G08940,AT5G01530,AT1G20340,AT2G28840,AT5G46330,AT3G13750,AT3G54890,AT1G06680,AT5G55930,AT5G44680,AT2G02710,AT1G56220
GO:0034754	cellular hormone metabolic process	biological_process	0.001457	16	4	AT5G21482,AT1G17745,AT3G13110,AT3G44310	12	AT5G05730,AT5G05860,AT2G22990,AT2G46330,AT3G14310,AT2G22330,AT5G10180,AT5G44020,AT5G23010,AT4G36670,AT1G49500,AT3G47210
GO:0072330	monocarboxylic acid biosynthetic process	biological_process	0.001457	35	18	AT2G33380,AT1G51660,AT4G33010,AT3G13110,AT1G23740,AT5G04950,AT3G11670,AT3G43600,AT1G10960,AT1G64400,AT2G04350,AT5G17760,AT2G21330,AT1G01720,AT4G39730,AT3G44310,AT1G17745,AT2G05940	17	AT3G48520,AT2G03760,AT5G10180,AT3G14310,AT5G66570,AT2G22990,AT1G02860,AT5G05600,AT1G06680,AT4G36670,AT1G49500,AT5G23010,AT5G44020,AT1G30135,AT2G22330,AT2G46330,AT5G05730
GO:0043085	positive regulation of catalytic activity	biological_process	0.001457	13	8	AT3G03250,AT5G01410,AT5G58140,AT4G17770,AT3G19000,AT1G03310,AT2G40840,AT4G33010	5	AT5G16400,AT5G02160,AT1G80420,AT1G52220,AT3G48360
GO:0051049	regulation of transport	biological_process	0.0015931	16	4	AT4G23050,AT5G58140,AT2G33770,AT5G41790	12	AT5G55930,AT5G44680,AT2G02710,AT3G54890,AT1G06680,AT5G46330,AT5G01530,AT3G08940,AT2G28840,AT1G20340,AT3G27690,AT4G10340
GO:1901565	organonitrogen compound catabolic process	biological_process	0.0015931	22	10	AT5G43150,AT3G13110,AT1G17745,AT3G14067,AT1G23740,AT1G07890,AT3G13040,AT4G33010,AT5G36160,AT2G21330	12	AT3G14310,AT2G22330,AT5G40850,AT2G46330,AT2G22990,AT1G03090,AT5G05730,AT3G13520,AT4G13830,AT5G13710,AT4G36670,AT1G49500
GO:0070887	cellular response to chemical stimulus	biological_process	0.0017162	64	30	AT1G56650,AT5G55620,AT4G35030,AT2G05710,AT1G51660,AT5G11260,AT4G01070,AT2G19860,AT1G63840,AT4G34000,AT1G07430,AT3G29575,AT3G15210,AT1G01720,AT5G61820,AT3G27660,AT3G17609,AT1G45249,AT3G12500,AT5G13170,AT1G15100,AT1G27940,AT5G04950,AT1G80760,AT1G69260,AT2G46270,AT5G56010,AT1G66390,AT2G05940,AT5G57050	34	AT4G17870,AT3G14990,AT2G27050,AT5G06870,AT4G27450,AT2G38310,AT5G66570,AT5G63470,AT4G36540,AT5G05600,AT4G17500,AT5G05440,AT5G57660,AT3G26200,AT4G03110,AT5G05730,AT5G64750,AT5G24800,AT3G59940,AT3G57550,AT5G63190,AT2G03760,AT1G18620,AT5G53160,AT1G80440,AT3G27690,AT3G48360,AT5G28770,AT3G50700,AT1G06680,AT1G32540,AT1G30135,AT1G68520,AT1G33590
GO:0044093	positive regulation of molecular function	biological_process	0.0017162	13	8	AT3G19000,AT4G17770,AT5G58140,AT5G01410,AT3G03250,AT4G33010,AT2G40840,AT1G03310	5	AT5G16400,AT5G02160,AT1G52220,AT3G48360,AT1G80420
GO:0046686	response to cadmium ion	biological_process	0.0017503	30	19	AT2G05710,AT1G07890,AT3G12500,AT5G49910,AT1G70730,AT3G09600,AT4G33010,AT1G79550,AT5G09590,AT3G08590,AT2G21330,AT1G48000,AT1G70000,AT3G13110,AT3G09440,AT2G34720,AT3G12580,AT3G46970,AT3G27820	11	AT5G18170,AT1G35580,AT5G56550,AT3G14990,AT1G72150,AT3G26520,AT2G21660,AT1G20340,AT4G39090,AT5G53460,AT5G62350
GO:0006979	response to oxidative stress	biological_process	0.0017503	30	20	AT3G09440,AT5G01410,AT4G34000,AT4G35090,AT3G17790,AT5G13930,AT5G04950,AT3G12580,AT1G80130,AT5G19875,AT1G56600,AT5G49910,AT2G39800,AT4G12000,AT2G05710,AT1G07890,AT2G46270,AT5G55620,AT1G56650,AT5G09590	10	AT5G20250,AT5G59080,AT1G32540,AT4G21870,AT1G35580,AT3G10020,AT3G14990,AT4G37610,AT3G48360,AT5G56550
GO:0010038	response to metal ion	biological_process	0.0018624	35	22	AT3G12580,AT3G27820,AT3G09440,AT5G56010,AT2G21330,AT3G08590,AT5G09590,AT1G70730,AT5G49910,AT1G07890,AT5G04950,AT3G46970,AT2G34720,AT3G13110,AT1G70000,AT1G48000,AT5G55620,AT1G79550,AT4G33010,AT3G09600,AT2G05710,AT3G12500	13	AT5G62350,AT5G53460,AT1G20340,AT4G39260,AT2G21660,AT5G56550,AT5G18170,AT4G39090,AT3G26520,AT1G72150,AT3G14990,AT1G35580,AT2G27050
GO:0046527	glucosyltransferase activity	molecular_function	0.0020113	14	11	AT1G01420,AT4G14090,AT3G21560,AT4G10120,AT4G24000,AT4G23990,AT4G26850,AT2G32530,AT5G17050,AT5G09870,AT4G01070	3	AT5G05860,AT4G34138,AT3G16520
GO:0009851	auxin biosynthetic process	biological_process	0.0021972	13	3	AT3G13110,AT3G44310,AT1G17745	10	AT3G14310,AT2G22330,AT5G10180,AT5G23010,AT5G44020,AT5G05730,AT2G22990,AT2G46330,AT4G36670,AT1G49500
GO:1901606	alpha-amino acid catabolic process	biological_process	0.0022626	15	6	AT3G13110,AT2G21330,AT1G23740,AT1G17745,AT4G33010,AT5G36160	9	AT5G40850,AT3G14310,AT2G22330,AT1G03090,AT5G05730,AT2G46330,AT4G36670,AT2G22990,AT1G49500
GO:0009889	regulation of biosynthetic process	biological_process	0.0023539	94	53	AT5G06510,AT3G22840,AT1G01250,AT1G70000,AT1G35560,AT1G51140,AT5G41400,AT4G00050,AT1G48000,AT2G35700,AT3G02830,AT5G22290,AT1G66380,AT2G05940,AT5G20700,AT5G13930,AT2G21330,AT5G24660,AT1G06180,AT1G69260,AT1G28570,AT1G66390,AT2G28550,AT2G34720,AT2G44940,AT4G34000,AT3G23000,AT3G56290,AT3G17790,AT4G33010,AT1G56650,AT4G38340,AT3G13040,AT2G21320,AT4G01070,AT5G58140,AT5G11260,AT3G61890,AT3G09600,AT4G35270…	41	AT2G24550,AT4G17460,AT2G25900,AT5G02160,AT2G47400,AT2G01930,AT5G51790,AT1G33590,AT1G68520,AT1G68190,AT4G37610,AT3G50700,AT5G28770,AT3G48360,AT4G09460,AT2G02710,AT1G33240,AT1G49130,AT1G14685,AT4G13830,AT1G25550,AT3G07650,AT4G31620,AT5G63470,AT5G66570,AT3G48590,AT4G27440,AT2G42870,AT5G08520,AT5G06870,AT5G64750,AT1G20340,AT5G24470,AT5G61590,AT3G47620,AT2G18300,AT4G36540,AT5G57660,AT5G67190,AT1G75250…
GO:0009639	response to red or far red light	biological_process	0.0023539	27	11	AT2G29090,AT2G04030,AT3G22840,AT5G24120,AT5G17170,AT5G11260,AT5G58140,AT2G46340,AT3G27660,AT2G37970,AT2G21330	16	AT4G10340,AT3G27690,AT1G14290,AT1G20340,AT3G46780,AT5G24470,AT3G08940,AT2G01420,AT1G29920,AT5G01530,AT3G54720,AT5G19530,AT2G42870,AT3G54890,AT1G06680,AT2G05100
GO:0051234	establishment of localization	biological_process	0.002391	122	58	AT5G52060,AT2G48140,AT3G26570,AT5G58140,AT4G01070,AT5G11260,AT1G64780,AT2G05710,AT2G26690,AT1G51660,AT3G11670,AT2G33770,AT5G06530,AT3G23000,AT1G69480,AT4G30960,AT4G05590,AT3G05030,AT3G26450,AT5G49910,AT4G17550,AT5G41040,AT1G17745,AT2G04030,AT5G50800,AT5G41790,AT5G65990,AT2G47160,AT4G23050,AT3G62270,AT3G12500,AT5G13170,AT5G04950,AT1G27940,AT1G64500,AT2G34660,AT1G04570,AT1G80760,AT5G41400,AT3G46450…	64	AT3G51840,AT5G06870,AT5G14120,AT3G08940,AT2G01420,AT1G25550,AT5G01530,AT4G39090,AT5G19940,AT5G66570,AT5G64410,AT3G26520,AT1G08380,AT1G55670,AT4G12730,AT5G44680,AT2G41560,AT5G40890,AT4G24230,AT1G11260,AT5G05730,AT5G62350,AT1G20340,AT5G24470,AT2G06850,AT2G21660,AT1G30380,AT3G47470,AT1G15820,AT1G12090,AT2G03760,AT5G10180,AT1G19770,AT5G55930,AT1G72150,AT1G03130,AT4G03510,AT3G60130,AT5G46330,AT3G47210…
GO:0009063	cellular amino acid catabolic process	biological_process	0.002391	15	6	AT3G13110,AT5G36160,AT4G33010,AT1G17745,AT2G21330,AT1G23740	9	AT2G22330,AT3G14310,AT5G40850,AT1G49500,AT4G36670,AT2G46330,AT2G22990,AT5G05730,AT1G03090
GO:0005488	binding	molecular_function	0.0025869	211	104	AT4G33010,AT5G01820,AT2G48140,AT3G57540,AT1G29600,AT2G05710,AT2G21320,AT3G09600,AT5G11260,AT1G07350,AT1G23740,AT2G28550,AT1G63840,AT1G19490,AT5G62430,AT5G17220,AT1G66370,AT4G01060,AT1G19630,AT3G15210,AT1G64900,AT5G17170,AT3G18950,AT2G04030,AT5G05340,AT1G45249,AT3G09440,AT5G56030,AT5G22290,AT2G33380,AT5G58760,AT2G46340,AT2G38230,AT1G01250,AT3G22840,AT1G75710,AT1G48000,AT1G06180,AT5G17760,AT4G12310…	107	AT1G26800,AT3G14990,AT5G22920,AT5G15350,AT5G01530,AT1G25550,AT3G08940,AT5G21940,AT4G30690,AT5G63470,AT5G66570,AT2G18300,AT4G17245,AT1G29910,AT4G17500,AT5G57660,AT5G05440,AT2G17450,AT1G78830,AT5G24800,AT4G24230,AT4G03110,AT1G15820,AT5G61590,AT3G47470,AT2G21660,AT4G03510,AT5G51790,AT1G80420,AT5G21170,AT3G48520,AT5G46330,AT4G17460,AT2G25900,AT1G02860,AT1G29920,AT1G76100,AT2G01930,AT1G22530,AT3G27690…
GO:0032787	monocarboxylic acid metabolic process	biological_process	0.002767	63	28	AT1G23740,AT5G04950,AT3G43600,AT3G11670,AT3G13110,AT4G33905,AT1G79550,AT4G33010,AT1G51660,AT2G33380,AT5G48880,AT2G05710,AT2G29090,AT1G17745,AT2G05940,AT3G44310,AT3G16910,AT4G39730,AT2G21330,AT1G01720,AT5G17760,AT2G04350,AT5G09590,AT1G64400,AT4G15550,AT1G10960,AT5G61820,AT1G07890	35	AT1G02860,AT2G22990,AT4G39090,AT2G45180,AT3G26520,AT5G66570,AT3G10520,AT3G14310,AT3G14990,AT1G72150,AT1G75220,AT2G03760,AT5G10180,AT4G26530,AT3G51840,AT3G48520,AT5G06870,AT5G62350,AT5G05730,AT5G53460,AT2G46330,AT1G58200,AT2G21660,AT2G22330,AT1G30135,AT5G23010,AT5G18600,AT5G44020,AT2G23600,AT1G49500,AT4G36670,AT1G06680,AT5G14180,AT4G13830,AT5G05600
GO:0009538	photosystem I reaction center	cellular_component	0.0028134	4	0		4	AT4G28750,AT1G03130,AT1G31330,AT1G52230
GO:0042593	glucose homeostasis	biological_process	0.0028373	4	1	AT1G45249	3	AT5G24800,AT1G75220,AT5G28770
GO:0006796	phosphate-containing compound metabolic process	biological_process	0.0028386	83	40	AT4G33010,AT5G50100,AT4G35030,AT1G51660,AT2G05710,AT1G64780,AT2G21320,AT5G58140,AT2G34720,AT1G23740,AT3G11670,AT2G15020,AT3G56290,AT1G07010,AT1G70580,AT5G14640,AT4G15530,AT4G28740,AT1G10960,AT5G17170,AT5G24120,AT4G02630,AT1G79550,AT4G23050,AT4G39800,AT5G01260,AT1G80760,AT4G00370,AT2G37240,AT5G57610,AT3G47430,AT2G21330,AT4G37760,AT4G03260,AT1G07890,AT1G70730,AT2G05940,AT5G57050,AT4G22200,AT5G01410	43	AT4G17870,AT3G21055,AT4G26530,AT4G05070,AT5G06870,AT2G22990,AT4G39090,AT3G08940,AT1G08380,AT3G26520,AT5G19940,AT5G66570,AT1G52220,AT5G44680,AT1G55670,AT1G20340,AT5G62350,AT5G05730,AT1G15820,AT2G21660,AT1G52230,AT3G57550,AT1G03130,AT1G72150,AT1G80420,AT2G03760,AT5G46330,AT3G46780,AT1G76100,AT1G74470,AT4G38470,AT2G02710,AT3G50700,AT1G34300,AT4G13830,AT3G04910,AT1G06680,AT1G70530,AT5G64040,AT5G53460…
GO:0008150	biological_process	biological_process	0.0029916	606	326	AT4G28740,AT3G52740,AT1G23740,AT3G03250,AT4G01070,AT3G09600,AT2G05710,AT5G01820,AT5G36160,AT2G25625,AT1G11700,AT3G13040,AT3G56260,AT3G27650,AT3G27820,AT5G19875,AT5G61820,AT1G10960,AT3G24170,AT3G21560,AT5G17220,AT5G62430,AT4G01060,AT5G06510,AT1G27940,AT1G04570,AT3G62270,AT5G13170,AT1G65060,AT5G58770,AT5G65990,AT4G15620,AT1G17050,AT1G55265,AT4G24000,AT4G01080,AT5G13580,AT1G17100,AT1G70730,AT2G46270…	280	AT5G21940,AT1G08380,AT5G01530,AT2G42870,AT5G57550,AT4G05070,AT5G14120,AT4G27440,AT2G21660,AT5G59080,AT1G80920,AT4G24800,AT5G65390,AT4G12730,AT2G18300,AT3G14310,AT2G01930,AT1G02860,AT5G11070,AT5G21170,AT2G03760,AT3G60130,AT1G33590,AT3G15630,AT1G68190,AT1G31330,AT1G33240,AT2G34420,AT1G70530,AT5G44020,AT1G01620,AT5G65207,AT2G38820,AT1G76160,AT3G54720,AT5G06870,AT2G27050,AT3G59350,AT1G21830,AT1G56300…
GO:0016126	sterol biosynthetic process	biological_process	0.0029916	15	5	AT4G37760,AT5G21100,AT2G34490,AT5G24155,AT5G24150	10	AT4G12730,AT5G10430,AT1G01620,AT5G15350,AT3G10720,AT1G14290,AT2G06850,AT1G76160,AT5G13710,AT5G65390
GO:0051179	localization	biological_process	0.0030211	128	61	AT4G23050,AT5G65990,AT5G13170,AT3G62270,AT1G04570,AT2G34660,AT1G27940,AT1G28570,AT4G12880,AT5G54250,AT1G70890,AT2G21330,AT4G18360,AT2G05940,AT4G21960,AT5G20700,AT4G36640,AT2G48140,AT5G52060,AT4G26850,AT2G05710,AT2G26690,AT5G11260,AT4G01070,AT3G03250,AT1G64780,AT3G26450,AT2G04030,AT5G50800,AT2G47160,AT3G12500,AT1G64500,AT5G04950,AT1G80760,AT5G41400,AT1G69260,AT3G46450,AT1G07890,AT3G21670,AT5G10470…	67	AT4G03510,AT3G60130,AT1G19770,AT2G03760,AT5G10180,AT1G03130,AT5G46330,AT4G24570,AT3G47210,AT3G46780,AT2G24550,AT1G02860,AT1G76100,AT1G22530,AT2G45180,AT3G27690,AT2G02710,AT1G01620,AT3G50700,AT5G44020,AT5G19530,AT2G28840,AT4G10340,AT1G33590,AT3G51840,AT5G14120,AT3G13750,AT1G25550,AT2G01420,AT3G08940,AT5G01530,AT1G08380,AT5G19940,AT5G66570,AT5G64410,AT3G26520,AT4G12730,AT4G24230,AT5G40890,AT3G47470…
GO:0006766	vitamin metabolic process	biological_process	0.0030489	11	8	AT2G38230,AT4G33010,AT1G23740,AT5G53970,AT2G21330,AT1G64970,AT4G26850,AT5G01410	3	AT2G22990,AT3G14990,AT2G22330
GO:0006733	oxidoreduction coenzyme metabolic process	biological_process	0.0033357	27	13	AT4G00370,AT4G28740,AT5G01410,AT1G23740,AT1G10960,AT5G17170,AT2G05710,AT1G07890,AT1G79550,AT4G33010,AT5G58770,AT3G47430,AT2G21330	14	AT2G22330,AT1G08380,AT3G26520,AT2G21660,AT1G20340,AT5G64040,AT3G46780,AT4G39090,AT2G22990,AT5G53460,AT5G62350,AT4G26530,AT1G55670,AT1G72150
GO:0018130	heterocycle biosynthetic process	biological_process	0.0034527	111	57	AT3G15210,AT4G22880,AT5G53970,AT4G01060,AT5G03555,AT1G66370,AT3G29575,AT5G62430,AT1G79270,AT3G17609,AT2G39800,AT5G24120,AT1G17745,AT1G45249,AT3G44310,AT4G38340,AT1G56650,AT3G13040,AT4G33010,AT5G58140,AT4G01070,AT3G61890,AT5G11260,AT3G09600,AT2G21320,AT4G35270,AT1G51660,AT2G28550,AT3G11670,AT1G23740,AT2G34720,AT4G34000,AT2G44940,AT3G17790,AT3G56290,AT2G21330,AT5G24660,AT1G69260,AT1G06180,AT1G66390…	54	AT3G47620,AT4G36540,AT2G18300,AT5G67190,AT5G57660,AT1G75250,AT4G17500,AT5G64750,AT5G05730,AT1G20340,AT5G24470,AT5G40850,AT5G61590,AT3G48590,AT3G14990,AT4G27440,AT5G08520,AT2G42870,AT5G06870,AT1G25550,AT4G31620,AT2G22990,AT3G07650,AT5G63470,AT5G66570,AT4G37610,AT3G50700,AT5G28770,AT5G23010,AT5G44020,AT4G09460,AT4G36670,AT2G02710,AT1G49500,AT3G48360,AT1G14685,AT1G49130,AT1G33240,AT2G46330,AT1G33590…
GO:0043269	regulation of ion transport	biological_process	0.0035116	14	3	AT4G23050,AT2G33770,AT5G58140	11	AT2G02710,AT5G44680,AT1G20340,AT5G55930,AT3G08940,AT5G01530,AT4G10340,AT5G46330,AT3G54890,AT1G06680,AT3G27690
GO:0098807	chloroplast thylakoid membrane protein complex	cellular_component	0.0036768	6	0		6	AT5G66570,AT1G06680,AT1G55670,AT4G10340,AT3G21055,AT5G64040
GO:0006810	transport	biological_process	0.0040845	118	55	AT5G06530,AT2G33770,AT3G11670,AT1G69480,AT4G30960,AT3G23000,AT3G26570,AT2G48140,AT5G52060,AT1G51660,AT2G26690,AT2G05710,AT1G64780,AT5G58140,AT4G01070,AT5G11260,AT2G04030,AT1G17745,AT5G41790,AT5G50800,AT3G26450,AT3G05030,AT4G05590,AT5G41040,AT4G17550,AT5G49910,AT1G04570,AT2G34660,AT1G27940,AT5G04950,AT5G41400,AT1G80760,AT4G23050,AT2G47160,AT5G65990,AT5G13170,AT3G12500,AT3G62270,AT2G05940,AT5G13930…	63	AT4G39090,AT5G01530,AT1G25550,AT3G08940,AT2G01420,AT1G08380,AT5G64410,AT3G26520,AT5G19940,AT5G66570,AT3G51840,AT5G14120,AT5G06870,AT5G24470,AT1G20340,AT5G62350,AT5G05730,AT1G11260,AT4G24230,AT5G40890,AT1G12090,AT1G15820,AT3G47470,AT1G30380,AT2G21660,AT2G06850,AT5G44680,AT1G55670,AT4G12730,AT2G41560,AT2G24550,AT1G02860,AT1G76100,AT1G22530,AT5G02160,AT3G27690,AT2G45180,AT3G60130,AT4G03510,AT1G03130…
GO:0007623	circadian rhythm	biological_process	0.0040845	15	5	AT4G36240,AT2G40840,AT3G09600,AT5G11260,AT4G02630	10	AT3G53460,AT3G06080,AT3G48360,AT3G46780,AT3G07650,AT5G24470,AT4G39260,AT3G53800,AT3G04910,AT2G21660
GO:0048511	rhythmic process	biological_process	0.0040845	15	5	AT5G11260,AT3G09600,AT4G02630,AT4G36240,AT2G40840	10	AT3G04910,AT2G21660,AT3G53460,AT3G53800,AT3G06080,AT4G39260,AT3G46780,AT3G07650,AT5G24470,AT3G48360
GO:0042435	indole-containing compound biosynthetic process	biological_process	0.0040845	13	3	AT1G17745,AT3G44310,AT3G13110	10	AT5G05730,AT5G44020,AT5G23010,AT5G10180,AT1G49500,AT2G46330,AT4G36670,AT2G22990,AT2G22330,AT3G14310
GO:1901659	glycosyl compound biosynthetic process	biological_process	0.0040879	17	9	AT1G62540,AT4G21960,AT3G13110,AT3G27820,AT1G03310,AT4G39800,AT1G17100,AT5G58140,AT2G21330	8	AT2G22330,AT5G19940,AT3G46780,AT5G05730,AT5G14200,AT5G23010,AT5G44020,AT5G10180
GO:0071326	cellular response to monosaccharide stimulus	biological_process	0.0041745	4	2	AT1G45249,AT2G19860	2	AT5G24800,AT5G28770
GO:0071331	cellular response to hexose stimulus	biological_process	0.0041745	4	2	AT1G45249,AT2G19860	2	AT5G24800,AT5G28770
GO:0016125	sterol metabolic process	biological_process	0.0045127	15	5	AT4G37760,AT5G21100,AT2G34490,AT5G24155,AT5G24150	10	AT5G10430,AT4G12730,AT1G01620,AT5G15350,AT3G10720,AT1G14290,AT2G06850,AT1G76160,AT5G13710,AT5G65390
GO:0009963	positive regulation of flavonoid biosynthetic process	biological_process	0.0049536	11	10	AT5G20700,AT5G11260,AT4G01070,AT3G23000,AT1G79270,AT5G41400,AT4G05590,AT2G05940,AT1G28570,AT1G17745	1	AT2G24550
GO:0007154	cell communication	biological_process	0.0052582	84	43	AT1G66390,AT4G18360,AT1G69260,AT2G37970,AT2G46270,AT5G57050,AT4G00430,AT2G05940,AT3G12500,AT1G15100,AT3G62270,AT2G46340,AT4G23050,AT5G56030,AT2G47160,AT1G80760,AT3G14720,AT4G35090,AT3G08860,AT1G27940,AT5G61820,AT3G27660,AT3G17609,AT3G29575,AT3G15210,AT1G01720,AT1G45249,AT2G05710,AT1G51660,AT5G11260,AT3G03250,AT1G56650,AT5G01820,AT4G35030,AT1G69480,AT4G30960,AT1G63840,AT3G17790,AT4G34000,AT1G07430…	41	AT1G06680,AT2G02710,AT3G48360,AT1G01620,AT3G50700,AT5G28770,AT4G22540,AT1G68520,AT1G30135,AT1G33590,AT5G21170,AT2G45170,AT5G46330,AT3G57550,AT2G03760,AT5G63190,AT5G53160,AT1G80440,AT3G27690,AT1G18620,AT1G58190,AT1G02860,AT5G05600,AT4G17500,AT5G05440,AT5G57660,AT4G36540,AT3G59940,AT3G26200,AT5G40890,AT4G03110,AT5G05730,AT5G64750,AT5G06870,AT2G27050,AT4G27450,AT4G17870,AT2G38310,AT5G63470,AT5G66570…
GO:0043207	response to external biotic stimulus	biological_process	0.0055059	65	27	AT1G23740,AT1G72770,AT1G56650,AT1G64780,AT3G61890,AT1G51660,AT4G26850,AT1G17745,AT3G09440,AT1G01720,AT3G15210,AT5G25110,AT5G61820,AT1G77280,AT5G56030,AT4G36430,AT5G03210,AT2G33380,AT3G12500,AT2G05940,AT3G12580,AT5G17760,AT5G09590,AT4G18360,AT1G64400,AT5G13580,AT5G53120	38	AT3G28740,AT1G25275,AT4G39090,AT3G26520,AT5G66570,AT5G26000,AT2G15890,AT1G15010,AT4G27450,AT1G11580,AT2G27050,AT5G06870,AT1G11260,AT5G05730,AT5G64750,AT4G24230,AT2G41560,AT5G05600,AT5G25980,AT1G02860,AT2G46220,AT3G14310,AT2G03760,AT3G57550,AT3G11930,AT3G48520,AT5G46330,AT3G15356,AT1G32540,AT1G33590,AT2G22330,AT1G30135,AT1G68520,AT5G23010,AT3G50700,AT1G06680,AT1G70530,AT5G14180
GO:0051707	response to other organism	biological_process	0.0055059	65	27	AT1G23740,AT4G26850,AT1G51660,AT3G61890,AT1G64780,AT1G56650,AT1G72770,AT3G09440,AT1G17745,AT5G61820,AT5G25110,AT3G15210,AT1G01720,AT3G12500,AT2G33380,AT5G03210,AT4G36430,AT1G77280,AT5G56030,AT3G12580,AT2G05940,AT5G13580,AT5G53120,AT1G64400,AT4G18360,AT5G09590,AT5G17760	38	AT5G66570,AT2G15890,AT5G26000,AT3G26520,AT4G39090,AT1G25275,AT3G28740,AT5G06870,AT1G11580,AT2G27050,AT4G27450,AT1G15010,AT4G24230,AT5G05730,AT1G11260,AT5G64750,AT5G25980,AT5G05600,AT2G41560,AT2G46220,AT3G14310,AT1G02860,AT5G46330,AT3G48520,AT3G11930,AT3G57550,AT2G03760,AT1G68520,AT1G30135,AT2G22330,AT1G33590,AT1G32540,AT3G15356,AT5G14180,AT1G70530,AT1G06680,AT3G50700,AT5G23010
GO:0009607	response to biotic stimulus	biological_process	0.005682	65	27	AT4G18360,AT1G64400,AT5G13580,AT5G53120,AT5G17760,AT5G09590,AT2G05940,AT3G12580,AT4G36430,AT5G03210,AT2G33380,AT3G12500,AT5G56030,AT1G77280,AT5G25110,AT5G61820,AT1G01720,AT3G15210,AT3G09440,AT1G17745,AT1G64780,AT3G61890,AT1G51660,AT4G26850,AT1G72770,AT1G56650,AT1G23740	38	AT1G06680,AT1G70530,AT5G14180,AT5G23010,AT3G50700,AT1G33590,AT2G22330,AT1G30135,AT1G68520,AT3G15356,AT1G32540,AT3G11930,AT3G48520,AT5G46330,AT2G03760,AT3G57550,AT2G46220,AT3G14310,AT1G02860,AT2G41560,AT5G05600,AT5G25980,AT1G11260,AT5G64750,AT5G05730,AT4G24230,AT4G27450,AT1G11580,AT2G27050,AT5G06870,AT1G15010,AT3G26520,AT2G15890,AT5G66570,AT5G26000,AT3G28740,AT1G25275,AT4G39090
GO:0005975	carbohydrate metabolic process	biological_process	0.0056873	67	35	AT2G40840,AT5G09870,AT5G41040,AT2G32530,AT3G09440,AT3G16910,AT4G23990,AT3G52340,AT4G33010,AT5G02270,AT3G03250,AT5G58140,AT2G05710,AT4G26850,AT3G46970,AT5G62220,AT4G32920,AT2G21330,AT4G17090,AT1G56600,AT1G48100,AT3G15350,AT1G70730,AT4G17770,AT1G07890,AT4G24000,AT5G01410,AT1G79550,AT3G62270,AT5G01260,AT4G39800,AT3G19000,AT1G03310,AT4G02710,AT4G35090	32	AT5G62350,AT5G57655,AT5G40890,AT1G20340,AT5G24470,AT1G23870,AT2G21660,AT2G06850,AT1G12090,AT1G13700,AT4G27440,AT4G26530,AT1G76160,AT1G11580,AT2G01420,AT5G15350,AT4G39090,AT3G26520,AT1G20010,AT1G60140,AT5G19530,AT3G10740,AT1G34300,AT4G13830,AT5G10430,AT5G53460,AT3G47800,AT3G61580,AT1G72150,AT2G31810,AT1G35580,AT2G47400
GO:0042538	hyperosmotic salinity response	biological_process	0.005748	14	12	AT1G01720,AT5G49480,AT2G46270,AT2G05940,AT1G69260,AT2G39800,AT5G52310,AT5G01410,AT1G63840,AT2G33380,AT5G57050,AT4G30960	2	AT5G05730,AT4G17500
GO:0009768	photosynthesis, light harvesting in photosystem I	biological_process	0.0058685	3	0		3	AT1G08380,AT3G54890,AT3G61470
GO:0006818	hydrogen transport	biological_process	0.0061164	11	2	AT4G23050,AT5G58140	9	AT5G01530,AT3G08940,AT1G20340,AT5G44680,AT2G02710,AT3G27690,AT1G06680,AT3G54890,AT4G10340
GO:0015992	proton transport	biological_process	0.0061164	11	2	AT5G58140,AT4G23050	9	AT3G54890,AT1G06680,AT3G27690,AT4G10340,AT3G08940,AT5G01530,AT5G44680,AT2G02710,AT1G20340
GO:0009657	plastid organization	biological_process	0.0065194	25	13	AT2G04030,AT5G24120,AT1G64500,AT5G10470,AT3G56290,AT4G28740,AT5G62430,AT2G21330,AT5G24660,AT5G17170,AT2G46340,AT5G15450,AT5G58140	12	AT1G20340,AT3G46780,AT4G28750,AT1G08380,AT4G38470,AT3G56650,AT5G66570,AT1G58200,AT1G52230,AT1G52220,AT3G21055,AT1G06680
GO:0009694	jasmonic acid metabolic process	biological_process	0.0065551	14	6	AT4G33010,AT1G23740,AT2G21330,AT1G01720,AT4G33905,AT4G39730	8	AT2G22990,AT1G75220,AT2G22330,AT1G30135,AT5G06870,AT5G05600,AT3G48520,AT1G58200
GO:0048518	positive regulation of biological process	biological_process	0.0067507	52	33	AT3G03250,AT1G15100,AT4G01070,AT5G11260,AT5G58140,AT3G61890,AT5G22290,AT3G19000,AT4G33010,AT1G07430,AT4G34000,AT3G23000,AT3G56290,AT5G41400,AT1G03310,AT3G22840,AT4G18360,AT1G79270,AT4G17770,AT5G24660,AT2G21330,AT4G05590,AT2G40840,AT3G15210,AT3G29575,AT1G69260,AT1G28570,AT5G20700,AT5G01410,AT1G45249,AT5G24120,AT1G17745,AT2G05940	19	AT3G48590,AT3G14990,AT1G75220,AT1G80420,AT4G27440,AT5G02160,AT5G66570,AT5G53160,AT2G24550,AT4G17500,AT3G50700,AT1G52220,AT3G48360,AT5G16400,AT1G68520,AT3G01690,AT4G03110,AT1G20340,AT1G32540
GO:0006732	coenzyme metabolic process	biological_process	0.0068713	32	14	AT1G10960,AT5G17170,AT1G07890,AT2G21330,AT3G47430,AT5G01410,AT1G17050,AT2G05710,AT5G58770,AT4G33010,AT1G79550,AT4G00370,AT4G28740,AT1G23740	18	AT4G12730,AT1G55670,AT1G01620,AT2G21660,AT2G22330,AT5G62350,AT5G64040,AT1G20340,AT5G53460,AT5G13710,AT1G72150,AT4G26530,AT3G26520,AT1G08380,AT3G46780,AT5G15350,AT2G22990,AT4G39090
GO:0009941	chloroplast envelope	cellular_component	0.0072274	32	13	AT3G11670,AT1G23740,AT4G00370,AT4G33010,AT3G26570,AT2G33380,AT2G04030,AT3G27820,AT5G10470,AT2G04350,AT2G21330,AT5G17170,AT5G49910	19	AT3G46780,AT2G05070,AT3G08940,AT1G74470,AT3G27690,AT5G19940,AT2G47400,AT1G30360,AT4G27440,AT2G05100,AT1G03130,AT3G54890,AT1G31330,AT4G28750,AT1G15820,AT3G47470,AT3G09580,AT1G55670,AT1G06680
GO:0071310	cellular response to organic substance	biological_process	0.0072427	57	27	AT5G57050,AT1G45249,AT2G05940,AT5G61820,AT1G66390,AT3G17609,AT3G27660,AT3G29575,AT1G69260,AT1G01720,AT2G46270,AT3G15210,AT1G63840,AT1G07430,AT4G34000,AT2G19860,AT5G04950,AT1G27940,AT1G51660,AT5G13170,AT2G05710,AT3G12500,AT1G15100,AT5G11260,AT5G55620,AT1G56650,AT4G35030	30	AT3G59940,AT1G68520,AT1G30135,AT1G33590,AT3G26200,AT5G64750,AT5G24800,AT5G05730,AT4G03110,AT4G17500,AT5G05600,AT1G06680,AT5G05440,AT3G48360,AT4G36540,AT3G50700,AT5G28770,AT5G53160,AT2G38310,AT1G80440,AT5G63470,AT5G66570,AT1G18620,AT5G06870,AT2G27050,AT4G27450,AT4G17870,AT3G57550,AT2G03760,AT5G63190
GO:1901566	organonitrogen compound biosynthetic process	biological_process	0.0074654	67	22	AT5G21100,AT3G11670,AT1G23740,AT4G33010,AT1G17745,AT1G09310,AT3G44310,AT5G03555,AT3G26450,AT2G39800,AT3G22840,AT5G04950,AT2G38230,AT3G13110,AT3G02830,AT4G39800,AT3G57020,AT5G01410,AT4G21960,AT2G21330,AT5G53120,AT1G07890	45	AT3G08940,AT3G13520,AT2G22990,AT4G30690,AT5G66570,AT5G19940,AT3G26520,AT1G14290,AT1G08380,AT3G14990,AT5G27380,AT4G27440,AT5G14120,AT3G01690,AT5G05730,AT1G20340,AT5G40850,AT1G30380,AT3G47470,AT1G15820,AT1G12090,AT1G55670,AT5G14200,AT1G76100,AT3G46780,AT3G14310,AT1G74470,AT5G10180,AT5G24490,AT1G52230,AT2G31810,AT5G13710,AT4G28750,AT1G31330,AT2G46330,AT5G53460,AT5G64040,AT4G10340,AT2G22330,AT5G23010…
GO:0035251	UDP-glucosyltransferase activity	molecular_function	0.0076207	10	7	AT4G10120,AT3G21560,AT4G14090,AT1G01420,AT4G01070,AT5G17050,AT4G26850	3	AT4G34138,AT5G05860,AT3G16520
GO:0009850	auxin metabolic process	biological_process	0.0079498	13	3	AT3G44310,AT3G13110,AT1G17745	10	AT2G22330,AT3G14310,AT5G44020,AT5G23010,AT5G05730,AT5G10180,AT1G49500,AT2G22990,AT4G36670,AT2G46330
GO:0060255	regulation of macromolecule metabolic process	biological_process	0.0079567	97	45	AT4G33010,AT3G13040,AT4G38340,AT1G56650,AT1G51660,AT4G35270,AT2G21320,AT3G09600,AT5G58140,AT3G61890,AT5G11260,AT2G34720,AT1G07350,AT2G28550,AT3G17790,AT3G56290,AT2G44940,AT4G34000,AT3G29575,AT5G62430,AT1G66370,AT4G01060,AT3G15210,AT3G17609,AT5G41663,AT1G66725,AT5G24120,AT1G45249,AT3G02830,AT2G35700,AT5G22290,AT1G01250,AT5G06510,AT1G51140,AT1G48000,AT4G00050,AT1G70000,AT1G35560,AT1G06180,AT1G69260…	52	AT4G27440,AT4G17870,AT3G21055,AT3G48590,AT5G06870,AT2G42870,AT5G08520,AT3G07650,AT4G31620,AT1G25550,AT3G08940,AT1G08380,AT5G63470,AT5G19940,AT5G66570,AT1G52220,AT2G18300,AT4G36540,AT3G47620,AT4G17500,AT1G75250,AT5G67190,AT5G57660,AT5G24470,AT1G20340,AT5G64750,AT1G15820,AT5G61590,AT1G52230,AT5G51790,AT1G03130,AT1G80420,AT4G17460,AT2G25900,AT3G53460,AT1G76100,AT1G74470,AT2G01930,AT5G02160,AT3G48360…
GO:0072524	pyridine-containing compound metabolic process	biological_process	0.0079612	24	12	AT2G38230,AT4G00370,AT4G28740,AT5G01410,AT4G33010,AT1G79550,AT2G21330,AT3G47430,AT5G17170,AT1G10960,AT1G07890,AT2G05710	12	AT3G46780,AT1G20340,AT5G64040,AT5G53460,AT4G39090,AT5G62350,AT1G08380,AT3G26520,AT2G21660,AT4G26530,AT1G55670,AT1G72150
GO:0005777	peroxisome	cellular_component	0.0083459	15	10	AT3G27820,AT3G47430,AT3G24170,AT4G33905,AT5G48880,AT1G07010,AT4G35090,AT1G70580,AT3G16910,AT4G18360	5	AT4G39260,AT3G51840,AT5G25980,AT5G26000,AT2G21660
GO:0042579	microbody	cellular_component	0.0083459	15	10	AT3G16910,AT1G70580,AT1G07010,AT5G48880,AT4G35090,AT4G18360,AT3G27820,AT4G33905,AT3G24170,AT3G47430	5	AT5G25980,AT2G21660,AT5G26000,AT3G51840,AT4G39260
GO:0050790	regulation of catalytic activity	biological_process	0.0085239	16	9	AT2G40840,AT4G33010,AT5G58140,AT3G03250,AT3G19000,AT4G17770,AT1G03310,AT5G01410,AT5G57050	7	AT1G80420,AT4G17870,AT3G48360,AT1G52220,AT4G13830,AT5G16400,AT5G02160
GO:0009765	photosynthesis, light harvesting	biological_process	0.0085239	5	1	AT2G21970	4	AT3G61470,AT2G34420,AT3G54890,AT1G08380
GO:0019438	aromatic compound biosynthetic process	biological_process	0.0085333	116	59	AT1G17745,AT5G24120,AT1G45249,AT3G44310,AT4G01060,AT5G03555,AT1G66370,AT5G62430,AT3G29575,AT3G15210,AT4G22880,AT5G41040,AT1G79270,AT3G17609,AT2G34720,AT2G28550,AT3G11670,AT1G23740,AT3G17790,AT3G56290,AT2G44940,AT4G34000,AT1G56650,AT4G38340,AT3G13040,AT4G33010,AT2G23910,AT4G35270,AT1G51660,AT4G01070,AT5G11260,AT5G58140,AT3G61890,AT3G09600,AT2G21320,AT2G05940,AT1G66380,AT5G13930,AT5G01410,AT4G36640…	57	AT1G20340,AT5G24470,AT5G64750,AT5G05730,AT5G61590,AT5G40850,AT4G36540,AT2G18300,AT3G47620,AT1G75250,AT4G17500,AT5G57660,AT5G67190,AT4G31620,AT2G22990,AT3G07650,AT1G25550,AT5G63470,AT5G66570,AT4G27440,AT3G48590,AT3G14990,AT5G06870,AT5G08520,AT2G42870,AT2G46330,AT1G68520,AT1G68190,AT2G22330,AT1G33590,AT4G36670,AT4G09460,AT2G02710,AT1G49500,AT3G48360,AT4G37610,AT3G50700,AT5G28770,AT5G23010,AT5G44020…
GO:0080134	regulation of response to stress	biological_process	0.0085918	32	14	AT4G01070,AT1G15100,AT1G51660,AT3G23000,AT5G41400,AT3G15210,AT4G05590,AT5G24660,AT1G28570,AT1G69260,AT4G18360,AT2G05940,AT1G17745,AT5G20700	18	AT5G55930,AT2G03760,AT3G14990,AT5G06870,AT2G24550,AT1G25275,AT5G66570,AT2G46220,AT3G50700,AT3G47620,AT1G70530,AT1G06680,AT1G11260,AT5G05730,AT1G32540,AT1G33590,AT1G68520,AT2G22330
GO:0005976	polysaccharide metabolic process	biological_process	0.0091209	36	21	AT2G21330,AT2G40840,AT4G17090,AT5G09870,AT1G70730,AT4G17770,AT5G41040,AT2G32530,AT4G24000,AT5G01410,AT4G23990,AT4G33010,AT3G03250,AT5G58140,AT3G62270,AT3G19000,AT1G03310,AT3G46970,AT4G02710,AT5G62220,AT4G35090	15	AT5G19530,AT3G10740,AT5G10430,AT5G40890,AT1G20340,AT5G24470,AT2G06850,AT1G12090,AT4G27440,AT4G26530,AT1G76160,AT1G11580,AT2G01420,AT5G15350,AT3G26520
GO:0042430	indole-containing compound metabolic process	biological_process	0.0098824	13	3	AT3G44310,AT3G13110,AT1G17745	10	AT2G22330,AT3G14310,AT1G49500,AT2G22990,AT4G36670,AT2G46330,AT5G44020,AT5G23010,AT5G05730,AT5G10180
GO:0009625	response to insect	biological_process	0.010587	9	2	AT2G05940,AT1G64400	7	AT5G23010,AT3G28740,AT2G22330,AT5G14180,AT5G25980,AT3G48520,AT5G26000
GO:0031537	regulation of anthocyanin metabolic process	biological_process	0.010629	6	5	AT1G66380,AT5G11260,AT1G56650,AT5G13930,AT1G66370	1	AT5G05860
GO:0006073	cellular glucan metabolic process	biological_process	0.010789	24	16	AT3G46970,AT1G03310,AT4G35090,AT5G62220,AT5G01410,AT4G33010,AT4G17090,AT2G40840,AT2G21330,AT3G19000,AT4G17770,AT3G62270,AT5G09870,AT1G70730,AT5G58140,AT3G03250	8	AT5G24470,AT5G15350,AT5G40890,AT5G10430,AT4G26530,AT4G27440,AT1G11580,AT1G76160
GO:0044042	glucan metabolic process	biological_process	0.010789	24	16	AT2G21330,AT2G40840,AT4G33010,AT4G17090,AT3G03250,AT3G62270,AT1G70730,AT5G09870,AT5G58140,AT4G17770,AT3G19000,AT1G03310,AT3G46970,AT5G01410,AT5G62220,AT4G35090	8	AT4G27440,AT4G26530,AT1G76160,AT1G11580,AT5G10430,AT5G40890,AT5G24470,AT5G15350
GO:0008194	UDP-glycosyltransferase activity	molecular_function	0.011001	16	12	AT5G54060,AT5G17050,AT3G11670,AT4G10120,AT4G26850,AT1G56600,AT4G15550,AT3G15350,AT4G01070,AT1G01420,AT4G14090,AT3G21560	4	AT5G05860,AT3G16520,AT1G22360,AT4G34138
GO:0033554	cellular response to stress	biological_process	0.01189	61	36	AT4G35090,AT3G17790,AT1G69480,AT5G41400,AT3G23000,AT5G04950,AT3G11670,AT2G33770,AT3G22840,AT1G51660,AT5G13170,AT4G26850,AT2G46340,AT3G03250,AT5G58760,AT4G01070,AT3G62270,AT5G55620,AT1G79550,AT1G56650,AT2G47160,AT5G20700,AT4G00430,AT3G12580,AT1G17745,AT2G05940,AT5G28540,AT1G07890,AT5G49910,AT3G17609,AT5G09590,AT1G69260,AT1G28570,AT4G05590,AT5G54250,AT2G46270	25	AT3G27690,AT5G66570,AT2G24550,AT1G02860,AT5G06870,AT5G46330,AT2G45170,AT3G57550,AT3G14990,AT2G03760,AT5G55930,AT1G80420,AT2G22330,AT1G68520,AT1G33590,AT1G32540,AT5G05730,AT5G40890,AT4G03110,AT5G57660,AT1G06680,AT5G44680,AT1G01620,AT3G50700,AT5G28770
GO:0046496	nicotinamide nucleotide metabolic process	biological_process	0.011911	23	11	AT4G28740,AT5G01410,AT4G00370,AT3G47430,AT2G21330,AT1G79550,AT4G33010,AT1G07890,AT2G05710,AT1G10960,AT5G17170	12	AT5G62350,AT5G53460,AT4G39090,AT3G46780,AT1G20340,AT5G64040,AT2G21660,AT3G26520,AT1G08380,AT1G72150,AT1G55670,AT4G26530
GO:0009891	positive regulation of biosynthetic process	biological_process	0.011911	32	22	AT5G20700,AT1G45249,AT5G24120,AT2G05940,AT1G17745,AT1G79270,AT2G21330,AT5G24660,AT4G05590,AT3G29575,AT1G69260,AT1G28570,AT4G34000,AT3G23000,AT3G56290,AT5G41400,AT4G01070,AT5G58140,AT3G61890,AT5G11260,AT5G22290,AT4G33010	10	AT1G68520,AT1G20340,AT4G17500,AT3G50700,AT3G48360,AT5G02160,AT5G66570,AT2G24550,AT3G48590,AT4G27440
GO:0033500	carbohydrate homeostasis	biological_process	0.012061	4	1	AT1G45249	3	AT5G24800,AT1G75220,AT5G28770
GO:0009072	aromatic amino acid family metabolic process	biological_process	0.012489	17	8	AT3G13110,AT1G23740,AT1G17745,AT4G15550,AT5G61820,AT2G21330,AT5G36160,AT4G33010	9	AT2G22330,AT3G14310,AT5G05730,AT2G46330,AT2G22990,AT3G14990,AT1G49500,AT4G27440,AT4G36670
GO:0098542	defense response to other organism	biological_process	0.012522	49	16	AT1G23740,AT5G03210,AT4G26850,AT3G12500,AT2G33380,AT1G51660,AT5G56030,AT1G56650,AT2G05940,AT1G17745,AT5G25110,AT5G53120,AT1G64400,AT4G18360,AT3G15210,AT5G17760	33	AT5G66570,AT5G26000,AT2G15890,AT3G26520,AT3G14310,AT2G46220,AT3G28740,AT1G02860,AT4G39090,AT1G25275,AT5G46330,AT3G48520,AT4G27450,AT2G27050,AT5G06870,AT2G03760,AT1G15010,AT3G57550,AT1G33590,AT1G68520,AT2G22330,AT4G24230,AT5G05730,AT5G64750,AT1G11260,AT3G15356,AT1G32540,AT1G70530,AT1G06680,AT5G25980,AT5G14180,AT2G41560,AT3G50700
GO:0002213	defense response to insect	biological_process	0.01258	6	1	AT1G64400	5	AT3G28740,AT5G26000,AT3G48520,AT5G25980,AT5G14180
GO:0009505	plant-type cell wall	cellular_component	0.01258	19	3	AT5G22460,AT3G14067,AT5G21100	16	AT1G11580,AT5G06870,AT1G76160,AT3G10740,AT3G13750,AT3G10720,AT1G44130,AT4G13340,AT5G49360,AT1G33590,AT2G06850,AT5G26000,AT1G78830,AT5G63810,AT1G02640,AT4G19410
GO:0046715	borate transmembrane transporter activity	molecular_function	0.013434	3	3	AT1G80760,AT2G47160,AT3G62270	0
GO:0019362	pyridine nucleotide metabolic process	biological_process	0.013475	23	11	AT5G01410,AT4G28740,AT4G00370,AT1G79550,AT4G33010,AT3G47430,AT2G21330,AT1G07890,AT2G05710,AT5G17170,AT1G10960	12	AT5G53460,AT4G39090,AT3G46780,AT5G64040,AT1G20340,AT5G62350,AT1G08380,AT2G21660,AT3G26520,AT4G26530,AT1G72150,AT1G55670
GO:0009310	amine catabolic process	biological_process	0.013967	11	3	AT1G07890,AT3G13110,AT1G17745	8	AT3G14310,AT2G22330,AT5G13710,AT2G46330,AT4G36670,AT1G49500,AT3G13520,AT5G05730
GO:0042402	cellular biogenic amine catabolic process	biological_process	0.013967	11	3	AT1G07890,AT3G13110,AT1G17745	8	AT5G13710,AT2G22330,AT3G14310,AT1G49500,AT2G46330,AT4G36670,AT5G05730,AT3G13520
GO:0005984	disaccharide metabolic process	biological_process	0.014012	15	11	AT4G17090,AT4G33010,AT3G52340,AT1G03310,AT2G40840,AT4G17770,AT3G19000,AT3G03250,AT5G01410,AT5G58140,AT1G70730	4	AT1G23870,AT4G26530,AT1G60140,AT1G35580
GO:0006807	nitrogen compound metabolic process	biological_process	0.014842	184	80	AT3G44310,AT5G24120,AT1G09310,AT1G17745,AT3G14067,AT3G17609,AT5G03555,AT3G29575,AT4G34000,AT2G44940,AT5G21100,AT2G33770,AT3G11670,AT2G34720,AT3G61890,AT5G58140,AT4G35270,AT1G51660,AT5G22300,AT1G56650,AT1G07890,AT1G66390,AT1G53490,AT3G47430,AT1G69260,AT1G35560,AT3G13110,AT4G00370,AT1G70000,AT4G00050,AT2G47770,AT1G51140,AT5G21482,AT5G04950,AT4G39800,AT2G35700,AT1G79550,AT3G02830,AT1G45249,AT5G43150…	104	AT1G30380,AT1G12090,AT1G03090,AT5G62350,AT5G05730,AT5G64750,AT4G39260,AT5G24470,AT1G20340,AT5G67190,AT5G14200,AT1G75250,AT3G47620,AT1G55670,AT5G44680,AT4G36540,Novel00016,AT3G13520,AT2G22990,AT4G39090,AT4G31620,AT3G07650,AT5G08520,AT5G06870,AT3G48590,AT1G68520,AT2G22330,AT4G28750,AT2G46330,AT5G64040,AT1G14685,AT1G61520,AT1G06680,AT4G13830,AT5G18170,AT5G28770,AT4G37610,AT5G23010,AT4G36670,AT3G0958…
GO:0052541	plant-type cell wall cellulose metabolic process	biological_process	0.014842	5	1	AT3G62270	4	AT1G11580,AT5G15350,AT1G76160,AT5G10430
GO:0042445	hormone metabolic process	biological_process	0.014914	21	4	AT3G44310,AT3G13110,AT1G17745,AT5G21482	17	AT2G22330,AT3G14310,AT5G15350,AT2G46330,AT5G05860,AT2G22990,AT5G05730,AT5G13710,AT3G47210,AT1G49500,AT4G36670,AT4G12730,AT5G23010,AT5G44020,AT5G10180,AT2G03760,AT1G01620
GO:0031347	regulation of defense response	biological_process	0.015197	30	13	AT1G17745,AT2G05940,AT3G23000,AT5G20700,AT5G41400,AT5G24660,AT3G15210,AT4G05590,AT1G28570,AT1G69260,AT4G18360,AT4G01070,AT1G51660	17	AT1G11260,AT5G05730,AT1G32540,AT2G24550,AT1G25275,AT5G66570,AT1G33590,AT2G22330,AT2G46220,AT1G68520,AT3G47620,AT5G55930,AT2G03760,AT3G50700,AT1G06680,AT1G70530,AT5G06870
GO:0005576	extracellular region	cellular_component	0.015198	96	46	AT3G44990,AT1G79550,AT2G34080,AT2G29170,AT1G58520,AT5G01260,AT3G12500,AT4G36430,AT5G21482,AT5G52320,AT2G37240,AT1G28570,AT3G08590,AT2G21330,AT4G37760,AT1G76955,AT4G12880,AT1G48100,AT1G70730,AT2G34490,AT5G25610,AT3G12580,AT1G55265,AT4G21960,AT4G39730,AT2G18370,AT4G33010,AT1G28610,AT1G57590,AT1G23740,AT5G21100,AT3G17790,AT5G24150,AT2G03090,AT3G05030,AT1G19630,AT1G60270,AT5G49910,AT3G14067,AT3G61990…	50	AT3G10720,AT3G60130,AT1G72150,AT3G48520,AT1G29920,AT4G19410,AT1G58190,AT1G02640,AT3G14310,AT2G32487,AT5G19120,AT2G45180,AT5G56870,AT5G44020,AT1G44130,AT4G37520,AT5G14180,AT1G06680,AT2G43550,AT3G10740,AT1G70530,AT1G32540,AT2G22980,AT3G15356,AT4G34260,AT5G49360,AT5G06870,AT3G13750,AT5G57550,AT1G76160,AT1G25230,AT1G25275,AT5G63810,AT2G22990,AT4G39090,AT1G66150,AT1G11362,AT5G19770,AT1G30360,AT5G66570…
GO:0009074	aromatic amino acid family catabolic process	biological_process	0.0152	9	3	AT3G13110,AT5G36160,AT1G17745	6	AT2G22330,AT3G14310,AT1G49500,AT4G36670,AT2G46330,AT5G05730
GO:0031540	regulation of anthocyanin biosynthetic process	biological_process	0.015738	4	4	AT1G56650,AT5G13930,AT1G66370,AT1G66380	0
GO:0006725	cellular aromatic compound metabolic process	biological_process	0.01615	171	81	AT5G14700,AT5G22290,AT1G65060,AT2G46340,AT5G58760,AT1G01250,AT3G22840,AT5G06510,AT1G48000,AT5G17760,AT1G06180,AT4G30470,AT5G24660,AT2G21330,AT2G05940,AT1G66380,AT5G01410,AT4G36640,AT4G38340,AT3G13040,AT5G36160,AT4G33010,AT2G23910,AT2G05710,AT4G01070,AT5G11260,AT3G09600,AT2G21320,AT1G07350,AT2G28550,AT1G23740,AT3G56290,AT3G17790,AT4G28740,AT4G01060,AT1G66370,AT5G62430,AT3G15210,AT3G21560,AT5G61820…	90	AT3G57550,AT5G51790,AT5G10180,AT2G03760,AT1G80420,AT5G13710,AT3G47210,AT2G25900,AT4G17460,AT3G46780,AT1G02860,AT2G01930,AT3G14310,AT1G80440,AT3G27690,AT4G09460,AT2G02710,AT3G48360,AT3G50700,AT5G44020,AT1G49130,AT1G33240,AT5G53460,AT5G05860,AT1G68190,AT4G10340,AT1G33590,AT3G21055,AT4G26530,AT4G27440,AT3G14990,AT2G42870,AT3G08940,AT1G25550,AT5G01530,AT1G08380,AT5G66570,AT5G63470,AT3G26520,AT2G18300…
GO:0046351	disaccharide biosynthetic process	biological_process	0.016319	6	4	AT4G17770,AT4G17090,AT1G70730,AT3G52340	2	AT1G23870,AT1G60140
GO:0009751	response to salicylic acid	biological_process	0.016319	27	13	AT3G09600,AT2G29420,AT1G51660,AT2G33380,AT5G13170,AT4G01060,AT1G69260,AT1G06180,AT4G34000,AT1G70000,AT1G48000,AT2G05940,AT2G34720	14	AT4G27450,AT1G06680,AT5G06870,AT3G50700,AT4G37610,AT2G03760,AT4G09460,AT3G48360,AT1G33590,AT5G66570,AT1G68520,AT4G03110,AT5G05730,AT1G02860
GO:0016051	carbohydrate biosynthetic process	biological_process	0.016319	42	26	AT3G15350,AT1G70730,AT5G09870,AT1G56600,AT5G41040,AT2G32530,AT1G07890,AT4G17770,AT2G40840,AT2G21330,AT4G17090,AT5G01410,AT4G23990,AT4G24000,AT5G58140,AT3G03250,AT2G05710,AT3G19000,AT4G26850,AT4G39800,AT3G52340,AT4G33010,AT4G02710,AT5G62220,AT1G03310,AT3G46970	16	AT5G19530,AT3G10740,AT1G20010,AT1G60140,AT2G21660,AT2G06850,AT1G12090,AT1G23870,AT5G53460,AT1G20340,AT2G31810,AT4G26530,AT4G27440,AT2G47400,AT3G26520,AT2G01420
GO:0009626	plant-type hypersensitive response	biological_process	0.016607	24	11	AT1G51660,AT4G01070,AT1G28570,AT1G69260,AT5G54250,AT4G05590,AT5G41400,AT3G23000,AT5G20700,AT2G05940,AT1G17745	13	AT5G06870,AT1G06680,AT5G55930,AT2G03760,AT3G50700,AT1G68520,AT1G33590,AT5G66570,AT1G32540,AT2G24550,AT4G03110,AT1G02860,AT5G05730
GO:0034050	host programmed cell death induced by symbiont	biological_process	0.017078	24	11	AT1G51660,AT4G01070,AT1G28570,AT1G69260,AT5G54250,AT4G05590,AT5G41400,AT3G23000,AT5G20700,AT2G05940,AT1G17745	13	AT5G06870,AT1G06680,AT5G55930,AT2G03760,AT3G50700,AT1G68520,AT1G33590,AT5G66570,AT1G32540,AT2G24550,AT1G02860,AT5G05730,AT4G03110
GO:0012501	programmed cell death	biological_process	0.017552	26	12	AT3G23000,AT5G20700,AT5G41400,AT1G17745,AT2G05940,AT2G19860,AT4G01070,AT1G51660,AT5G54250,AT4G05590,AT1G28570,AT1G69260	14	AT5G66570,AT1G33590,AT1G68520,AT4G03110,AT1G02860,AT5G05730,AT1G32540,AT2G24550,AT1G06680,AT5G06870,AT2G41560,AT5G55930,AT2G03760,AT3G50700
GO:0009523	photosystem II	cellular_component	0.017552	5	0		5	AT3G21055,AT4G10340,AT1G15820,AT5G66570,AT1G06680
GO:0008219	cell death	biological_process	0.017552	28	14	AT2G19860,AT2G05940,AT1G17745,AT4G35090,AT5G41400,AT3G23000,AT5G20700,AT4G34000,AT1G28570,AT1G69260,AT5G54250,AT4G05590,AT1G51660,AT4G01070	14	AT1G32540,AT2G24550,AT1G02860,AT5G05730,AT4G03110,AT1G68520,AT1G33590,AT5G66570,AT5G55930,AT2G03760,AT3G50700,AT2G41560,AT5G06870,AT1G06680
GO:0016265	death	biological_process	0.017552	28	14	AT4G05590,AT5G54250,AT1G69260,AT1G28570,AT4G01070,AT1G51660,AT2G19860,AT2G05940,AT1G17745,AT5G20700,AT4G34000,AT3G23000,AT4G35090,AT5G41400	14	AT3G50700,AT2G03760,AT5G55930,AT1G06680,AT2G41560,AT5G06870,AT5G05730,AT1G02860,AT4G03110,AT2G24550,AT1G32540,AT1G33590,AT5G66570,AT1G68520
GO:0010109	regulation of photosynthesis	biological_process	0.017623	5	2	AT5G57050,AT3G11670	3	AT1G55670,AT5G66570,AT2G47400
GO:0031977	thylakoid lumen	cellular_component	0.017924	9	2	AT2G21330,AT4G22240	7	AT1G76100,AT1G20340,AT5G64040,AT3G21055,AT1G06680,AT5G66570,AT3G56650
GO:0044444	cytoplasmic part	cellular_component	0.017956	300	163	AT2G47770,AT4G35090,AT3G13110,AT3G55120,AT3G43600,AT1G64970,AT1G03310,AT5G49480,AT5G03210,AT1G79550,AT1G51440,AT4G33905,AT5G54060,AT4G39730,AT2G31560,AT5G62130,AT5G10470,AT1G07890,AT5G28540,AT1G64400,AT3G08590,AT2G37970,AT2G39330,AT3G47430,AT4G12320,AT4G32920,AT1G53480,AT4G22240,AT4G17840,AT3G46970,AT2G33770,AT5G06530,AT5G58140,AT4G14090,AT2G42975,AT3G52340,AT5G41790,AT3G61990,AT2G29090,AT1G17745…	137	AT1G74470,AT1G21920,AT2G05070,AT3G54890,AT2G45170,AT1G35580,AT1G75220,AT2G22330,AT5G16400,AT1G29930,AT5G16410,AT1G06680,AT3G10740,AT3G09580,AT5G54270,AT5G61440,AT3G07350,AT4G27450,AT2G05100,AT2G06850,AT5G57655,AT2G41560,AT1G49032,AT1G55670,AT2G46220,AT5G11070,AT1G76100,AT4G17470,AT2G18700,AT2G03760,AT5G24490,AT4G10340,AT1G33590,AT4G34770,AT1G31330,AT2G25200,AT2G34420,AT5G44020,AT1G01620,AT1G20010…
GO:0003674	molecular_function	molecular_function	0.018776	592	327	AT5G17050,AT1G70000,AT4G39800,AT4G25640,AT3G12500,AT4G23680,AT1G15100,AT3G02830,AT3G57630,AT2G47160,AT1G77280,AT2G41312,AT5G57050,AT5G13930,AT5G47610,AT2G34490,AT5G25610,AT5G02230,AT4G17770,AT5G56010,AT4G15530,AT2G34720,AT5G19850,AT3G11670,AT5G59305,AT3G20100,AT3G26570,AT1G77810,AT5G22300,AT2G34655,AT3G16910,AT4G02630,AT4G35060,AT2G32530,AT3G27660,AT3G17609,AT4G17550,AT4G13570,AT3G29575,AT3G05030…	265	AT5G53160,AT2G45850,AT5G62360,AT1G68520,AT4G22540,AT5G20250,AT4G36410,AT1G58200,AT1G69890,AT3G15356,AT1G34300,AT5G18170,AT4G13830,AT1G49500,AT5G56870,AT5G28770,AT3G18980,AT1G25275,AT3G61470,AT1G63690,AT1G13700,AT4G13340,AT5G49360,AT1G12090,AT5G24470,AT4G39260,AT5G64750,AT1G03090,AT5G14200,AT5G27920,AT1G66100,AT1G22530,AT3G56650,AT1G80440,AT2G47400,AT1G29920,AT5G13710,AT4G24570,AT1G19770,AT1G30135…
GO:0006739	NADP metabolic process	biological_process	0.019185	14	8	AT1G10960,AT5G17170,AT5G01410,AT4G28740,AT4G00370,AT4G33010,AT2G21330,AT3G47430	6	AT1G08380,AT4G26530,AT3G46780,AT5G64040,AT1G20340,AT1G55670
GO:0008202	steroid metabolic process	biological_process	0.019344	17	5	AT5G21100,AT2G34490,AT5G24150,AT4G37760,AT5G24155	12	AT5G10430,AT5G15350,AT2G06850,AT1G14290,AT4G22540,AT1G01620,AT2G03760,AT4G12730,AT3G10720,AT1G76160,AT5G65390,AT5G13710
GO:0008378	galactosyltransferase activity	molecular_function	0.020853	4	4	AT5G62220,AT3G11670,AT1G56600,AT1G77810	0
GO:0009783	photosystem II antenna complex	cellular_component	0.020853	2	0		2	AT4G10340,AT1G15820
GO:0006576	cellular biogenic amine metabolic process	biological_process	0.020877	13	5	AT1G17745,AT5G04950,AT1G07890,AT5G53120,AT3G13110	8	AT1G49500,AT4G36670,AT2G46330,AT5G05730,AT3G13520,AT5G13710,AT2G22330,AT3G14310
GO:0002020	protease binding	molecular_function	0.021235	3	1	AT3G09440	2	AT1G22530,AT1G72150
GO:0043667	pollen wall	cellular_component	0.021235	2	1	AT2G47160	1	AT3G26520
GO:0043668	exine	cellular_component	0.021235	2	1	AT2G47160	1	AT3G26520
GO:0043673	sexine	cellular_component	0.021235	2	1	AT2G47160	1	AT3G26520
GO:0043674	columella	cellular_component	0.021235	2	1	AT2G47160	1	AT3G26520
GO:0016768	spermine synthase activity	molecular_function	0.021638	2	1	AT5G53120	1	AT5G19530
GO:0006952	defense response	biological_process	0.022796	67	26	AT1G17745,AT5G25110,AT3G61220,AT4G05590,AT3G15210,AT3G23000,AT1G23740,AT4G26850,AT1G51660,AT4G01070,AT1G56650,AT5G20700,AT2G05940,AT5G53120,AT1G64400,AT4G18360,AT1G69260,AT1G28570,AT5G17760,AT5G54250,AT5G24660,AT5G41400,AT3G12500,AT2G33380,AT5G03210,AT5G56030	41	AT2G21660,AT4G39260,AT4G24230,AT4G03110,AT5G05730,AT1G11260,AT5G64750,AT5G25980,AT4G17500,AT2G41560,AT1G66100,AT3G47620,AT2G15890,AT5G66570,AT5G26000,AT3G26520,AT4G39090,AT1G25275,AT3G28740,AT5G06870,AT2G27050,AT4G27450,AT1G15010,AT1G68520,AT2G22330,AT1G33590,AT1G32540,AT3G15356,AT5G14180,AT1G70530,AT1G06680,AT3G50700,AT3G14310,AT2G46220,AT2G24550,AT1G02860,AT5G46330,AT3G48520,AT3G57550,AT2G03760…
GO:0003824	catalytic activity	molecular_function	0.022796	235	150	AT5G13930,AT5G57050,AT5G54060,AT5G50240,AT2G34490,AT5G10470,AT5G02230,AT1G07890,AT4G17770,AT1G64400,AT3G08590,AT2G32430,AT5G17050,AT4G35090,AT3G14720,AT3G13110,AT4G27560,AT3G08860,AT3G55120,AT1G03940,AT3G43600,AT5G04950,AT1G64970,AT5G21482,AT1G03310,AT3G12500,AT3G29590,AT5G48880,AT4G39800,AT1G15100,AT4G36430,AT3G57630,AT2G34080,AT1G79550,AT3G02830,AT2G29170,AT1G51440,AT1G77280,AT4G02630,AT1G62540…	85	AT5G20250,AT3G47800,AT4G36410,AT2G22980,AT1G70290,AT5G16410,AT5G18170,AT1G34300,AT3G10740,AT1G60140,AT5G56870,AT5G23010,AT1G74470,AT2G28930,AT1G02640,AT1G35580,AT3G10720,AT4G01330,AT2G06850,AT5G49730,AT1G23870,AT5G18630,AT1G03090,AT5G57655,AT5G05730,AT2G41560,AT5G14200,AT5G44680,AT5G27920,AT2G22990,AT4G39090,AT1G63690,AT3G16520,AT3G54720,AT5G39080,AT5G49360,AT1G13700,AT3G59350,AT3G61580,AT5G05860…
GO:0010029	regulation of seed germination	biological_process	0.023244	8	5	AT5G56030,AT1G72770,AT3G22840,AT1G07430,AT1G60190	3	AT3G47620,AT1G75220,AT4G17870
GO:0042548	regulation of photosynthesis, light reaction	biological_process	0.023694	4	2	AT5G57050,AT3G11670	2	AT5G66570,AT1G55670
GO:0065009	regulation of molecular function	biological_process	0.024383	17	9	AT5G01410,AT5G57050,AT1G03310,AT3G03250,AT5G58140,AT4G17770,AT3G19000,AT2G40840,AT4G33010	8	AT5G16400,AT5G02160,AT5G46330,AT4G13830,AT1G80420,AT1G52220,AT3G48360,AT4G17870
GO:0009266	response to temperature stimulus	biological_process	0.024817	44	29	AT5G06760,AT2G04030,AT3G12580,AT5G25610,AT2G05940,AT3G09440,AT5G57050,AT5G56010,AT4G17090,AT5G09590,AT5G49910,AT5G15450,AT1G56600,AT3G27660,AT1G07890,AT5G28540,AT1G23740,AT1G27940,AT3G22840,AT1G01250,AT3G23000,AT4G35090,AT5G56030,AT1G56650,AT5G52310,AT2G33380,AT1G51660,AT2G05710,AT4G26850	15	AT5G05730,AT5G62350,AT5G42900,AT4G39260,AT2G21660,AT5G20250,AT4G37610,AT3G48360,AT1G06680,AT3G53460,AT4G39090,AT3G26520,AT5G66570,AT1G72150,AT4G21870
GO:0052546	cell wall pectin metabolic process	biological_process	0.028288	6	2	AT3G62270,AT5G41040	4	AT5G10430,AT1G76160,AT5G15350,AT1G11580
GO:0045088	regulation of innate immune response	biological_process	0.028585	24	12	AT1G51660,AT4G01070,AT4G18360,AT1G69260,AT1G28570,AT4G05590,AT3G15210,AT5G41400,AT5G20700,AT3G23000,AT1G17745,AT2G05940	12	AT5G06870,AT1G06680,AT3G50700,AT2G03760,AT5G55930,AT1G68520,AT2G22330,AT1G33590,AT5G66570,AT2G24550,AT1G32540,AT5G05730
GO:0042446	hormone biosynthetic process	biological_process	0.028764	18	3	AT1G17745,AT3G13110,AT3G44310	15	AT5G05730,AT2G46330,AT2G22990,AT5G15350,AT3G14310,AT2G22330,AT1G01620,AT5G10180,AT4G12730,AT5G44020,AT5G23010,AT4G36670,AT1G49500,AT3G47210,AT5G13710
GO:0001678	cellular glucose homeostasis	biological_process	0.028764	3	1	AT1G45249	2	AT5G28770,AT5G24800
GO:0071333	cellular response to glucose stimulus	biological_process	0.028764	3	1	AT1G45249	2	AT5G28770,AT5G24800
GO:0044262	cellular carbohydrate metabolic process	biological_process	0.028896	34	21	AT4G02710,AT5G62220,AT4G35090,AT1G03310,AT3G46970,AT3G03250,AT5G58140,AT3G62270,AT4G39800,AT3G19000,AT3G52340,AT4G33010,AT5G01410,AT3G16910,AT1G70730,AT5G09870,AT4G17770,AT5G41040,AT2G21330,AT2G40840,AT4G17090	13	AT5G15350,AT1G76160,AT1G35580,AT1G11580,AT4G27440,AT4G26530,AT5G10430,AT5G40890,AT5G24470,AT1G23870,AT3G10740,AT4G13830,AT1G60140
GO:0007165	signal transduction	biological_process	0.029007	66	32	AT1G45249,AT3G15210,AT1G01720,AT3G29575,AT3G27660,AT3G17609,AT5G61820,AT2G19860,AT4G34000,AT1G07430,AT4G30960,AT1G63840,AT4G35030,AT1G56650,AT5G01820,AT5G11260,AT2G05710,AT1G51660,AT2G05940,AT5G57050,AT2G46270,AT2G37970,AT1G69260,AT4G18360,AT1G66390,AT1G27940,AT3G14720,AT5G56030,AT4G23050,AT1G15100,AT2G46340,AT3G12500	34	AT4G03110,AT5G05730,AT5G64750,AT3G26200,AT3G59940,AT4G36540,AT5G05440,AT5G05600,AT4G17500,AT1G66150,AT5G66570,AT5G63470,AT2G38310,AT4G17870,AT4G27450,AT2G27050,AT5G06870,AT1G33590,AT1G30135,AT4G22540,AT1G68520,AT5G28770,AT3G50700,AT2G02710,AT3G48360,AT1G06680,AT1G58190,AT1G18620,AT1G80440,AT5G53160,AT5G63190,AT2G03760,AT3G57550,AT5G46330
GO:1900140	regulation of seedling development	biological_process	0.029803	8	5	AT1G60190,AT1G07430,AT3G22840,AT1G72770,AT5G56030	3	AT4G17870,AT1G75220,AT3G47620
GO:0009308	amine metabolic process	biological_process	0.029803	16	6	AT5G53120,AT1G07890,AT3G13110,AT5G21482,AT5G04950,AT1G17745	10	AT3G47210,AT5G13710,AT4G36670,AT1G49500,AT3G14310,AT2G22330,AT3G13520,AT5G05730,AT5G05860,AT2G46330
GO:0050776	regulation of immune response	biological_process	0.029803	24	12	AT3G23000,AT5G20700,AT5G41400,AT2G05940,AT1G17745,AT4G01070,AT4G18360,AT1G51660,AT3G15210,AT4G05590,AT1G28570,AT1G69260	12	AT5G66570,AT1G33590,AT1G68520,AT2G22330,AT5G05730,AT1G32540,AT2G24550,AT1G06680,AT5G06870,AT5G55930,AT3G50700,AT2G03760
GO:0005982	starch metabolic process	biological_process	0.030063	16	13	AT2G21330,AT2G40840,AT4G33010,AT4G17090,AT3G03250,AT1G70730,AT5G58140,AT4G17770,AT3G19000,AT1G03310,AT3G46970,AT5G01410,AT4G35090	3	AT4G27440,AT4G26530,AT5G24470
GO:0003700	transcription factor activity, sequence-specific DNA binding	molecular_function	0.031156	67	37	AT5G62430,AT4G01060,AT1G66370,AT1G01720,AT3G15210,AT3G17609,AT5G24120,AT1G45249,AT4G38340,AT1G56650,AT3G13040,AT4G35270,AT2G21320,AT3G61890,AT5G11260,AT3G09600,AT2G34720,AT4G36240,AT2G28550,AT1G19490,AT2G44940,AT4G34000,AT1G06180,AT2G46270,AT1G66390,AT1G66380,AT2G35700,AT5G22290,AT1G01250,AT5G06510,AT5G47640,AT1G51140,AT1G75710,AT4G00050,AT1G48000,AT1G70000,AT1G35560	30	AT2G18300,AT4G36540,AT3G47620,AT4G17500,AT1G75250,AT5G57660,AT5G67190,AT5G24800,AT5G64750,AT5G61590,AT3G48590,AT2G27050,AT5G08520,AT3G07650,AT4G31620,AT1G25550,AT5G63470,AT3G48360,AT4G09460,AT3G50700,AT5G28770,AT1G33240,AT1G49130,AT1G14685,AT1G68520,AT1G68190,AT5G51790,AT4G17460,AT2G25900,AT2G01930
GO:0001071	nucleic acid binding transcription factor activity	molecular_function	0.03142	67	37	AT1G66380,AT2G46270,AT1G06180,AT1G66390,AT5G06510,AT1G01250,AT1G35560,AT1G70000,AT1G48000,AT4G00050,AT1G75710,AT1G51140,AT5G47640,AT2G35700,AT5G22290,AT5G24120,AT1G45249,AT3G15210,AT1G01720,AT1G66370,AT4G01060,AT5G62430,AT3G17609,AT2G28550,AT4G36240,AT2G34720,AT4G34000,AT2G44940,AT1G19490,AT3G13040,AT4G38340,AT1G56650,AT3G09600,AT5G11260,AT3G61890,AT2G21320,AT4G35270	30	AT1G68190,AT1G68520,AT5G28770,AT3G50700,AT4G09460,AT3G48360,AT1G14685,AT1G49130,AT1G33240,AT2G25900,AT4G17460,AT2G01930,AT5G51790,AT5G64750,AT5G24800,AT5G61590,AT3G47620,AT4G36540,AT2G18300,AT5G57660,AT5G67190,AT1G75250,AT4G17500,AT1G25550,AT4G31620,AT3G07650,AT5G63470,AT3G48590,AT5G08520,AT2G27050
GO:0002682	regulation of immune system process	biological_process	0.032408	24	12	AT5G41400,AT3G23000,AT5G20700,AT2G05940,AT1G17745,AT1G51660,AT4G18360,AT4G01070,AT1G28570,AT1G69260,AT3G15210,AT4G05590	12	AT2G22330,AT1G68520,AT1G33590,AT5G66570,AT1G32540,AT2G24550,AT5G05730,AT5G06870,AT1G06680,AT5G55930,AT2G03760,AT3G50700
GO:0044106	cellular amine metabolic process	biological_process	0.033318	13	5	AT5G04950,AT1G17745,AT3G13110,AT5G53120,AT1G07890	8	AT3G13520,AT5G05730,AT1G49500,AT2G46330,AT4G36670,AT2G22330,AT5G13710,AT3G14310
GO:0051252	regulation of RNA metabolic process	biological_process	0.034597	78	41	AT2G21330,AT5G24660,AT1G69260,AT1G06180,AT1G66390,AT1G66380,AT2G35700,AT5G22290,AT5G06510,AT1G01250,AT1G35560,AT1G70000,AT1G48000,AT4G00050,AT1G51140,AT3G15210,AT4G01060,AT1G66370,AT3G29575,AT5G62430,AT3G17609,AT5G24120,AT1G45249,AT4G38340,AT1G56650,AT3G13040,AT4G33010,AT3G61890,AT5G11260,AT5G58140,AT3G09600,AT2G21320,AT1G51660,AT4G35270,AT2G28550,AT1G07350,AT2G34720,AT4G34000,AT2G44940,AT3G56290…	37	AT3G50700,AT4G37610,AT5G28770,AT4G09460,AT2G02710,AT3G48360,AT1G49130,AT1G14685,AT1G33590,AT1G68520,AT1G68190,AT5G51790,AT2G25900,AT4G17460,AT5G02160,AT2G01930,AT3G47620,AT4G36540,AT2G18300,AT5G67190,AT5G57660,AT4G17500,AT1G75250,AT5G64750,AT1G20340,AT5G24470,AT5G61590,AT3G48590,AT4G27440,AT5G08520,AT2G42870,AT5G06870,AT1G25550,AT4G31620,AT3G07650,AT5G66570,AT5G63470
GO:0009658	chloroplast organization	biological_process	0.03579	16	12	AT4G28740,AT3G56290,AT5G10470,AT1G64500,AT5G24120,AT2G04030,AT5G58140,AT2G46340,AT5G15450,AT2G21330,AT5G24660,AT5G62430	4	AT5G66570,AT1G58200,AT4G38470,AT3G46780
GO:0043467	regulation of generation of precursor metabolites and energy	biological_process	0.036036	4	2	AT5G57050,AT3G11670	2	AT5G66570,AT1G55670
GO:0031090	organelle membrane	cellular_component	0.036277	42	30	AT4G25640,AT2G33380,AT3G26590,AT3G12500,AT2G05710,AT1G79550,AT4G23630,AT3G21250,AT4G33905,AT4G00370,AT3G55120,AT2G19860,AT2G34660,AT3G11670,AT5G28540,AT4G17550,AT1G17100,AT5G17220,AT5G09590,AT3G47430,AT3G62700,AT5G13930,AT4G39730,AT5G41790,AT3G09440,AT3G14067,AT2G04030,AT3G12580,AT3G27820,AT2G38210	12	AT1G11580,AT5G14120,AT4G24570,AT3G14990,AT1G75220,AT3G26520,AT1G30360,AT2G05070,AT2G41560,AT4G12730,AT1G20010,AT5G57655
GO:0006694	steroid biosynthetic process	biological_process	0.037803	15	5	AT5G24150,AT5G24155,AT2G34490,AT4G37760,AT5G21100	10	AT5G13710,AT5G65390,AT1G14290,AT2G06850,AT1G76160,AT5G15350,AT3G10720,AT4G12730,AT5G10430,AT1G01620
GO:0016762	xyloglucan:xyloglucosyl transferase activity	molecular_function	0.039026	3	1	AT3G44990	2	AT5G57550,AT2G06850
GO:0006569	tryptophan catabolic process	biological_process	0.039026	8	2	AT1G17745,AT3G13110	6	AT5G05730,AT4G36670,AT2G46330,AT1G49500,AT3G14310,AT2G22330
GO:0046218	indolalkylamine catabolic process	biological_process	0.039026	8	2	AT3G13110,AT1G17745	6	AT3G14310,AT2G22330,AT4G36670,AT2G46330,AT1G49500,AT5G05730
GO:0030093	chloroplast photosystem I	cellular_component	0.039499	2	0		2	AT1G55670,AT5G64040
GO:0016740	transferase activity	molecular_function	0.040246	109	74	AT1G15100,AT3G29590,AT5G48880,AT1G77280,AT5G58770,AT1G79550,AT4G23050,AT3G44990,AT3G13110,AT5G17050,AT3G14720,AT5G04950,AT1G64970,AT4G27560,AT3G08860,AT1G03940,AT3G15350,AT5G53120,AT1G70250,AT1G56600,AT4G17770,AT4G03260,AT5G57610,AT2G32430,AT1G78290,AT5G50240,AT1G17050,AT5G13930,AT5G54060,AT4G10120,AT4G24000,AT2G05940,AT5G03140,AT1G05170,AT4G01070,AT5G58140,AT3G03250,AT1G33260,AT4G26850,AT1G51660…	35	AT5G46330,AT2G18700,AT5G21170,AT1G22360,AT5G13710,AT2G03760,AT4G03510,AT3G57550,AT4G38470,AT1G02860,AT2G28930,AT1G70530,AT5G19530,AT3G04910,AT5G16410,AT1G70290,AT1G34300,AT4G34138,AT5G23010,AT1G60140,AT4G36410,AT5G05860,AT5G57550,AT3G16520,AT3G59350,AT5G39080,AT1G66150,AT2G22990,AT5G57630,AT5G27920,AT3G22740,AT2G06850,AT5G40850,AT4G01330,AT1G23870
GO:0007030	Golgi organization	biological_process	0.040651	13	4	AT4G12880,AT5G20700,AT1G07890,AT2G05710	9	AT1G72150,AT5G62350,AT4G12730,AT3G60130,AT4G39090,AT3G51840,AT2G21660,AT3G26520,AT1G15820
GO:0006098	pentose-phosphate shunt	biological_process	0.040651	13	8	AT2G21330,AT3G47430,AT4G33010,AT4G00370,AT4G28740,AT5G01410,AT1G10960,AT5G17170	5	AT1G20340,AT5G64040,AT3G46780,AT4G26530,AT1G08380
GO:0051156	glucose 6-phosphate metabolic process	biological_process	0.040651	13	8	AT3G47430,AT2G21330,AT4G33010,AT5G01410,AT4G28740,AT4G00370,AT1G10960,AT5G17170	5	AT4G26530,AT1G20340,AT5G64040,AT3G46780,AT1G08380
GO:0006778	porphyrin-containing compound metabolic process	biological_process	0.040896	15	10	AT5G01410,AT5G43150,AT2G47770,AT2G21330,AT1G23740,AT3G11670,AT3G22840,AT4G33010,AT3G14067,AT3G13040	5	AT5G40850,AT1G74470,AT4G13830,AT3G46780,AT4G27440
GO:0080135	regulation of cellular response to stress	biological_process	0.041538	22	10	AT1G17745,AT2G05940,AT5G41400,AT3G23000,AT5G20700,AT1G28570,AT1G69260,AT4G05590,AT1G51660,AT4G01070	12	AT1G32540,AT2G24550,AT5G05730,AT1G68520,AT5G66570,AT1G33590,AT5G55930,AT3G50700,AT2G03760,AT3G14990,AT5G06870,AT1G06680
GO:0009311	oligosaccharide metabolic process	biological_process	0.041582	15	11	AT2G40840,AT3G52340,AT1G03310,AT4G33010,AT4G17090,AT1G70730,AT5G01410,AT5G58140,AT3G03250,AT3G19000,AT4G17770	4	AT1G60140,AT4G26530,AT1G23870,AT1G35580
GO:0016052	carbohydrate catabolic process	biological_process	0.042776	20	9	AT3G09440,AT5G62220,AT1G70730,AT5G02270,AT1G07890,AT2G05710,AT2G40840,AT1G79550,AT4G17090	11	AT2G47400,AT2G21660,AT3G26520,AT3G61580,AT5G62350,AT5G53460,AT4G39090,AT3G10740,AT1G35580,AT1G72150,AT4G26530
GO:0006355	regulation of transcription, DNA-templated	biological_process	0.042776	77	40	AT2G35700,AT5G22290,AT1G01250,AT5G06510,AT1G51140,AT4G00050,AT1G48000,AT1G70000,AT1G35560,AT1G06180,AT1G69260,AT5G24660,AT2G21330,AT1G66390,AT1G66380,AT4G33010,AT3G13040,AT4G38340,AT1G56650,AT1G51660,AT4G35270,AT2G21320,AT3G09600,AT3G61890,AT5G58140,AT5G11260,AT2G34720,AT2G28550,AT3G17790,AT3G56290,AT2G44940,AT4G34000,AT3G29575,AT5G62430,AT1G66370,AT4G01060,AT3G15210,AT3G17609,AT5G24120,AT1G45249	37	AT5G51790,AT4G17460,AT2G25900,AT2G01930,AT5G02160,AT3G48360,AT2G02710,AT4G09460,AT5G28770,AT3G50700,AT4G37610,AT1G49130,AT1G14685,AT1G68190,AT1G68520,AT1G33590,AT4G27440,AT3G48590,AT5G06870,AT2G42870,AT5G08520,AT3G07650,AT4G31620,AT1G25550,AT5G63470,AT5G66570,AT2G18300,AT4G36540,AT3G47620,AT1G75250,AT4G17500,AT5G57660,AT5G67190,AT5G24470,AT1G20340,AT5G64750,AT5G61590
GO:1903506	regulation of nucleic acid-templated transcription	biological_process	0.042776	77	40	AT1G66390,AT5G24660,AT2G21330,AT1G06180,AT1G69260,AT1G66380,AT5G22290,AT2G35700,AT1G70000,AT1G35560,AT1G51140,AT4G00050,AT1G48000,AT5G06510,AT1G01250,AT3G17609,AT3G15210,AT5G62430,AT3G29575,AT4G01060,AT1G66370,AT1G45249,AT5G24120,AT2G21320,AT5G58140,AT5G11260,AT3G61890,AT3G09600,AT4G35270,AT1G51660,AT4G33010,AT4G38340,AT1G56650,AT3G13040,AT2G44940,AT4G34000,AT3G17790,AT3G56290,AT2G28550,AT2G34720	37	AT1G14685,AT1G49130,AT3G50700,AT4G37610,AT5G28770,AT3G48360,AT4G09460,AT2G02710,AT1G33590,AT1G68520,AT1G68190,AT5G51790,AT5G02160,AT2G01930,AT4G17460,AT2G25900,AT5G67190,AT5G57660,AT1G75250,AT4G17500,AT3G47620,AT2G18300,AT4G36540,AT5G61590,AT5G64750,AT1G20340,AT5G24470,AT2G42870,AT5G08520,AT5G06870,AT3G48590,AT4G27440,AT5G66570,AT5G63470,AT1G25550,AT3G07650,AT4G31620
GO:2001141	regulation of RNA biosynthetic process	biological_process	0.042776	77	40	AT3G17609,AT3G15210,AT3G29575,AT5G62430,AT1G66370,AT4G01060,AT1G45249,AT5G24120,AT2G21320,AT3G09600,AT5G58140,AT3G61890,AT5G11260,AT1G51660,AT4G35270,AT4G33010,AT3G13040,AT4G38340,AT1G56650,AT2G44940,AT4G34000,AT3G56290,AT3G17790,AT2G28550,AT2G34720,AT1G66390,AT5G24660,AT2G21330,AT1G06180,AT1G69260,AT1G66380,AT5G22290,AT2G35700,AT1G70000,AT1G35560,AT1G51140,AT1G48000,AT4G00050,AT5G06510,AT1G01250	37	AT5G57660,AT5G67190,AT1G75250,AT4G17500,AT3G47620,AT2G18300,AT4G36540,AT5G61590,AT5G64750,AT5G24470,AT1G20340,AT2G42870,AT5G08520,AT5G06870,AT3G48590,AT4G27440,AT5G63470,AT5G66570,AT1G25550,AT3G07650,AT4G31620,AT1G14685,AT1G49130,AT5G28770,AT4G37610,AT3G50700,AT3G48360,AT2G02710,AT4G09460,AT1G33590,AT1G68190,AT1G68520,AT5G51790,AT5G02160,AT2G01930,AT4G17460,AT2G25900
GO:0010256	endomembrane system organization	biological_process	0.042976	14	5	AT2G05710,AT1G07890,AT5G20700,AT4G23630,AT4G12880	9	AT1G15820,AT2G21660,AT3G26520,AT4G39090,AT3G51840,AT3G60130,AT1G72150,AT4G12730,AT5G62350
GO:0033013	tetrapyrrole metabolic process	biological_process	0.043778	15	10	AT5G43150,AT2G47770,AT5G01410,AT3G13040,AT4G33010,AT3G14067,AT3G22840,AT1G23740,AT2G21330,AT3G11670	5	AT4G13830,AT1G74470,AT5G40850,AT3G46780,AT4G27440
GO:0009056	catabolic process	biological_process	0.043848	70	31	AT4G01070,AT5G02270,AT2G05710,AT2G29420,AT3G13040,AT5G36160,AT4G33010,AT5G62220,AT2G33770,AT1G23740,AT1G59700,AT2G40840,AT3G24170,AT5G17220,AT3G09440,AT5G43150,AT1G17745,AT3G27820,AT3G14067,AT1G79550,AT3G44990,AT3G13110,AT4G35090,AT5G21482,AT2G34660,AT1G70730,AT1G07890,AT5G28540,AT2G21330,AT5G09590,AT4G17090	39	AT3G13750,AT4G26530,AT3G51840,AT5G27380,AT5G26000,AT3G26520,AT3G28740,AT3G13520,AT2G22990,AT4G39090,AT5G25980,AT5G27920,AT2G21660,AT5G40850,AT1G03090,AT5G62350,AT5G05730,AT1G20340,AT1G35580,AT2G45170,AT2G31810,AT5G13710,AT1G72150,AT4G03510,AT2G47400,AT3G14310,AT3G10740,AT4G13830,AT5G14180,AT1G20010,AT5G18600,AT4G36670,AT1G49500,AT4G36410,AT3G61580,AT2G22330,AT5G05860,AT5G53460,AT2G46330
GO:0042436	indole-containing compound catabolic process	biological_process	0.044146	8	2	AT1G17745,AT3G13110	6	AT2G46330,AT4G36670,AT1G49500,AT5G05730,AT3G14310,AT2G22330
GO:0009699	phenylpropanoid biosynthetic process	biological_process	0.046186	11	9	AT5G14700,AT4G22880,AT2G23910,AT4G30470,AT5G13930,AT5G41040,AT4G36640,AT1G79270,AT4G01070	2	AT5G13710,AT1G35580
GO:0044724	single-organism carbohydrate catabolic process	biological_process	0.047569	18	8	AT5G62220,AT3G09440,AT1G07890,AT2G05710,AT1G70730,AT5G02270,AT1G79550,AT2G40840	10	AT3G61580,AT2G47400,AT2G21660,AT3G26520,AT5G53460,AT4G39090,AT5G62350,AT1G35580,AT4G26530,AT1G72150
GO:0071944	cell periphery	cellular_component	0.047632	135	69	AT1G80760,AT1G77280,AT2G47160,AT1G79550,AT4G36430,AT4G12000,AT4G25640,AT5G10470,AT4G00430,AT4G39730,AT5G56010,AT3G15354,AT2G37970,AT3G21670,AT5G28540,AT1G07890,AT5G21100,AT5G06530,AT3G23000,AT1G69480,AT4G30960,AT4G35030,AT5G22300,AT5G58140,AT5G02270,AT3G14067,AT1G20190,AT3G44310,AT4G02630,AT3G61220,AT1G27940,AT4G02710,AT5G65990,AT5G56030,AT5G22460,AT5G65380,AT4G23050,AT3G62270,AT2G46340,AT3G26590…	66	AT1G02640,AT4G19410,AT2G28930,AT1G75220,AT1G72150,AT3G10720,AT5G11000,AT1G35580,AT3G61260,AT3G15356,AT2G46330,AT3G51710,AT1G58200,AT4G36670,AT1G24530,AT3G10740,AT1G34300,AT1G63690,AT3G13520,AT5G19770,AT5G49360,AT4G13340,AT3G59350,AT5G65660,AT1G76160,AT4G27450,AT3G23550,AT5G06870,AT3G54720,AT1G11260,AT4G39260,AT2G06850,AT5G49730,AT4G01330,AT1G02860,AT4G38470,AT1G22530,AT3G14310,AT5G46330,AT3G47210…
GO:0042550	photosystem I stabilization	biological_process	0.047937	2	1	AT3G11670	1	AT1G55670
GO:0006364	rRNA processing	biological_process	0.047968	16	3	AT2G21330,AT5G17170,AT5G58140	13	AT1G52230,AT1G52220,AT3G21055,AT3G54890,AT1G06680,AT3G46780,AT5G01530,AT4G28750,AT3G08940,AT1G08380,AT4G10340,AT3G27690,AT5G66570
GO:0009739	response to gibberellin	biological_process	0.049202	12	7	AT3G09600,AT5G11260,AT1G07430,AT1G70000,AT1G66390,AT1G06180,AT2G34720	5	AT4G36410,AT3G47620,AT4G36540,AT4G09460,AT1G18620
GO:0016072	rRNA metabolic process	biological_process	0.049565	16	3	AT5G17170,AT5G58140,AT2G21330	13	AT1G08380,AT4G10340,AT3G27690,AT5G66570,AT3G46780,AT5G01530,AT4G28750,AT3G08940,AT3G54890,AT1G06680,AT1G52230,AT1G52220,AT3G21055
GO:1900407	regulation of cellular response to oxidative stress	biological_process	0.049772	2	0		2	AT3G14990,AT1G32540
GO:1902882	regulation of response to oxidative stress	biological_process	0.049772	2	0		2	AT1G32540,AT3G14990
GO:0046483	heterocycle metabolic process	biological_process	0.05132	158	74	AT1G66380,AT5G01410,AT4G36640,AT1G06180,AT5G24660,AT2G21330,AT2G38230,AT1G01250,AT3G22840,AT5G06510,AT1G48000,AT5G22290,AT5G58760,AT2G46340,AT5G43150,AT1G45249,AT1G66370,AT4G01060,AT5G62430,AT3G15210,AT5G53970,AT5G17170,AT1G10960,AT1G79270,AT2G39800,AT1G07350,AT2G28550,AT1G23740,AT3G56290,AT3G17790,AT4G28740,AT3G13040,AT4G38340,AT4G33010,AT2G05710,AT3G09600,AT4G01070,AT5G11260,AT2G21320,AT1G69260…	84	AT5G53460,AT5G05860,AT1G68190,AT4G10340,AT1G33590,AT2G02710,AT4G09460,AT3G48360,AT3G50700,AT5G44020,AT1G49130,AT1G33240,AT2G25900,AT3G46780,AT4G17460,AT2G01930,AT3G14310,AT3G27690,AT5G51790,AT3G57550,AT1G80420,AT5G10180,AT5G13710,AT3G47210,AT4G03110,AT5G61590,AT5G40850,AT2G21660,AT1G52220,AT2G18300,AT4G17500,AT5G57660,AT1G25550,AT3G08940,AT5G01530,AT1G08380,AT5G63470,AT5G66570,AT3G26520,AT3G21055…
GO:0044420	extracellular matrix component	cellular_component	0.053287	2	1	AT2G47160	1	AT3G26520
GO:0016621	cinnamoyl-CoA reductase activity	molecular_function	0.053346	3	3	AT5G14700,AT2G23910,AT4G30470	0
GO:0005215	transporter activity	molecular_function	0.053346	51	30	AT3G62700,AT4G22200,AT4G00430,AT4G36640,AT5G50800,AT3G05030,AT5G03555,AT3G46450,AT5G54250,AT5G13580,AT4G17550,AT3G21670,AT1G04570,AT2G34660,AT1G27940,AT5G06530,AT1G80760,AT4G00370,AT3G26570,AT5G65380,AT5G65990,AT3G21250,AT2G47160,AT3G26590,AT2G26690,AT4G25640,AT5G13170,AT3G62270,AT5G02270,AT1G64780	21	AT5G40890,AT1G11260,AT1G58200,AT4G36670,AT1G01620,AT4G16480,AT2G41560,AT2G01420,AT1G22530,AT3G10520,AT3G26520,AT5G64410,AT1G75220,AT5G10180,AT5G55930,AT1G72150,AT1G19770,AT1G77210,AT4G24570,AT1G23090,AT3G23550
GO:0080037	negative regulation of cytokinin-activated signaling pathway	biological_process	0.053346	2	0		2	AT3G59940,AT1G80440
GO:0016639	oxidoreductase activity, acting on the CH-NH2 group of donors, NAD or NADP as acceptor	molecular_function	0.053346	2	0		2	AT5G53460,AT5G18170
GO:0004506	squalene monooxygenase activity	molecular_function	0.053346	2	2	AT5G24150,AT4G37760	0
GO:0046459	short-chain fatty acid metabolic process	biological_process	0.053346	2	1	AT3G16910	1	AT3G51840
GO:0048838	release of seed from dormancy	biological_process	0.053346	2	2	AT2G29090,AT1G07430	0
GO:0097438	exit from dormancy	biological_process	0.053346	2	2	AT2G29090,AT1G07430	0
GO:0010363	regulation of plant-type hypersensitive response	biological_process	0.053673	21	10	AT1G69260,AT1G28570,AT4G05590,AT1G51660,AT4G01070,AT1G17745,AT2G05940,AT5G41400,AT5G20700,AT3G23000	11	AT2G03760,AT3G50700,AT5G55930,AT5G06870,AT1G06680,AT2G24550,AT1G32540,AT5G05730,AT1G68520,AT5G66570,AT1G33590
GO:0004872	receptor activity	molecular_function	0.054318	8	2	AT5G58140,AT1G70250	6	AT2G38310,AT5G53160,AT5G46330,AT5G05440,AT4G17870,AT1G66150
GO:0009966	regulation of signal transduction	biological_process	0.055051	11	6	AT1G15100,AT1G07430,AT5G57050,AT3G15210,AT1G01720,AT1G27940	5	AT1G80440,AT3G59940,AT5G53160,AT4G03110,AT5G64750
GO:0043067	regulation of programmed cell death	biological_process	0.057696	22	10	AT1G17745,AT2G05940,AT5G41400,AT5G20700,AT3G23000,AT1G69260,AT1G28570,AT4G05590,AT1G51660,AT4G01070	12	AT2G24550,AT1G32540,AT5G05730,AT1G68520,AT5G66570,AT1G33590,AT3G50700,AT2G03760,AT5G55930,AT5G06870,AT2G41560,AT1G06680
GO:0023051	regulation of signaling	biological_process	0.058882	11	6	AT1G15100,AT1G07430,AT5G57050,AT3G15210,AT1G01720,AT1G27940	5	AT1G80440,AT5G53160,AT3G59940,AT4G03110,AT5G64750
GO:0019219	regulation of nucleobase-containing compound metabolic process	biological_process	0.060104	80	41	AT1G51660,AT4G35270,AT3G09600,AT5G11260,AT3G61890,AT5G58140,AT2G21320,AT3G13040,AT4G38340,AT1G56650,AT4G33010,AT3G56290,AT3G17790,AT4G34000,AT2G44940,AT1G07350,AT2G34720,AT2G28550,AT3G17609,AT1G66370,AT4G01060,AT3G29575,AT5G62430,AT3G15210,AT1G45249,AT5G24120,AT5G22290,AT2G35700,AT4G00050,AT1G48000,AT1G51140,AT1G35560,AT1G70000,AT1G01250,AT5G06510,AT1G66390,AT1G69260,AT1G06180,AT2G21330,AT5G24660…	39	AT5G06870,AT5G08520,AT2G42870,AT4G27440,AT3G48590,AT5G63470,AT5G66570,AT4G31620,AT3G07650,AT1G25550,AT4G17500,AT1G75250,AT5G57660,AT5G67190,AT4G36540,AT2G18300,AT3G47620,AT5G61590,AT5G24470,AT1G20340,AT5G64750,AT5G51790,AT1G80420,AT2G01930,AT5G02160,AT2G25900,AT4G17460,AT1G49130,AT1G14685,AT1G33240,AT2G02710,AT4G09460,AT3G48360,AT5G28770,AT3G50700,AT4G37610,AT1G68190,AT1G68520,AT1G33590
GO:0009543	chloroplast thylakoid lumen	cellular_component	0.060706	7	0		7	AT3G21055,AT5G64040,AT1G20340,AT3G56650,AT5G66570,AT1G06680,AT1G76100
GO:0031978	plastid thylakoid lumen	cellular_component	0.060706	7	0		7	AT3G56650,AT5G66570,AT1G06680,AT1G76100,AT3G21055,AT5G64040,AT1G20340
GO:0009312	oligosaccharide biosynthetic process	biological_process	0.062899	6	4	AT1G70730,AT3G52340,AT4G17090,AT4G17770	2	AT1G23870,AT1G60140
GO:0072593	reactive oxygen species metabolic process	biological_process	0.063473	21	8	AT1G56650,AT3G46450,AT2G21330,AT1G07890,AT1G51660,AT4G18360,AT3G27820,AT4G35090	13	AT3G50700,AT2G03760,AT5G06870,AT4G27450,AT3G13750,AT1G06680,AT1G20340,AT1G32540,AT5G05730,AT1G68520,AT5G66570,AT1G33590,AT3G26520
GO:0009767	photosynthetic electron transport chain	biological_process	0.063473	7	1	AT5G57050	6	AT5G66570,AT1G06680,AT1G55670,AT1G76100,AT5G64040,AT1G52230
GO:0042742	defense response to bacterium	biological_process	0.063678	22	9	AT5G53120,AT4G18360,AT4G26850,AT1G51660,AT3G15210,AT5G56030,AT1G23740,AT1G17745,AT2G05940	13	AT5G46330,AT1G06680,AT2G27050,AT2G41560,AT2G03760,AT5G66570,AT3G26520,AT3G14310,AT2G22330,AT4G24230,AT5G05730,AT1G02860,AT4G39090
GO:0009735	response to cytokinin	biological_process	0.066422	16	3	AT5G58140,AT1G07890,AT3G26450	13	AT1G61520,AT3G47620,AT2G18300,AT1G52230,AT1G80440,AT2G21660,AT3G10520,AT3G59940,AT3G08940,AT4G28750,AT5G53460,AT4G39260,AT1G78830
GO:0010646	regulation of cell communication	biological_process	0.066749	11	6	AT1G15100,AT1G07430,AT5G57050,AT3G15210,AT1G01720,AT1G27940	5	AT1G80440,AT3G59940,AT5G53160,AT4G03110,AT5G64750
GO:0070141	response to UV-A	biological_process	0.066974	2	2	AT2G21970,AT3G22840	0
GO:0071492	cellular response to UV-A	biological_process	0.066974	2	2	AT3G22840,AT2G21970	0
GO:0019252	starch biosynthetic process	biological_process	0.066974	13	11	AT3G19000,AT4G17770,AT5G58140,AT5G01410,AT1G70730,AT3G03250,AT3G46970,AT4G33010,AT2G40840,AT1G03310,AT2G21330	2	AT4G26530,AT4G27440
GO:0015994	chlorophyll metabolic process	biological_process	0.066974	13	9	AT3G22840,AT1G23740,AT2G21330,AT3G11670,AT3G13040,AT4G33010,AT3G14067,AT5G01410,AT5G43150	4	AT3G46780,AT4G27440,AT4G13830,AT1G74470
GO:0051171	regulation of nitrogen compound metabolic process	biological_process	0.068774	82	43	AT3G17790,AT3G56290,AT2G44940,AT4G34000,AT1G07350,AT2G34720,AT2G28550,AT1G51660,AT4G35270,AT3G61890,AT5G58140,AT5G11260,AT3G09600,AT2G21320,AT1G56650,AT4G38340,AT3G13040,AT4G33010,AT1G45249,AT5G24120,AT3G17609,AT4G01060,AT1G66370,AT3G29575,AT5G62430,AT3G15210,AT1G48000,AT4G00050,AT1G51140,AT1G35560,AT1G70000,AT1G01250,AT3G22840,AT5G06510,AT5G22290,AT3G02830,AT2G35700,AT1G66380,AT1G66390,AT1G69260…	39	AT5G63470,AT5G66570,AT4G31620,AT3G07650,AT1G25550,AT5G06870,AT5G08520,AT2G42870,AT4G27440,AT3G48590,AT5G61590,AT1G20340,AT5G24470,AT5G64750,AT4G17500,AT1G75250,AT5G57660,AT5G67190,AT4G36540,AT2G18300,AT3G47620,AT2G01930,AT5G02160,AT2G25900,AT4G17460,AT5G51790,AT1G80420,AT1G68520,AT1G68190,AT1G33590,AT1G14685,AT1G49130,AT1G33240,AT4G09460,AT2G02710,AT3G48360,AT3G50700,AT4G37610,AT5G28770
GO:0010941	regulation of cell death	biological_process	0.069676	22	10	AT4G05590,AT1G28570,AT1G69260,AT4G01070,AT1G51660,AT1G17745,AT2G05940,AT3G23000,AT5G20700,AT5G41400	12	AT5G55930,AT3G50700,AT2G03760,AT1G06680,AT2G41560,AT5G06870,AT5G05730,AT1G32540,AT2G24550,AT1G33590,AT5G66570,AT1G68520
GO:0006546	glycine catabolic process	biological_process	0.069676	6	3	AT4G33010,AT1G23740,AT2G21330	3	AT3G14310,AT2G22990,AT2G22330
GO:0005992	trehalose biosynthetic process	biological_process	0.06986	4	2	AT1G70730,AT4G17770	2	AT1G23870,AT1G60140
GO:0009269	response to desiccation	biological_process	0.071007	5	4	AT5G52310,AT2G39800,AT5G25610,AT2G33380	1	AT4G39090
GO:0016491	oxidoreductase activity	molecular_function	0.071007	42	29	AT4G36430,AT2G33380,AT3G19000,AT2G23910,AT4G33010,AT5G14700,AT2G29170,AT4G35090,AT5G24150,AT1G23740,AT5G21482,AT3G43600,AT2G39800,AT4G18360,AT1G62180,AT1G07890,AT4G37760,AT4G22880,AT4G30470,AT3G24170,AT3G61220,AT5G05340,AT4G09750,AT1G62540,AT4G21960,AT2G34490,AT2G29090,AT1G17745,AT3G27820	13	AT3G48520,AT4G27440,AT3G51840,AT1G14290,AT5G66570,AT1G74470,AT5G14200,AT5G18170,AT5G18600,AT4G37520,AT5G49730,AT3G61580,AT5G53460
GO:0031326	regulation of cellular biosynthetic process	biological_process	0.071704	81	42	AT1G01250,AT3G22840,AT5G06510,AT4G00050,AT1G48000,AT1G51140,AT1G35560,AT1G70000,AT3G02830,AT2G35700,AT5G22290,AT1G66380,AT1G69260,AT1G06180,AT5G24660,AT2G21330,AT1G66390,AT2G34720,AT2G28550,AT3G56290,AT3G17790,AT2G44940,AT4G34000,AT4G38340,AT1G56650,AT3G13040,AT4G33010,AT4G35270,AT1G51660,AT5G11260,AT3G61890,AT5G58140,AT3G09600,AT2G21320,AT5G24120,AT1G45249,AT4G01060,AT1G66370,AT3G29575,AT5G62430…	39	AT2G25900,AT4G17460,AT2G01930,AT5G02160,AT5G51790,AT1G68520,AT1G68190,AT1G33590,AT4G09460,AT2G02710,AT3G48360,AT3G50700,AT4G37610,AT5G28770,AT4G13830,AT1G49130,AT1G14685,AT1G33240,AT4G31620,AT3G07650,AT1G25550,AT5G63470,AT5G66570,AT4G27440,AT3G48590,AT5G06870,AT5G08520,AT2G42870,AT1G20340,AT5G24470,AT5G64750,AT5G61590,AT4G36540,AT2G18300,AT3G47620,AT4G17500,AT1G75250,AT5G57660,AT5G67190
GO:0009968	negative regulation of signal transduction	biological_process	0.071704	7	4	AT5G57050,AT3G15210,AT1G01720,AT1G07430	3	AT3G59940,AT1G80440,AT5G64750
GO:0009787	regulation of abscisic acid-activated signaling pathway	biological_process	0.072006	6	4	AT5G57050,AT1G15100,AT1G01720,AT1G07430	2	AT5G53160,AT5G64750
GO:0010648	negative regulation of cell communication	biological_process	0.07343	7	4	AT5G57050,AT3G15210,AT1G07430,AT1G01720	3	AT3G59940,AT1G80440,AT5G64750
GO:0023057	negative regulation of signaling	biological_process	0.07343	7	4	AT5G57050,AT3G15210,AT1G01720,AT1G07430	3	AT3G59940,AT1G80440,AT5G64750
GO:0044700	single organism signaling	biological_process	0.073526	66	32	AT4G35030,AT1G56650,AT5G01820,AT5G11260,AT2G05710,AT1G51660,AT2G19860,AT4G34000,AT1G07430,AT4G30960,AT1G63840,AT3G15210,AT1G01720,AT3G29575,AT3G17609,AT3G27660,AT5G61820,AT1G45249,AT5G56030,AT4G23050,AT1G15100,AT2G46340,AT3G12500,AT1G27940,AT3G14720,AT2G46270,AT2G37970,AT1G69260,AT4G18360,AT1G66390,AT2G05940,AT5G57050	34	AT4G17870,AT4G27450,AT2G27050,AT5G06870,AT1G66150,AT5G66570,AT5G63470,AT2G38310,AT4G36540,AT5G05440,AT5G05600,AT4G17500,AT4G03110,AT5G64750,AT5G05730,AT3G26200,AT3G59940,AT5G63190,AT2G03760,AT3G57550,AT5G46330,AT1G58190,AT1G18620,AT1G80440,AT5G53160,AT5G28770,AT3G50700,AT2G02710,AT3G48360,AT1G06680,AT1G33590,AT1G30135,AT4G22540,AT1G68520
GO:0023052	signaling	biological_process	0.075264	66	32	AT2G19860,AT4G30960,AT1G63840,AT4G34000,AT1G07430,AT1G56650,AT5G01820,AT4G35030,AT2G05710,AT1G51660,AT5G11260,AT1G45249,AT3G29575,AT3G15210,AT1G01720,AT5G61820,AT3G27660,AT3G17609,AT1G27940,AT3G14720,AT4G23050,AT5G56030,AT3G12500,AT1G15100,AT2G46340,AT2G05940,AT5G57050,AT2G37970,AT1G69260,AT2G46270,AT1G66390,AT4G18360	34	AT1G66150,AT2G38310,AT5G63470,AT5G66570,AT4G17870,AT2G27050,AT5G06870,AT4G27450,AT3G26200,AT4G03110,AT5G05730,AT5G64750,AT3G59940,AT4G36540,AT5G05600,AT4G17500,AT5G05440,AT1G18620,AT1G58190,AT5G53160,AT1G80440,AT3G57550,AT2G03760,AT5G63190,AT5G46330,AT1G30135,AT4G22540,AT1G68520,AT1G33590,AT2G02710,AT3G48360,AT5G28770,AT3G50700,AT1G06680
GO:0000380	alternative mRNA splicing, via spliceosome	biological_process	0.075264	2	0		2	AT4G39260,AT2G21660
GO:0055081	anion homeostasis	biological_process	0.077045	4	3	AT3G17790,AT4G17550,AT2G33770	1	AT2G41560
GO:0009110	vitamin biosynthetic process	biological_process	0.077475	6	5	AT2G38230,AT4G26850,AT1G64970,AT5G53970,AT5G01410	1	AT3G14990
GO:0010556	regulation of macromolecule biosynthetic process	biological_process	0.08094	79	41	AT5G24120,AT1G45249,AT3G15210,AT4G01060,AT1G66370,AT3G29575,AT5G62430,AT3G17609,AT2G28550,AT2G34720,AT2G44940,AT4G34000,AT3G56290,AT3G17790,AT1G56650,AT4G38340,AT3G13040,AT4G33010,AT5G58140,AT3G61890,AT5G11260,AT3G09600,AT2G21320,AT1G51660,AT4G35270,AT1G66380,AT5G24660,AT2G21330,AT1G69260,AT1G06180,AT1G66390,AT5G06510,AT1G01250,AT1G35560,AT1G70000,AT4G00050,AT1G48000,AT1G51140,AT2G35700,AT3G02830…	38	AT5G64750,AT1G20340,AT5G24470,AT5G61590,AT3G47620,AT4G36540,AT2G18300,AT5G57660,AT5G67190,AT1G75250,AT4G17500,AT1G25550,AT4G31620,AT3G07650,AT5G63470,AT5G66570,AT3G48590,AT4G27440,AT5G08520,AT2G42870,AT5G06870,AT1G33590,AT1G68520,AT1G68190,AT3G50700,AT4G37610,AT5G28770,AT4G09460,AT2G02710,AT3G48360,AT1G49130,AT1G14685,AT1G33240,AT2G25900,AT4G17460,AT5G02160,AT2G01930,AT5G51790
GO:2000112	regulation of cellular macromolecule biosynthetic process	biological_process	0.08094	79	41	AT3G29575,AT5G62430,AT1G66370,AT4G01060,AT3G15210,AT3G17609,AT5G24120,AT1G45249,AT4G33010,AT3G13040,AT1G56650,AT4G38340,AT4G35270,AT1G51660,AT2G21320,AT3G09600,AT3G61890,AT5G11260,AT5G58140,AT2G34720,AT2G28550,AT3G56290,AT3G17790,AT2G44940,AT4G34000,AT1G06180,AT1G69260,AT5G24660,AT2G21330,AT1G66390,AT1G66380,AT3G02830,AT2G35700,AT5G22290,AT1G01250,AT5G06510,AT1G51140,AT1G48000,AT4G00050,AT1G70000…	38	AT2G18300,AT4G36540,AT3G47620,AT1G75250,AT4G17500,AT5G67190,AT5G57660,AT5G24470,AT1G20340,AT5G64750,AT5G61590,AT4G27440,AT3G48590,AT5G06870,AT2G42870,AT5G08520,AT3G07650,AT4G31620,AT1G25550,AT5G63470,AT5G66570,AT3G48360,AT2G02710,AT4G09460,AT5G28770,AT3G50700,AT4G37610,AT1G33240,AT1G14685,AT1G49130,AT1G68190,AT1G68520,AT1G33590,AT5G51790,AT4G17460,AT2G25900,AT2G01930,AT5G02160
GO:0042743	hydrogen peroxide metabolic process	biological_process	0.081121	19	7	AT3G27820,AT4G35090,AT3G46450,AT2G21330,AT4G18360,AT1G07890,AT1G51660	12	AT5G05730,AT1G20340,AT5G66570,AT1G33590,AT3G26520,AT1G68520,AT2G03760,AT3G50700,AT3G13750,AT4G27450,AT1G06680,AT5G06870
GO:0010119	regulation of stomatal movement	biological_process	0.081121	6	3	AT5G57050,AT3G05030,AT1G51140	3	AT5G25980,AT2G21660,AT5G26000
GO:0009071	serine family amino acid catabolic process	biological_process	0.081121	6	3	AT4G33010,AT1G23740,AT2G21330	3	AT2G22330,AT3G14310,AT2G22990
GO:0000023	maltose metabolic process	biological_process	0.081216	11	10	AT4G33010,AT4G17090,AT1G03310,AT2G40840,AT4G17770,AT3G19000,AT3G03250,AT1G70730,AT5G58140,AT5G01410	1	AT4G26530
GO:0006636	unsaturated fatty acid biosynthetic process	biological_process	0.081379	7	5	AT4G33010,AT2G33380,AT2G21330,AT1G23740,AT3G11670	2	AT2G22990,AT2G22330
GO:0033559	unsaturated fatty acid metabolic process	biological_process	0.081379	7	5	AT2G33380,AT4G33010,AT3G11670,AT2G21330,AT1G23740	2	AT2G22330,AT2G22990
GO:0080043	quercetin 3-O-glucosyltransferase activity	molecular_function	0.081582	4	2	AT5G17050,AT1G01420	2	AT4G34138,AT3G16520
GO:0031967	organelle envelope	cellular_component	0.08256	39	17	AT2G19860,AT1G23740,AT3G11670,AT4G35090,AT4G00370,AT4G33010,AT3G26570,AT2G33380,AT2G04030,AT3G27820,AT5G10470,AT5G03555,AT2G04350,AT2G21330,AT5G17170,AT5G49910,AT1G70730	22	AT3G46780,AT2G05070,AT3G08940,AT1G74470,AT3G27690,AT1G30360,AT2G47400,AT5G19940,AT4G27440,AT1G03130,AT2G05100,AT3G54890,AT4G24570,AT1G31330,AT4G28750,AT1G15820,AT3G47470,AT1G58200,AT3G09580,AT1G55670,AT4G17500,AT1G06680
GO:0031975	envelope	cellular_component	0.08256	39	17	AT1G23740,AT3G11670,AT2G19860,AT4G00370,AT4G35090,AT3G26570,AT4G33010,AT2G33380,AT5G10470,AT3G27820,AT2G04030,AT2G21330,AT5G03555,AT2G04350,AT1G70730,AT5G49910,AT5G17170	22	AT3G08940,AT2G05070,AT3G46780,AT1G30360,AT2G47400,AT5G19940,AT3G27690,AT1G74470,AT2G05100,AT1G03130,AT4G27440,AT4G24570,AT3G54890,AT4G28750,AT1G31330,AT1G58200,AT3G47470,AT1G15820,AT1G55670,AT3G09580,AT1G06680,AT4G17500
GO:1901419	regulation of response to alcohol	biological_process	0.08355	6	4	AT1G01720,AT1G07430,AT1G15100,AT5G57050	2	AT5G64750,AT5G53160
GO:0004675	transmembrane receptor protein serine/threonine kinase activity	molecular_function	0.086644	3	1	AT1G70250	2	AT5G46330,AT1G66150
GO:0043234	protein complex	cellular_component	0.087376	44	10	AT2G34720,AT1G64500,AT5G06510,AT5G58760,AT2G46340,AT4G33010,AT5G57050,AT1G78070,AT5G28540,AT3G15354	34	AT5G19770,AT1G08380,AT2G47400,AT1G80440,AT5G66570,AT3G27690,AT5G01530,AT3G61470,AT2G05070,AT1G29920,AT3G54890,AT1G21500,AT3G21055,AT1G52230,AT2G05100,AT1G03130,AT3G48590,AT4G10340,AT3G47470,AT1G30380,AT1G15820,AT1G29930,AT5G64040,AT4G28750,AT5G05730,AT1G31330,AT1G29910,AT1G61520,AT2G34420,AT1G06680,AT5G54270,AT1G24530,AT1G20010,AT1G55670
GO:0044723	single-organism carbohydrate metabolic process	biological_process	0.087453	54	31	AT5G01410,AT3G09440,AT3G16910,AT4G23990,AT4G24000,AT1G56600,AT1G70730,AT3G15350,AT5G09870,AT4G17770,AT5G41040,AT1G07890,AT2G32530,AT2G21330,AT2G40840,AT4G17090,AT4G02710,AT5G62220,AT4G32920,AT1G03310,AT3G46970,AT5G02270,AT3G03250,AT5G58140,AT4G39800,AT2G05710,AT4G26850,AT3G19000,AT3G52340,AT4G33010,AT1G79550	23	AT2G06850,AT3G47800,AT2G21660,AT1G12090,AT3G61580,AT5G62350,AT1G20340,AT1G23870,AT5G53460,AT5G19530,AT3G10740,AT1G34300,AT1G20010,AT1G60140,AT3G26520,AT2G47400,AT2G01420,AT4G39090,AT2G31810,AT1G35580,AT1G72150,AT4G27440,AT4G26530
GO:0018822	nitrile hydratase activity	molecular_function	0.089866	2	2	AT3G44310,AT5G22300	0
GO:0080061	indole-3-acetonitrile nitrilase activity	molecular_function	0.089866	2	2	AT5G22300,AT3G44310	0
GO:0042744	hydrogen peroxide catabolic process	biological_process	0.089866	7	4	AT2G21330,AT1G07890,AT3G27820,AT4G35090	3	AT3G13750,AT3G26520,AT1G20340
GO:0004838	L-tyrosine:2-oxoglutarate aminotransferase activity	molecular_function	0.090725	2	2	AT5G36160,AT5G53970	0
GO:0070547	L-tyrosine aminotransferase activity	molecular_function	0.090725	2	2	AT5G36160,AT5G53970	0
GO:0004645	phosphorylase activity	molecular_function	0.090885	2	2	AT4G26850,AT3G46970	0
GO:0046556	alpha-L-arabinofuranosidase activity	molecular_function	0.090885	2	0		2	AT3G10740,AT5G49360
GO:0016602	CCAAT-binding factor complex	cellular_component	0.091207	3	2	AT2G34720,AT5G06510	1	AT3G48590
GO:0010393	galacturonan metabolic process	biological_process	0.098564	6	2	AT5G41040,AT3G62270	4	AT5G15350,AT1G11580,AT5G10430,AT1G76160
GO:0045488	pectin metabolic process	biological_process	0.098564	6	2	AT5G41040,AT3G62270	4	AT1G11580,AT5G15350,AT1G76160,AT5G10430
GO:0009695	jasmonic acid biosynthetic process	biological_process	0.10085	10	5	AT4G33010,AT1G23740,AT2G21330,AT1G01720,AT4G39730	5	AT2G22990,AT1G30135,AT5G05600,AT2G22330,AT3G48520
GO:0005991	trehalose metabolic process	biological_process	0.10299	4	2	AT4G17770,AT1G70730	2	AT1G23870,AT1G60140
GO:0015103	inorganic anion transmembrane transporter activity	molecular_function	0.10462	7	4	AT3G62270,AT2G47160,AT1G80760,AT3G26570	3	AT5G10180,AT5G40890,AT1G23090
GO:0009620	response to fungus	biological_process	0.10476	25	10	AT3G12500,AT1G51660,AT2G33380,AT5G61820,AT5G25110,AT1G56650,AT1G72770,AT1G77280,AT1G01720,AT2G05940	15	AT5G05600,AT1G06680,AT3G11930,AT3G48520,AT3G57550,AT2G03760,AT1G15010,AT3G14310,AT1G30135,AT5G66570,AT2G15890,AT4G24230,AT5G64750,AT5G05730,AT3G15356
GO:0006568	tryptophan metabolic process	biological_process	0.10581	8	2	AT1G17745,AT3G13110	6	AT1G49500,AT2G46330,AT4G36670,AT5G05730,AT2G22330,AT3G14310
GO:0006586	indolalkylamine metabolic process	biological_process	0.10581	8	2	AT3G13110,AT1G17745	6	AT3G14310,AT2G22330,AT2G46330,AT4G36670,AT1G49500,AT5G05730
GO:0010468	regulation of gene expression	biological_process	0.10793	83	44	AT4G33010,AT1G56650,AT4G38340,AT3G13040,AT2G21320,AT5G58140,AT5G11260,AT3G61890,AT3G09600,AT4G35270,AT1G51660,AT2G28550,AT2G34720,AT1G07350,AT2G44940,AT4G34000,AT3G56290,AT3G17790,AT3G15210,AT3G29575,AT5G62430,AT4G01060,AT1G66370,AT3G17609,AT5G41663,AT5G24120,AT1G66725,AT1G45249,AT2G35700,AT3G02830,AT5G22290,AT5G06510,AT1G01250,AT1G70000,AT1G35560,AT1G51140,AT4G00050,AT1G48000,AT2G21330,AT5G24660…	39	AT3G48590,AT4G27440,AT2G42870,AT5G08520,AT5G06870,AT1G25550,AT3G07650,AT4G31620,AT5G63470,AT5G66570,AT3G47620,AT2G18300,AT4G36540,AT5G67190,AT5G57660,AT1G75250,AT4G17500,AT5G64750,AT1G20340,AT5G24470,AT5G61590,AT1G80420,AT5G51790,AT3G53460,AT4G17460,AT2G25900,AT5G02160,AT2G01930,AT3G50700,AT4G37610,AT5G28770,AT3G48360,AT4G09460,AT2G02710,AT1G49130,AT1G14685,AT1G33590,AT1G68520,AT1G68190
GO:1901135	carbohydrate derivative metabolic process	biological_process	0.10946	51	27	AT1G70730,AT1G17100,AT5G17170,AT1G10960,AT1G07890,AT2G21330,AT3G47430,AT5G01410,AT5G54060,AT1G62540,AT4G21960,AT4G10120,AT3G27820,AT2G05940,AT5G58140,AT4G39800,AT2G05710,AT4G33010,AT1G79550,AT4G00370,AT4G28740,AT3G13110,AT3G17790,AT4G32920,AT3G11670,AT1G03310,AT1G23740	24	AT1G34300,AT5G14200,AT5G25980,AT4G13830,AT5G23010,AT5G44020,AT2G21660,AT2G22330,AT5G05730,AT5G62350,AT1G20340,AT5G64040,AT5G53460,AT5G05860,AT5G10180,AT1G72150,AT4G26530,AT3G26520,AT5G19940,AT5G26000,AT1G08380,AT3G46780,AT4G39090,AT2G22990
GO:0006544	glycine metabolic process	biological_process	0.10946	6	3	AT4G33010,AT1G23740,AT2G21330	3	AT2G22330,AT3G14310,AT2G22990
GO:0009106	lipoate metabolic process	biological_process	0.11069	5	3	AT1G23740,AT2G21330,AT4G33010	2	AT2G22990,AT2G22330
GO:0009617	response to bacterium	biological_process	0.11112	28	10	AT1G23740,AT3G12580,AT2G05940,AT1G17745,AT5G53120,AT4G18360,AT4G26850,AT1G51660,AT3G15210,AT5G56030	18	AT5G66570,AT1G33590,AT3G26520,AT1G68520,AT3G14310,AT2G22330,AT4G24230,AT5G05730,AT1G02860,AT4G39090,AT5G46330,AT1G06680,AT5G06870,AT2G27050,AT1G11580,AT2G41560,AT3G50700,AT2G03760
GO:0006612	protein targeting to membrane	biological_process	0.11289	20	10	AT1G51660,AT4G01070,AT1G69260,AT1G28570,AT4G05590,AT5G41400,AT5G20700,AT3G23000,AT1G17745,AT2G05940	10	AT5G06870,AT1G06680,AT3G50700,AT2G03760,AT5G55930,AT1G68520,AT5G66570,AT1G33590,AT2G24550,AT5G05730
GO:0006817	phosphate ion transport	biological_process	0.11289	4	3	AT3G26570,AT1G69480,AT2G33770	1	AT1G02860
GO:0045087	innate immune response	biological_process	0.11518	38	16	AT4G18360,AT3G15210,AT5G54250,AT4G05590,AT5G17760,AT1G28570,AT1G69260,AT5G20700,AT1G17745,AT2G05940,AT4G01070,AT1G51660,AT3G12500,AT5G56030,AT3G23000,AT5G41400	22	AT1G06680,AT1G70530,AT3G50700,AT1G33590,AT2G21660,AT2G22330,AT1G68520,AT1G11260,AT5G05730,AT3G15356,AT4G03110,AT1G32540,AT4G39260,AT4G27450,AT5G06870,AT5G55930,AT2G03760,AT5G66570,AT2G46220,AT1G02860,AT1G25275,AT2G24550
GO:0019203	carbohydrate phosphatase activity	molecular_function	0.11595	4	2	AT3G52340,AT4G17770	2	AT1G60140,AT1G23870
GO:0010207	photosystem II assembly	biological_process	0.12026	11	4	AT5G24120,AT2G21330,AT5G17170,AT5G58140	7	AT1G52220,AT1G52230,AT3G21055,AT4G28750,AT1G08380,AT1G06680,AT5G66570
GO:0071369	cellular response to ethylene stimulus	biological_process	0.12063	10	7	AT5G04950,AT2G46270,AT3G15210,AT5G55620,AT4G34000,AT2G05710,AT3G12500	3	AT3G26200,AT4G17500,AT2G27050
GO:0072657	protein localization to membrane	biological_process	0.12087	20	10	AT1G69260,AT1G28570,AT4G05590,AT1G51660,AT4G01070,AT2G05940,AT1G17745,AT5G41400,AT5G20700,AT3G23000	10	AT3G50700,AT2G03760,AT5G55930,AT5G06870,AT1G06680,AT2G24550,AT5G05730,AT1G68520,AT1G33590,AT5G66570
GO:0090150	establishment of protein localization to membrane	biological_process	0.12087	20	10	AT1G17745,AT2G05940,AT3G23000,AT5G20700,AT5G41400,AT4G05590,AT1G28570,AT1G69260,AT4G01070,AT1G51660	10	AT5G05730,AT2G24550,AT5G66570,AT1G33590,AT1G68520,AT5G55930,AT2G03760,AT3G50700,AT1G06680,AT5G06870
GO:0071214	cellular response to abiotic stimulus	biological_process	0.12087	11	8	AT2G21970,AT2G05940,AT2G37970,AT5G24120,AT3G22840,AT5G13170,AT2G46340,AT5G11260	3	AT5G19770,AT5G57660,AT3G27690
GO:0031668	cellular response to extracellular stimulus	biological_process	0.12169	19	12	AT2G05940,AT3G08860,AT2G33770,AT3G11670,AT1G69480,AT1G80760,AT3G17790,AT4G35090,AT4G00430,AT2G47160,AT3G62270,AT3G03250	7	AT5G40890,AT1G02860,AT3G27690,AT1G01620,AT5G21170,AT2G45170,AT5G57660
GO:0071496	cellular response to external stimulus	biological_process	0.12493	19	12	AT3G03250,AT3G62270,AT2G47160,AT4G00430,AT3G17790,AT4G35090,AT1G69480,AT1G80760,AT3G11670,AT2G33770,AT3G08860,AT2G05940	7	AT5G57660,AT2G45170,AT5G21170,AT1G01620,AT3G27690,AT1G02860,AT5G40890
GO:0019682	glyceraldehyde-3-phosphate metabolic process	biological_process	0.12493	18	10	AT4G00370,AT5G01410,AT4G28740,AT1G23740,AT3G11670,AT1G10960,AT5G17170,AT4G33010,AT3G47430,AT2G21330	8	AT2G22330,AT1G08380,AT3G46780,AT1G20340,AT5G64040,AT2G22990,AT4G13830,AT4G26530
GO:0000303	response to superoxide	biological_process	0.12822	5	4	AT1G56650,AT2G05710,AT2G46270,AT4G34000	1	AT1G32540
GO:0000305	response to oxygen radical	biological_process	0.12822	5	4	AT2G05710,AT1G56650,AT4G34000,AT2G46270	1	AT1G32540
GO:0022857	transmembrane transporter activity	molecular_function	0.12925	40	24	AT3G21250,AT2G47160,AT5G65990,AT5G65380,AT3G26570,AT1G64780,AT3G62270,AT4G25640,AT5G13170,AT3G26590,AT1G27940,AT5G06530,AT2G34660,AT4G00370,AT1G80760,AT5G54250,AT3G05030,AT5G03555,AT4G17550,AT5G13580,AT5G50800,AT4G22200,AT4G00430,AT3G62700	16	AT5G10180,AT1G75220,AT1G19770,AT3G23550,AT4G24570,AT1G23090,AT1G77210,AT2G01420,AT3G26520,AT4G16480,AT1G01620,AT4G36670,AT2G41560,AT1G11260,AT5G40890,AT1G58200
GO:0006955	immune response	biological_process	0.12925	38	16	AT2G05940,AT1G17745,AT5G20700,AT5G17760,AT1G28570,AT1G69260,AT5G54250,AT3G15210,AT4G05590,AT4G18360,AT5G41400,AT3G23000,AT5G56030,AT1G51660,AT3G12500,AT4G01070	22	AT4G39260,AT1G32540,AT1G11260,AT5G05730,AT3G15356,AT4G03110,AT2G22330,AT1G68520,AT1G33590,AT2G21660,AT3G50700,AT1G06680,AT1G70530,AT1G25275,AT2G24550,AT1G02860,AT2G46220,AT5G66570,AT5G55930,AT2G03760,AT5G06870,AT4G27450
GO:0098754	detoxification	biological_process	0.13048	3	2	AT1G56650,AT5G22300	1	AT1G32540
GO:0045935	positive regulation of nucleobase-containing compound metabolic process	biological_process	0.13134	23	13	AT5G24120,AT3G56290,AT4G34000,AT1G45249,AT1G69260,AT3G29575,AT4G33010,AT2G21330,AT5G24660,AT5G22290,AT5G11260,AT5G58140,AT3G61890	10	AT1G20340,AT1G68520,AT5G66570,AT5G02160,AT3G48360,AT4G27440,AT3G50700,AT1G80420,AT3G48590,AT4G17500
GO:0034470	ncRNA processing	biological_process	0.13219	16	3	AT5G58140,AT5G17170,AT2G21330	13	AT3G54890,AT1G06680,AT3G21055,AT1G52220,AT1G52230,AT5G66570,AT3G27690,AT4G10340,AT1G08380,AT4G28750,AT3G08940,AT5G01530,AT3G46780
GO:0010030	positive regulation of seed germination	biological_process	0.13299	3	2	AT3G22840,AT1G07430	1	AT1G75220
GO:0010921	regulation of phosphatase activity	biological_process	0.13299	2	0		2	AT1G80420,AT4G17870
GO:0000257	nitrilase activity	molecular_function	0.13299	2	2	AT3G44310,AT5G22300	0
GO:0016815	hydrolase activity, acting on carbon-nitrogen (but not peptide) bonds, in nitriles	molecular_function	0.13299	2	2	AT5G22300,AT3G44310	0
GO:0008169	C-methyltransferase activity	molecular_function	0.13299	2	0		2	AT5G40850,AT5G13710
GO:0010036	response to boron-containing substance	biological_process	0.13429	2	2	AT1G80760,AT2G47160	0
GO:0071486	cellular response to high light intensity	biological_process	0.13463	2	2	AT2G21970,AT3G22840	0
GO:0055062	phosphate ion homeostasis	biological_process	0.13463	3	3	AT2G33770,AT4G17550,AT3G17790	0
GO:0055083	monovalent inorganic anion homeostasis	biological_process	0.13463	3	3	AT3G17790,AT4G17550,AT2G33770	0
GO:0072506	trivalent inorganic anion homeostasis	biological_process	0.13463	3	3	AT4G17550,AT2G33770,AT3G17790	0
GO:0004133	glycogen debranching enzyme activity	molecular_function	0.13463	2	2	AT2G40840,AT1G03310	0
GO:0019637	organophosphate metabolic process	biological_process	0.13657	46	29	AT1G64780,AT2G21320,AT4G39800,AT5G01260,AT2G05710,AT4G33010,AT1G79550,AT5G50100,AT4G00370,AT2G37240,AT4G28740,AT3G56290,AT1G07010,AT1G70580,AT1G80760,AT1G23740,AT3G11670,AT2G15020,AT2G34720,AT1G70730,AT1G10960,AT5G17170,AT1G07890,AT3G47430,AT2G21330,AT4G37760,AT4G22200,AT5G01410,AT5G24120	17	AT4G05070,AT1G72150,AT4G26530,AT3G57550,AT3G26520,AT1G08380,AT3G46780,AT2G22990,AT4G39090,AT4G13830,AT1G55670,AT2G21660,AT2G22330,AT5G62350,AT1G20340,AT5G64040,AT5G53460
GO:0000302	response to reactive oxygen species	biological_process	0.13838	17	12	AT3G12580,AT5G04950,AT3G17790,AT3G09440,AT4G34000,AT5G55620,AT1G56650,AT5G09590,AT2G46270,AT2G05710,AT1G07890,AT5G49910	5	AT1G32540,AT3G48360,AT4G37610,AT4G21870,AT1G35580
GO:0005737	cytoplasm	cellular_component	0.13895	352	189	AT3G56290,AT1G70580,AT5G14640,AT4G23630,AT2G29670,AT5G52060,AT5G05340,AT3G09440,AT5G15740,AT1G62180,AT1G64900,AT3G18950,AT1G59700,AT3G56080,AT4G15550,AT3G24190,AT5G02830,AT2G38230,AT3G22840,AT5G20070,AT2G33380,AT4G23050,AT1G78070,AT5G01410,AT4G36640,AT3G12580,AT5G53120,AT4G18360,AT2G04039,AT5G09590,AT4G27657,AT2G21330,AT1G70890,AT5G62220,AT1G07010,AT4G15530,AT5G19850,AT5G11930,AT2G19860,AT3G11670…	163	AT3G10520,AT5G19940,AT4G30690,AT2G15890,AT1G14290,AT3G26520,AT1G75960,AT5G15350,AT3G08940,AT1G11580,AT1G78450,AT4G26530,AT5G27380,AT3G51840,AT3G14990,AT3G47470,AT1G15820,AT1G52720,AT1G78830,AT1G01240,AT5G06690,AT4G03110,AT1G29910,AT5G05440,AT3G22740,AT1G22530,AT1G80440,AT3G56650,AT2G47400,AT4G38470,AT2G45180,AT3G27690,AT3G46780,AT1G29920,AT5G13710,AT5G46330,AT4G24570,AT4G21870,AT4G03510,AT3G57550…
GO:0098796	membrane protein complex	cellular_component	0.14269	18	2	AT2G46340,AT3G15354	16	AT1G06680,AT1G21500,AT1G55670,AT1G03130,AT3G21055,AT1G52230,AT1G24530,AT5G66570,AT1G30380,AT4G10340,AT1G08380,AT1G15820,AT4G28750,AT1G31330,AT3G61470,AT5G64040
GO:0000325	plant-type vacuole	cellular_component	0.1437	8	6	AT3G21250,AT3G55120,AT5G17220,AT2G34660,AT5G13930,AT3G62700	2	AT1G75220,AT2G41560
GO:0000271	polysaccharide biosynthetic process	biological_process	0.1437	27	18	AT5G58140,AT5G09870,AT1G70730,AT3G03250,AT5G41040,AT2G32530,AT3G19000,AT4G17770,AT2G40840,AT2G21330,AT4G33010,AT5G01410,AT4G02710,AT4G23990,AT5G62220,AT4G24000,AT1G03310,AT3G46970	9	AT5G19530,AT3G10740,AT4G26530,AT4G27440,AT2G06850,AT3G26520,AT1G12090,AT2G01420,AT1G20340
GO:0004805	trehalose-phosphatase activity	molecular_function	0.1437	3	1	AT4G17770	2	AT1G23870,AT1G60140
GO:0048584	positive regulation of response to stimulus	biological_process	0.14443	8	4	AT1G15100,AT1G07430,AT4G18360,AT3G15210	4	AT5G53160,AT1G32540,AT4G03110,AT3G14990
GO:0044264	cellular polysaccharide metabolic process	biological_process	0.15391	27	18	AT5G62220,AT4G35090,AT4G02710,AT5G01410,AT3G46970,AT1G03310,AT4G17770,AT5G41040,AT3G19000,AT3G03250,AT5G58140,AT1G70730,AT3G62270,AT5G09870,AT4G17090,AT4G33010,AT2G21330,AT2G40840	9	AT5G15350,AT5G24470,AT5G10430,AT5G40890,AT1G11580,AT1G76160,AT3G10740,AT4G27440,AT4G26530
GO:0031647	regulation of protein stability	biological_process	0.15478	2	1	AT5G56030	1	AT1G55670
GO:0050821	protein stabilization	biological_process	0.15478	2	1	AT5G56030	1	AT1G55670
GO:0015144	carbohydrate transmembrane transporter activity	molecular_function	0.15491	9	4	AT5G50800,AT4G17550,AT1G80760,AT5G13170	5	AT1G77210,AT1G75220,AT4G16480,AT1G11260,AT4G36670
GO:1901476	carbohydrate transporter activity	molecular_function	0.15491	9	4	AT1G80760,AT5G13170,AT5G50800,AT4G17550	5	AT4G36670,AT1G75220,AT4G16480,AT1G11260,AT1G77210
GO:0030095	chloroplast photosystem II	cellular_component	0.15574	3	0		3	AT3G21055,AT1G06680,AT5G66570
GO:0060089	molecular transducer activity	molecular_function	0.15631	14	6	AT1G70250,AT2G46340,AT5G58140,AT3G14720,AT3G15354,AT4G23050	8	AT5G05440,AT5G46330,AT5G53160,AT2G38310,AT1G66150,AT5G24470,AT4G17870,AT2G02710
GO:0016798	hydrolase activity, acting on glycosyl bonds	molecular_function	0.15708	21	6	AT3G12500,AT1G48100,AT4G17090,AT4G34860,AT3G44990,AT1G03310	15	AT5G25980,AT5G57550,AT3G13750,AT1G35580,AT3G10740,AT5G56870,AT5G44680,AT3G60130,AT5G49360,AT5G20250,AT2G06850,AT5G26000,AT5G63810,AT1G02640,AT4G34260
GO:0072505	divalent inorganic anion homeostasis	biological_process	0.15708	3	3	AT2G33770,AT4G17550,AT3G17790	0
GO:0019825	oxygen binding	molecular_function	0.15708	14	10	AT1G64950,AT1G64900,AT5G52320,AT3G20100,AT2G34490,AT4G12310,AT2G29090,AT1G19630,AT4G12320,AT3G48320	4	AT2G22330,AT3G48520,AT3G26200,AT3G28740
GO:0009773	photosynthetic electron transport in photosystem I	biological_process	0.16224	5	0		5	AT1G06680,AT1G76100,AT1G55670,AT1G52230,AT5G64040
GO:0031669	cellular response to nutrient levels	biological_process	0.17029	17	12	AT3G03250,AT3G62270,AT2G47160,AT4G00430,AT4G35090,AT3G17790,AT1G69480,AT1G80760,AT3G11670,AT2G33770,AT3G08860,AT2G05940	5	AT2G45170,AT5G21170,AT1G01620,AT1G02860,AT5G40890
GO:0052482	defense response by cell wall thickening	biological_process	0.17051	3	1	AT4G26850	2	AT5G46330,AT2G22330
GO:0052544	defense response by callose deposition in cell wall	biological_process	0.17051	3	1	AT4G26850	2	AT2G22330,AT5G46330
GO:0009636	response to toxic substance	biological_process	0.17051	4	3	AT5G22300,AT4G01070,AT1G56650	1	AT1G32540
GO:0048585	negative regulation of response to stimulus	biological_process	0.17159	19	7	AT1G01720,AT3G15210,AT2G46340,AT1G51660,AT2G05940,AT1G07430,AT5G57050	12	AT2G03760,AT3G50700,AT1G06680,AT5G06870,AT5G05730,AT5G64750,AT3G07650,AT1G80440,AT1G33590,AT5G66570,AT3G59940,AT1G68520
GO:0009788	negative regulation of abscisic acid-activated signaling pathway	biological_process	0.17162	4	3	AT5G57050,AT1G01720,AT1G07430	1	AT5G64750
GO:1901420	negative regulation of response to alcohol	biological_process	0.17162	4	3	AT1G01720,AT1G07430,AT5G57050	1	AT5G64750
GO:0015291	secondary active transmembrane transporter activity	molecular_function	0.17348	15	8	AT2G47160,AT3G05030,AT5G65380,AT3G62270,AT4G17550,AT4G00370,AT3G26590,AT4G25640	7	AT2G01420,AT1G75220,AT1G11260,AT4G16480,AT4G36670,AT3G23550,AT1G77210
GO:0006351	transcription, DNA-templated	biological_process	0.17369	78	40	AT1G69260,AT1G06180,AT5G24660,AT2G21330,AT1G66390,AT1G66380,AT2G35700,AT5G22290,AT1G01250,AT5G06510,AT1G48000,AT4G00050,AT1G51140,AT1G35560,AT1G70000,AT1G66370,AT4G01060,AT3G29575,AT5G62430,AT3G15210,AT3G17609,AT5G24120,AT1G45249,AT3G13040,AT1G56650,AT4G38340,AT4G33010,AT4G35270,AT1G51660,AT3G09600,AT5G11260,AT3G61890,AT5G58140,AT2G21320,AT2G34720,AT2G28550,AT3G56290,AT3G17790,AT2G44940,AT4G34000	38	AT2G02710,AT4G09460,AT3G48360,AT5G28770,AT3G50700,AT4G37610,AT1G14685,AT1G49130,AT1G33240,AT1G68190,AT1G68520,AT1G33590,AT5G51790,AT2G25900,AT4G17460,AT2G01930,AT5G02160,AT4G36540,AT2G18300,AT3G47620,AT1G75250,AT4G17500,AT5G57660,AT5G67190,AT5G24470,AT1G20340,AT5G64750,AT5G61590,AT4G27440,AT3G48590,AT5G06870,AT5G08520,AT2G42870,AT4G31620,AT3G07650,AT1G25550,AT5G66570,AT5G63470
GO:0097659	nucleic acid-templated transcription	biological_process	0.17369	78	40	AT2G21330,AT5G24660,AT1G69260,AT1G06180,AT1G66390,AT1G66380,AT2G35700,AT5G22290,AT5G06510,AT1G01250,AT1G35560,AT1G70000,AT4G00050,AT1G48000,AT1G51140,AT3G15210,AT4G01060,AT1G66370,AT3G29575,AT5G62430,AT3G17609,AT5G24120,AT1G45249,AT1G56650,AT4G38340,AT3G13040,AT4G33010,AT5G58140,AT3G61890,AT5G11260,AT3G09600,AT2G21320,AT1G51660,AT4G35270,AT2G28550,AT2G34720,AT2G44940,AT4G34000,AT3G56290,AT3G17790	38	AT3G50700,AT4G37610,AT5G28770,AT4G09460,AT2G02710,AT3G48360,AT1G14685,AT1G49130,AT1G33240,AT1G33590,AT1G68520,AT1G68190,AT5G51790,AT2G25900,AT4G17460,AT5G02160,AT2G01930,AT3G47620,AT4G36540,AT2G18300,AT5G57660,AT5G67190,AT1G75250,AT4G17500,AT5G64750,AT1G20340,AT5G24470,AT5G61590,AT3G48590,AT4G27440,AT5G08520,AT2G42870,AT5G06870,AT1G25550,AT4G31620,AT3G07650,AT5G63470,AT5G66570
GO:0032774	RNA biosynthetic process	biological_process	0.17529	78	40	AT1G66390,AT5G24660,AT2G21330,AT1G69260,AT1G06180,AT1G66380,AT5G22290,AT2G35700,AT1G35560,AT1G70000,AT1G48000,AT4G00050,AT1G51140,AT5G06510,AT1G01250,AT3G17609,AT3G15210,AT4G01060,AT1G66370,AT3G29575,AT5G62430,AT1G45249,AT5G24120,AT3G61890,AT5G11260,AT5G58140,AT3G09600,AT2G21320,AT4G35270,AT1G51660,AT1G56650,AT4G38340,AT3G13040,AT4G33010,AT2G44940,AT4G34000,AT3G56290,AT3G17790,AT2G28550,AT2G34720	38	AT1G14685,AT1G49130,AT1G33240,AT4G37610,AT3G50700,AT5G28770,AT4G09460,AT2G02710,AT3G48360,AT1G33590,AT1G68520,AT1G68190,AT5G51790,AT5G02160,AT2G01930,AT2G25900,AT4G17460,AT5G67190,AT5G57660,AT4G17500,AT1G75250,AT3G47620,AT4G36540,AT2G18300,AT5G61590,AT5G64750,AT1G20340,AT5G24470,AT5G08520,AT2G42870,AT5G06870,AT3G48590,AT4G27440,AT5G63470,AT5G66570,AT1G25550,AT4G31620,AT3G07650
GO:0003677	DNA binding	molecular_function	0.17668	52	28	AT3G17609,AT5G23750,AT1G66390,AT3G15210,AT2G46270,AT1G53490,AT4G01060,AT1G66370,AT5G62430,AT4G13570,AT1G06180,AT1G45249,AT1G66380,AT5G24120,AT5G11260,AT3G09600,AT3G57540,AT2G35700,AT1G56650,AT3G02830,AT2G44940,AT4G34000,AT1G19490,AT1G48000,AT4G00050,AT1G51140,AT2G28550,AT1G01250	24	AT1G14685,AT5G67190,AT1G33240,AT4G17500,AT5G28770,AT4G36540,AT4G09460,AT2G21660,AT5G61590,AT5G24800,AT5G64750,AT1G32540,AT5G24470,AT5G08520,AT1G80420,AT3G48590,AT5G51790,AT5G63470,AT2G45850,AT2G01930,AT1G25550,AT2G25900,AT4G31620,AT4G17460
GO:0009991	response to extracellular stimulus	biological_process	0.17682	19	12	AT3G08860,AT2G05940,AT3G11670,AT2G33770,AT1G80760,AT1G69480,AT4G35090,AT3G17790,AT4G00430,AT2G47160,AT3G62270,AT3G03250	7	AT5G40890,AT1G02860,AT3G27690,AT1G01620,AT5G21170,AT2G45170,AT5G57660
GO:0044425	membrane part	cellular_component	0.17789	36	12	AT5G13170,AT2G46340,AT2G48140,AT4G23630,AT2G47160,AT1G69480,AT3G55120,AT2G19860,AT1G27940,AT3G15350,AT3G15354,AT5G50800	24	AT1G21500,AT3G21055,AT1G52230,AT1G03130,AT1G08380,AT5G66570,AT5G15350,AT3G61470,AT3G13520,AT5G65390,AT1G06680,AT2G34510,AT1G24530,AT1G55670,AT4G12730,AT1G30380,AT4G10340,AT1G15820,AT2G46330,AT5G64040,AT4G28750,AT5G10430,AT1G31330,AT1G03870
GO:0046713	borate transport	biological_process	0.18046	2	2	AT1G80760,AT2G47160	0
GO:0009967	positive regulation of signal transduction	biological_process	0.18222	4	2	AT1G07430,AT1G15100	2	AT4G03110,AT5G53160
GO:0023056	positive regulation of signaling	biological_process	0.18222	4	2	AT1G07430,AT1G15100	2	AT4G03110,AT5G53160
GO:0006081	cellular aldehyde metabolic process	biological_process	0.1823	21	12	AT5G09590,AT4G33010,AT2G21330,AT3G47430,AT1G10960,AT5G17170,AT1G23740,AT3G11670,AT3G16910,AT5G01410,AT4G28740,AT4G00370	9	AT4G26530,AT5G18600,AT4G13830,AT2G22990,AT3G46780,AT1G20340,AT5G64040,AT2G22330,AT1G08380
GO:0019137	thioglucosidase activity	molecular_function	0.1823	2	0		2	AT5G26000,AT5G25980
GO:0008453	alanine-glyoxylate transaminase activity	molecular_function	0.18276	2	2	AT1G70580,AT3G08860	0
GO:0051173	positive regulation of nitrogen compound metabolic process	biological_process	0.1877	23	13	AT1G45249,AT4G34000,AT3G56290,AT5G24120,AT5G58140,AT5G11260,AT3G61890,AT5G22290,AT2G21330,AT5G24660,AT3G29575,AT4G33010,AT1G69260	10	AT5G02160,AT5G66570,AT1G68520,AT1G20340,AT4G17500,AT3G48590,AT1G80420,AT3G50700,AT4G27440,AT3G48360
GO:0015672	monovalent inorganic cation transport	biological_process	0.19127	14	4	AT1G64780,AT5G58140,AT4G23050,AT3G05030	10	AT1G06680,AT3G54890,AT3G27690,AT4G10340,AT5G01530,AT5G55930,AT3G08940,AT1G20340,AT2G02710,AT5G44680
GO:0052543	callose deposition in cell wall	biological_process	0.19278	5	3	AT3G03250,AT3G26570,AT4G26850	2	AT5G46330,AT2G22330
GO:0009838	abscission	biological_process	0.19408	5	3	AT3G08860,AT1G48000,AT1G51660	2	AT4G37610,AT2G30600
GO:0071554	cell wall organization or biogenesis	biological_process	0.19549	37	21	AT4G12880,AT4G20170,AT2G40840,AT5G09870,AT5G23750,AT5G41040,AT1G20190,AT4G02630,AT2G35700,AT3G26570,AT4G33010,AT3G44990,AT3G62270,AT3G03250,AT4G26850,AT3G08860,AT2G03090,AT4G02710,AT1G48000,AT4G35320,AT5G62220	16	AT3G10740,AT5G19530,AT5G40890,AT5G10430,AT1G20340,AT2G06850,AT1G12090,AT2G22330,AT3G10720,AT1G76160,AT5G46330,AT5G57550,AT1G11580,AT2G01420,AT5G15350,AT3G26520
GO:0034599	cellular response to oxidative stress	biological_process	0.19895	5	3	AT1G56650,AT5G55620,AT5G04950	2	AT1G32540,AT3G14990
GO:0052386	cell wall thickening	biological_process	0.20828	5	3	AT3G03250,AT4G26850,AT3G26570	2	AT5G46330,AT2G22330
GO:0016765	transferase activity, transferring alkyl or aryl (other than methyl) groups	molecular_function	0.20928	8	7	AT5G17220,AT5G58770,AT5G04950,AT1G17050,AT2G29420,AT5G53120,AT1G59700	1	AT5G19530
GO:0010196	nonphotochemical quenching	biological_process	0.21024	2	0		2	AT4G10340,AT1G15820
GO:1990066	energy quenching	biological_process	0.21024	2	0		2	AT4G10340,AT1G15820
GO:0009825	multidimensional cell growth	biological_process	0.21024	8	2	AT1G20190,AT2G03090	6	AT2G01420,AT1G20340,AT3G26520,AT2G06850,AT5G19530,AT1G12090
GO:0010427	abscisic acid binding	molecular_function	0.21466	2	0		2	AT5G05440,AT4G17870
GO:0016872	intramolecular lyase activity	molecular_function	0.2172	2	2	AT4G39800,AT3G55120	0
GO:0006012	galactose metabolic process	biological_process	0.2199	3	2	AT1G70730,AT1G56600	1	AT3G47800
GO:0009081	branched-chain amino acid metabolic process	biological_process	0.22	3	0		3	AT1G03090,AT2G31810,AT5G14200
GO:0004565	beta-galactosidase activity	molecular_function	0.22332	3	0		3	AT5G63810,AT5G56870,AT3G13750
GO:0016709	oxidoreductase activity, acting on paired donors, with incorporation or reduction of molecular oxygen, NAD(P)H as one donor, and incorporation of one atom of oxygen	molecular_function	0.23221	4	4	AT4G37760,AT1G62540,AT2G29090,AT5G24150	0
GO:0022900	electron transport chain	biological_process	0.23406	7	1	AT5G57050	6	AT1G55670,AT1G76100,AT1G06680,AT5G66570,AT5G64040,AT1G52230
GO:0015166	polyol transmembrane transporter activity	molecular_function	0.23406	2	1	AT1G80760	1	AT4G16480
GO:0016137	glycoside metabolic process	biological_process	0.23425	2	1	AT5G54060	1	AT5G05860
GO:0009757	hexose mediated signaling	biological_process	0.23425	2	2	AT2G19860,AT1G45249	0
GO:0010189	vitamin E biosynthetic process	biological_process	0.23508	2	2	AT1G64970,AT5G53970	0
GO:0042360	vitamin E metabolic process	biological_process	0.23508	2	2	AT1G64970,AT5G53970	0
GO:0014070	response to organic cyclic compound	biological_process	0.24171	36	16	AT2G05940,AT1G59700,AT5G09870,AT1G06180,AT4G01060,AT1G69260,AT1G48000,AT1G70000,AT4G34000,AT2G34720,AT2G34660,AT2G29420,AT5G13170,AT1G51660,AT2G33380,AT3G09600	20	AT4G01330,AT1G68520,AT1G33590,AT5G05730,AT4G03110,AT1G06680,AT1G56220,AT3G48360,AT1G24530,AT4G09460,AT4G12730,AT4G37610,AT3G50700,AT5G66570,AT5G11070,AT1G02860,AT3G28740,AT5G06870,AT4G27450,AT2G03760
GO:0005372	water transmembrane transporter activity	molecular_function	0.24186	4	2	AT4G00430,AT1G80760	2	AT1G01620,AT3G26520
GO:0015250	water channel activity	molecular_function	0.24186	4	2	AT4G00430,AT1G80760	2	AT3G26520,AT1G01620
GO:0010604	positive regulation of macromolecule metabolic process	biological_process	0.24312	23	13	AT1G45249,AT4G34000,AT3G56290,AT5G24120,AT5G11260,AT5G58140,AT3G61890,AT5G22290,AT2G21330,AT5G24660,AT1G69260,AT3G29575,AT4G33010	10	AT5G66570,AT5G02160,AT1G68520,AT1G20340,AT4G17500,AT1G80420,AT3G50700,AT3G48590,AT3G48360,AT4G27440
GO:0015698	inorganic anion transport	biological_process	0.24312	14	9	AT3G12500,AT5G41040,AT1G69480,AT1G80760,AT3G62270,AT4G17550,AT3G26570,AT2G33770,AT2G47160	5	AT5G14120,AT1G25550,AT5G40890,AT5G10180,AT1G02860
GO:0008187	poly-pyrimidine tract binding	molecular_function	0.24312	3	0		3	AT5G66570,AT1G06680,AT3G53460
GO:0008266	poly(U) RNA binding	molecular_function	0.24312	3	0		3	AT5G66570,AT3G53460,AT1G06680
GO:0031667	response to nutrient levels	biological_process	0.24312	17	12	AT3G03250,AT3G62270,AT2G47160,AT4G00430,AT3G17790,AT4G35090,AT1G69480,AT1G80760,AT2G33770,AT3G11670,AT2G05940,AT3G08860	5	AT2G45170,AT5G21170,AT1G01620,AT1G02860,AT5G40890
GO:0051119	sugar transmembrane transporter activity	molecular_function	0.24312	8	3	AT4G17550,AT5G50800,AT5G13170	5	AT1G75220,AT1G11260,AT4G16480,AT4G36670,AT1G77210
GO:0002376	immune system process	biological_process	0.24474	40	17	AT3G23000,AT5G41400,AT5G56030,AT4G01070,AT5G03210,AT3G12500,AT1G51660,AT1G17745,AT2G05940,AT5G20700,AT4G05590,AT3G15210,AT5G54250,AT1G69260,AT1G28570,AT5G17760,AT4G18360	23	AT1G02860,AT1G25275,AT2G24550,AT5G66570,AT2G46220,AT2G03760,AT5G55930,AT4G27450,AT5G06870,AT4G03110,AT5G05730,AT3G15356,AT1G11260,AT4G39260,AT1G32540,AT1G33590,AT2G21660,AT1G68520,AT2G22330,AT3G50700,AT1G70530,AT1G06680,AT4G17500
GO:0005515	protein binding	molecular_function	0.24535	77	41	AT3G09440,AT1G45249,AT5G05340,AT5G41790,AT1G17745,AT5G49910,AT3G17609,AT3G15210,AT3G29575,AT5G62430,AT4G34000,AT3G23000,AT4G30960,AT2G33770,AT5G58140,AT5G11260,AT1G72770,AT1G56650,AT5G01820,AT4G33010,AT5G01410,AT4G22200,AT5G13930,AT5G57050,AT5G10470,AT3G12580,AT5G53120,AT1G66390,AT5G54250,AT3G15354,AT3G47430,AT3G13110,AT4G35090,AT2G38230,AT3G55120,AT1G15100,AT2G46340,AT5G22290,AT4G39800,AT5G56030…	36	AT5G24800,AT5G05440,AT2G41560,AT3G47620,AT1G66100,AT2G18300,AT5G66570,AT5G21940,AT3G18980,AT2G38310,AT4G27450,AT2G27050,AT4G13340,AT3G48590,AT3G59350,AT3G14990,AT4G17870,AT1G30135,AT5G64040,AT4G13830,AT1G01620,AT4G37610,AT4G37520,AT5G28770,AT3G48360,AT3G56650,AT1G22530,AT5G53160,AT1G74470,AT1G02860,AT4G17460,AT2G45170,AT5G46330,AT1G35580,AT5G21170,AT1G72150
GO:0005778	peroxisomal membrane	cellular_component	0.24779	3	3	AT3G27820,AT3G47430,AT4G33905	0
GO:0031903	microbody membrane	cellular_component	0.24779	3	3	AT4G33905,AT3G47430,AT3G27820	0
GO:0010647	positive regulation of cell communication	biological_process	0.24884	4	2	AT1G07430,AT1G15100	2	AT4G03110,AT5G53160
GO:0019199	transmembrane receptor protein kinase activity	molecular_function	0.24923	3	1	AT1G70250	2	AT5G46330,AT1G66150
GO:0004553	hydrolase activity, hydrolyzing O-glycosyl compounds	molecular_function	0.24949	18	6	AT4G17090,AT3G44990,AT4G34860,AT3G12500,AT1G48100,AT1G03310	12	AT5G56870,AT3G60130,AT5G49360,AT5G25980,AT3G13750,AT3G10740,AT1G35580,AT5G63810,AT1G02640,AT4G34260,AT5G20250,AT5G26000
GO:0097159	organic cyclic compound binding	molecular_function	0.25543	104	51	AT5G54250,AT2G46270,AT1G53490,AT5G56010,AT5G09590,AT1G06180,AT5G17760,AT5G15450,AT1G66390,AT1G66380,AT3G12580,AT4G22200,AT2G35700,AT5G56030,AT3G02830,AT5G58760,AT3G22840,AT1G01250,AT1G70000,AT1G48000,AT4G00050,AT1G75710,AT2G47770,AT1G51140,AT3G15210,AT1G66370,AT4G01060,AT5G62430,AT4G13570,AT2G21970,AT3G17609,AT5G23750,AT3G18950,AT5G24120,AT2G04030,AT1G45249,AT3G16910,AT4G35030,AT1G29600,AT3G57540…	53	AT5G28770,AT3G50700,AT1G22330,AT4G09460,AT1G24530,AT1G14685,AT1G61520,AT2G34420,AT1G06680,AT1G33240,AT4G26555,AT5G18170,AT1G32540,AT1G29930,AT1G80650,AT4G10340,AT4G22540,AT1G80420,AT5G51790,AT5G46330,AT3G54890,AT2G05070,AT3G53460,AT1G29920,AT2G25900,AT4G17460,AT2G45850,AT3G27690,AT2G01930,AT4G36540,AT5G67190,AT1G29910,AT4G17500,AT4G03110,AT5G64750,AT5G24800,AT4G39260,AT5G24470,AT2G21660,AT3G47470…
GO:0071484	cellular response to light intensity	biological_process	0.26417	2	2	AT3G22840,AT2G21970	0
GO:0009646	response to absence of light	biological_process	0.26452	4	2	AT5G01410,AT2G38230	2	AT4G24230,AT5G18170
GO:0008643	carbohydrate transport	biological_process	0.26452	4	3	AT5G13170,AT4G17550,AT5G50800	1	AT1G11260
GO:0005943	phosphatidylinositol 3-kinase complex, class IA	cellular_component	0.26602	1	0		1	AT1G21500
GO:0097651	phosphatidylinositol 3-kinase complex, class I	cellular_component	0.26602	1	0		1	AT1G21500
GO:0009805	coumarin biosynthetic process	biological_process	0.27042	5	3	AT4G36640,AT4G01070,AT1G79270	2	AT5G13710,AT1G35580
GO:0080036	regulation of cytokinin-activated signaling pathway	biological_process	0.2823	2	0		2	AT1G80440,AT3G59940
GO:1901363	heterocyclic compound binding	molecular_function	0.2823	103	51	AT5G56010,AT2G46270,AT5G54250,AT1G53490,AT1G06180,AT5G17760,AT5G09590,AT5G15450,AT1G66390,AT1G66380,AT3G12580,AT4G22200,AT2G35700,AT5G56030,AT3G02830,AT5G58760,AT3G22840,AT1G01250,AT1G70000,AT1G75710,AT1G51140,AT2G47770,AT4G00050,AT1G48000,AT3G15210,AT4G13570,AT5G62430,AT2G21970,AT1G66370,AT4G01060,AT3G17609,AT3G18950,AT5G23750,AT5G24120,AT2G04030,AT1G45249,AT3G16910,AT3G57540,AT4G35030,AT1G29600…	52	AT5G28770,AT3G50700,AT1G24530,AT1G22330,AT4G09460,AT2G34420,AT1G06680,AT1G33240,AT1G61520,AT1G14685,AT5G18170,AT4G26555,AT1G32540,AT1G80650,AT1G29930,AT4G10340,AT1G80420,AT5G51790,AT3G54890,AT5G46330,AT3G53460,AT2G05070,AT1G29920,AT4G17460,AT2G25900,AT2G45850,AT3G27690,AT2G01930,AT4G36540,AT5G67190,AT1G29910,AT4G17500,AT5G64750,AT5G24800,AT4G03110,AT5G24470,AT4G39260,AT2G21660,AT5G61590,AT1G15820…
GO:0010557	positive regulation of macromolecule biosynthetic process	biological_process	0.28273	22	13	AT5G24120,AT1G45249,AT4G34000,AT3G56290,AT2G21330,AT5G24660,AT1G69260,AT3G29575,AT4G33010,AT5G58140,AT5G11260,AT3G61890,AT5G22290	9	AT1G20340,AT5G66570,AT5G02160,AT1G68520,AT3G50700,AT3G48590,AT4G27440,AT3G48360,AT4G17500
GO:0048767	root hair elongation	biological_process	0.28293	11	1	AT5G52060	10	AT4G12730,AT1G72150,AT2G01420,AT1G20340,AT3G26520,AT3G13750,AT5G11000,AT2G06850,AT5G19530,AT1G12090
GO:0017148	negative regulation of translation	biological_process	0.28367	2	1	AT3G02830	1	AT1G20340
GO:0034249	negative regulation of cellular amide metabolic process	biological_process	0.28367	2	1	AT3G02830	1	AT1G20340
GO:0009250	glucan biosynthetic process	biological_process	0.2848	15	13	AT4G33010,AT3G46970,AT1G03310,AT2G21330,AT2G40840,AT4G17770,AT5G62220,AT3G19000,AT3G03250,AT5G58140,AT5G01410,AT5G09870,AT1G70730	2	AT4G27440,AT4G26530
GO:0071555	cell wall organization	biological_process	0.28504	24	11	AT2G40840,AT3G26570,AT4G33010,AT3G62270,AT3G03250,AT4G26850,AT5G41040,AT3G08860,AT2G03090,AT1G20190,AT1G48000	13	AT3G10720,AT1G76160,AT5G46330,AT5G19530,AT1G11580,AT2G01420,AT5G10430,AT1G20340,AT5G15350,AT2G06850,AT3G26520,AT1G12090,AT2G22330
GO:0009804	coumarin metabolic process	biological_process	0.28504	5	3	AT4G36640,AT1G79270,AT4G01070	2	AT1G35580,AT5G13710
GO:0008374	O-acyltransferase activity	molecular_function	0.28504	4	3	AT3G13110,AT3G26840,AT3G29590	1	AT2G22990
GO:0015665	alcohol transmembrane transporter activity	molecular_function	0.28504	2	1	AT1G80760	1	AT4G16480
GO:0031325	positive regulation of cellular metabolic process	biological_process	0.28504	23	13	AT5G11260,AT5G58140,AT3G61890,AT5G22290,AT2G21330,AT5G24660,AT1G69260,AT4G33010,AT3G29575,AT1G45249,AT4G34000,AT3G56290,AT5G24120	10	AT4G17500,AT1G80420,AT3G50700,AT3G48590,AT4G27440,AT3G48360,AT5G66570,AT5G02160,AT1G68520,AT1G20340
GO:0045893	positive regulation of transcription, DNA-templated	biological_process	0.28504	21	13	AT2G21330,AT5G24660,AT1G69260,AT3G29575,AT4G33010,AT3G61890,AT5G11260,AT5G58140,AT5G22290,AT5G24120,AT1G45249,AT4G34000,AT3G56290	8	AT3G50700,AT3G48590,AT4G27440,AT4G17500,AT1G20340,AT5G66570,AT5G02160,AT1G68520
GO:0051254	positive regulation of RNA metabolic process	biological_process	0.28504	21	13	AT2G21330,AT5G24660,AT3G29575,AT4G33010,AT1G69260,AT5G58140,AT5G11260,AT3G61890,AT5G22290,AT5G24120,AT1G45249,AT4G34000,AT3G56290	8	AT3G48590,AT3G50700,AT4G27440,AT4G17500,AT1G20340,AT5G02160,AT5G66570,AT1G68520
GO:1902680	positive regulation of RNA biosynthetic process	biological_process	0.28504	21	13	AT5G58140,AT5G11260,AT3G61890,AT5G22290,AT5G24660,AT2G21330,AT4G33010,AT3G29575,AT1G69260,AT4G34000,AT1G45249,AT3G56290,AT5G24120	8	AT4G17500,AT3G48590,AT3G50700,AT4G27440,AT5G02160,AT5G66570,AT1G68520,AT1G20340
GO:1903508	positive regulation of nucleic acid-templated transcription	biological_process	0.28504	21	13	AT3G56290,AT1G45249,AT4G34000,AT5G24120,AT5G22290,AT5G11260,AT5G58140,AT3G61890,AT1G69260,AT3G29575,AT4G33010,AT2G21330,AT5G24660	8	AT1G68520,AT5G66570,AT5G02160,AT1G20340,AT4G17500,AT4G27440,AT3G50700,AT3G48590
GO:0006775	fat-soluble vitamin metabolic process	biological_process	0.28504	2	2	AT1G64970,AT5G53970	0
GO:0042362	fat-soluble vitamin biosynthetic process	biological_process	0.28504	2	2	AT5G53970,AT1G64970	0
GO:0009409	response to cold	biological_process	0.28551	27	17	AT1G27940,AT1G23740,AT3G22840,AT5G06760,AT5G25610,AT2G05940,AT1G01250,AT3G23000,AT4G35090,AT5G57050,AT4G17090,AT1G56650,AT1G56600,AT3G27660,AT5G52310,AT1G51660,AT2G33380	10	AT5G05730,AT3G53460,AT5G42900,AT4G39260,AT2G21660,AT5G66570,AT5G20250,AT4G37610,AT3G48360,AT1G06680
GO:0080046	quercetin 4'-O-glucosyltransferase activity	molecular_function	0.28993	2	1	AT4G26850	1	AT3G16520
GO:0046352	disaccharide catabolic process	biological_process	0.28993	2	1	AT2G40840	1	AT1G35580
GO:0009506	plasmodesma	cellular_component	0.29545	35	15	AT3G44310,AT4G22200,AT3G09440,AT4G35060,AT5G28540,AT1G07890,AT3G08590,AT2G39330,AT4G00050,AT3G25290,AT4G26950,AT5G01820,AT1G79550,AT5G22460,AT5G56030	20	AT5G20250,AT2G06850,AT2G21660,AT1G78830,AT4G39260,AT1G11260,AT5G25980,AT5G44020,AT5G19770,AT1G30360,AT4G19410,AT5G13710,AT5G06870,AT3G13750,AT4G27450,AT3G61260,AT1G76160,AT3G14990,AT4G13340,AT1G72150
GO:0055044	symplast	cellular_component	0.29545	35	15	AT4G00050,AT5G56030,AT5G22460,AT5G01820,AT4G26950,AT1G79550,AT3G25290,AT3G09440,AT4G22200,AT3G44310,AT2G39330,AT3G08590,AT5G28540,AT1G07890,AT4G35060	20	AT4G19410,AT1G30360,AT5G19770,AT4G13340,AT1G72150,AT3G14990,AT3G61260,AT1G76160,AT3G13750,AT4G27450,AT5G06870,AT5G13710,AT1G11260,AT1G78830,AT4G39260,AT2G06850,AT2G21660,AT5G20250,AT5G44020,AT5G25980
GO:0090575	RNA polymerase II transcription factor complex	cellular_component	0.29696	3	2	AT5G06510,AT2G34720	1	AT3G48590
GO:0071248	cellular response to metal ion	biological_process	0.29976	4	3	AT5G56010,AT5G04950,AT5G55620	1	AT2G27050
GO:1900384	regulation of flavonol biosynthetic process	biological_process	0.30077	1	1	AT5G17220	0
GO:0006740	NADPH regeneration	biological_process	0.30077	1	0		1	AT1G55670
GO:0009780	photosynthetic NADP+ reduction	biological_process	0.30077	1	0		1	AT1G55670
GO:0009873	ethylene-activated signaling pathway	biological_process	0.30077	8	5	AT4G34000,AT2G05710,AT3G12500,AT2G46270,AT3G15210	3	AT2G27050,AT4G17500,AT3G26200
GO:0005911	cell-cell junction	cellular_component	0.30077	35	15	AT3G25290,AT5G56030,AT1G79550,AT5G01820,AT4G26950,AT5G22460,AT4G00050,AT4G35060,AT1G07890,AT5G28540,AT2G39330,AT3G08590,AT3G44310,AT4G22200,AT3G09440	20	AT4G27450,AT3G13750,AT1G76160,AT3G61260,AT5G13710,AT5G06870,AT3G14990,AT4G13340,AT1G72150,AT1G30360,AT5G19770,AT4G19410,AT5G25980,AT5G44020,AT2G21660,AT2G06850,AT5G20250,AT1G11260,AT4G39260,AT1G78830
GO:0030054	cell junction	cellular_component	0.30077	35	15	AT3G08590,AT2G39330,AT4G35060,AT5G28540,AT1G07890,AT3G44310,AT4G22200,AT3G09440,AT1G79550,AT4G26950,AT5G01820,AT5G22460,AT5G56030,AT3G25290,AT4G00050	20	AT5G44020,AT5G25980,AT4G39260,AT1G78830,AT1G11260,AT5G20250,AT2G06850,AT2G21660,AT3G14990,AT1G72150,AT4G13340,AT5G13710,AT5G06870,AT4G27450,AT3G13750,AT1G76160,AT3G61260,AT4G19410,AT5G19770,AT1G30360
GO:0071478	cellular response to radiation	biological_process	0.30586	6	6	AT2G21970,AT2G37970,AT5G24120,AT2G46340,AT3G22840,AT5G11260	0
GO:0071482	cellular response to light stimulus	biological_process	0.30586	6	6	AT5G11260,AT3G22840,AT2G46340,AT5G24120,AT2G37970,AT2G21970	0
GO:0008361	regulation of cell size	biological_process	0.30616	5	0		5	AT1G12090,AT2G01420,AT5G19530,AT2G06850,AT1G33240
GO:1902395	regulation of 1-deoxy-D-xylulose-5-phosphate synthase activity	biological_process	0.3067	1	0		1	AT4G13830
GO:0016759	cellulose synthase activity	molecular_function	0.3069	4	4	AT4G24000,AT5G09870,AT4G23990,AT2G32530	0
GO:0031328	positive regulation of cellular biosynthetic process	biological_process	0.30749	22	13	AT5G22290,AT5G11260,AT5G58140,AT3G61890,AT1G69260,AT3G29575,AT4G33010,AT2G21330,AT5G24660,AT3G56290,AT4G34000,AT1G45249,AT5G24120	9	AT4G17500,AT4G27440,AT3G48360,AT3G50700,AT3G48590,AT1G68520,AT5G66570,AT5G02160,AT1G20340
GO:0042254	ribosome biogenesis	biological_process	0.31146	16	3	AT2G21330,AT5G58140,AT5G17170	13	AT3G21055,AT1G52230,AT1G52220,AT1G06680,AT3G54890,AT3G08940,AT4G28750,AT5G01530,AT3G46780,AT5G66570,AT3G27690,AT4G10340,AT1G08380
GO:0034644	cellular response to UV	biological_process	0.31346	2	2	AT2G21970,AT3G22840	0
GO:0019840	isoprenoid binding	molecular_function	0.31869	2	0		2	AT4G17870,AT5G05440
GO:0044438	microbody part	cellular_component	0.32001	3	3	AT3G27820,AT4G33905,AT3G47430	0
GO:0044439	peroxisomal part	cellular_component	0.32001	3	3	AT4G33905,AT3G47430,AT3G27820	0
GO:1990137	plant seed peroxidase activity	molecular_function	0.32111	1	1	AT2G33380	0
GO:0035556	intracellular signal transduction	biological_process	0.32117	22	11	AT4G30960,AT4G34000,AT2G05940,AT1G51660,AT3G12500,AT2G05710,AT5G11260,AT5G01820,AT5G56030,AT2G46270,AT3G15210	11	AT1G68520,AT5G66570,AT1G33590,AT3G26200,AT5G05730,AT4G17500,AT2G27050,AT5G06870,AT1G06680,AT3G50700,AT2G03760
GO:2000038	regulation of stomatal complex development	biological_process	0.32149	2	1	AT1G51660	1	AT1G33240
GO:0022804	active transmembrane transporter activity	molecular_function	0.32149	22	14	AT3G62270,AT5G13580,AT4G17550,AT3G26590,AT4G25640,AT3G21250,AT2G47160,AT3G05030,AT5G65380,AT4G00370,AT3G62700,AT5G06530,AT1G27940,AT2G34660	8	AT3G23550,AT1G77210,AT2G41560,AT1G75220,AT4G16480,AT4G36670,AT2G01420,AT1G11260
GO:0044798	nuclear transcription factor complex	cellular_component	0.32153	3	2	AT5G06510,AT2G34720	1	AT3G48590
GO:0042398	cellular modified amino acid biosynthetic process	biological_process	0.32153	5	2	AT4G39800,AT1G07890	3	AT5G13710,AT5G27380,AT3G13520
GO:0034614	cellular response to reactive oxygen species	biological_process	0.32153	4	3	AT5G55620,AT1G56650,AT5G04950	1	AT1G32540
GO:0022838	substrate-specific channel activity	molecular_function	0.32153	8	4	AT4G22200,AT4G00430,AT1G80760,AT5G54250	4	AT1G58200,AT3G26520,AT1G01620,AT5G40890
GO:0042816	vitamin B6 metabolic process	biological_process	0.32153	2	2	AT2G38230,AT5G01410	0
GO:0042819	vitamin B6 biosynthetic process	biological_process	0.32153	2	2	AT5G01410,AT2G38230	0
GO:0044271	cellular nitrogen compound biosynthetic process	biological_process	0.32153	108	53	AT3G44310,AT1G45249,AT1G17745,AT5G24120,AT3G17609,AT3G29575,AT5G62430,AT1G66370,AT5G03555,AT4G01060,AT3G15210,AT3G17790,AT3G56290,AT2G44940,AT4G34000,AT2G34720,AT1G23740,AT3G11670,AT2G28550,AT1G51660,AT4G35270,AT2G21320,AT3G09600,AT3G61890,AT5G11260,AT5G58140,AT4G33010,AT3G13040,AT1G56650,AT4G38340,AT5G01410,AT3G57020,AT1G66380,AT1G66390,AT5G53120,AT1G06180,AT1G69260,AT2G21330,AT5G24660,AT1G51140…	55	AT5G61590,AT5G40850,AT5G24470,AT1G20340,AT5G64750,AT5G05730,AT4G17500,AT1G75250,AT5G67190,AT5G57660,AT2G18300,AT4G36540,AT3G47620,AT5G63470,AT5G66570,AT4G30690,AT3G07650,AT2G22990,AT4G31620,AT1G25550,AT5G06870,AT2G42870,AT5G08520,AT4G27440,AT5G27380,AT3G14990,AT3G48590,AT2G22330,AT1G68190,AT1G68520,AT1G33590,AT2G46330,AT1G33240,AT1G14685,AT1G49130,AT3G48360,AT1G49500,AT2G02710,AT4G36670,AT4G09460…
GO:0005985	sucrose metabolic process	biological_process	0.32153	3	2	AT3G03250,AT3G52340	1	AT1G35580
GO:0043178	alcohol binding	molecular_function	0.32153	3	0		3	AT4G17870,AT4G22540,AT5G05440
GO:0016684	oxidoreductase activity, acting on peroxide as acceptor	molecular_function	0.32153	7	6	AT4G36430,AT5G05340,AT2G33380,AT4G35090,AT1G07890,AT4G21960	1	AT4G37520
GO:0015267	channel activity	molecular_function	0.32153	8	4	AT4G22200,AT4G00430,AT1G80760,AT5G54250	4	AT1G58200,AT3G26520,AT5G40890,AT1G01620
GO:0022803	passive transmembrane transporter activity	molecular_function	0.32153	8	4	AT5G54250,AT1G80760,AT4G22200,AT4G00430	4	AT1G01620,AT5G40890,AT1G58200,AT3G26520
GO:0010205	photoinhibition	biological_process	0.32153	2	1	AT5G57050	1	AT5G66570
GO:0043155	negative regulation of photosynthesis, light reaction	biological_process	0.32153	2	1	AT5G57050	1	AT5G66570
GO:0047501	(+)-neomenthol dehydrogenase activity	molecular_function	0.32153	1	1	AT3G61220	0
GO:0047504	(-)-menthol dehydrogenase activity	molecular_function	0.32153	1	1	AT3G61220	0
GO:0009313	oligosaccharide catabolic process	biological_process	0.32153	2	1	AT2G40840	1	AT1G35580
GO:0009926	auxin polar transport	biological_process	0.32153	7	3	AT1G27940,AT5G13930,AT4G30960	4	AT5G19530,AT2G01420,AT2G06850,AT1G12090
GO:0046149	pigment catabolic process	biological_process	0.32153	5	3	AT3G13040,AT3G14067,AT5G43150	2	AT5G05860,AT4G13830
GO:0015995	chlorophyll biosynthetic process	biological_process	0.32153	8	5	AT4G33010,AT3G22840,AT1G23740,AT2G21330,AT3G11670	3	AT1G74470,AT3G46780,AT4G27440
GO:1901575	organic substance catabolic process	biological_process	0.32153	54	21	AT2G33770,AT1G23740,AT5G62220,AT3G13110,AT5G36160,AT4G33010,AT1G79550,AT3G13040,AT2G05710,AT5G02270,AT3G14067,AT1G17745,AT5G43150,AT3G09440,AT4G17090,AT5G09590,AT2G21330,AT2G40840,AT5G28540,AT1G07890,AT1G70730	33	AT2G22990,AT4G39090,AT3G13520,AT3G14310,AT3G26520,AT2G47400,AT5G26000,AT4G03510,AT4G26530,AT3G51840,AT1G72150,AT5G13710,AT2G31810,AT1G35580,AT5G05860,AT5G53460,AT2G46330,AT5G62350,AT5G05730,AT1G03090,AT2G22330,AT3G61580,AT4G36410,AT2G21660,AT5G40850,AT1G49500,AT4G36670,AT5G18600,AT1G20010,AT5G14180,AT5G25980,AT4G13830,AT3G10740
GO:0022613	ribonucleoprotein complex biogenesis	biological_process	0.32153	16	3	AT2G21330,AT5G17170,AT5G58140	13	AT3G46780,AT3G08940,AT4G28750,AT5G01530,AT4G10340,AT1G08380,AT5G66570,AT3G27690,AT3G21055,AT1G52220,AT1G52230,AT3G54890,AT1G06680
GO:0080127	fruit septum development	biological_process	0.32153	1	0		1	AT4G17460
GO:0034637	cellular carbohydrate biosynthetic process	biological_process	0.32153	23	18	AT1G03310,AT3G46970,AT4G02710,AT5G01410,AT5G62220,AT2G21330,AT3G52340,AT2G40840,AT4G33010,AT4G17090,AT3G03250,AT5G09870,AT1G70730,AT5G58140,AT4G39800,AT4G17770,AT3G19000,AT5G41040	5	AT1G23870,AT4G27440,AT1G60140,AT4G26530,AT3G10740
GO:0050589	leucocyanidin oxygenase activity	molecular_function	0.32153	1	1	AT4G22880	0
GO:0033946	xyloglucan-specific endo-beta-1,4-glucanase activity	molecular_function	0.32153	1	1	AT3G44990	0
GO:0052736	beta-glucanase activity	molecular_function	0.32153	1	1	AT3G44990	0
GO:0006982	response to lipid hydroperoxide	biological_process	0.32153	1	1	AT5G01410	0
GO:0010335	response to non-ionic osmotic stress	biological_process	0.32153	1	1	AT5G01410	0
GO:0033194	response to hydroperoxide	biological_process	0.32153	1	1	AT5G01410	0
GO:0005886	plasma membrane	cellular_component	0.32153	111	60	AT4G02710,AT1G80760,AT1G27940,AT2G46340,AT3G62270,AT4G25640,AT5G13170,AT4G12000,AT3G26590,AT2G47160,AT1G77280,AT5G65990,AT1G79550,AT4G23050,AT5G65380,AT4G00430,AT5G01410,AT3G62700,AT4G39730,AT5G10470,AT4G10120,AT5G03140,AT2G05940,AT3G12580,AT3G21670,AT1G70250,AT1G70730,AT1G07890,AT5G28540,AT3G15354,AT5G56010,AT4G12880,AT5G54250,AT5G17760,AT2G37970,AT1G07430,AT3G23000,AT4G30960,AT1G69480,AT5G06530…	51	AT4G38470,AT3G14310,AT1G22530,AT1G02860,AT2G28930,AT3G61260,AT5G11000,AT1G35580,AT5G46330,AT3G47210,AT1G72150,AT1G75220,AT5G52882,AT1G58200,AT1G33590,AT5G10430,AT3G15356,AT3G51710,AT2G46330,AT1G70530,AT1G34300,AT1G20010,AT1G01620,AT1G24530,AT2G02710,AT4G36670,AT3G26520,AT1G30360,AT5G19770,AT3G13520,AT1G66150,AT1G63690,AT5G15350,AT3G23550,AT4G27450,AT3G54720,AT1G77210,AT3G14990,AT5G65660,AT3G59350…
GO:0010487	thermospermine synthase activity	molecular_function	0.32153	1	0		1	AT5G19530
GO:0048759	xylem vessel member cell differentiation	biological_process	0.32153	1	0		1	AT5G19530
GO:0035798	2-alkenal reductase (NADP+) activity	molecular_function	0.32153	1	1	AT1G23740	0
GO:0050342	tocopherol O-methyltransferase activity	molecular_function	0.32153	1	1	AT1G64970	0
GO:0047427	cyanoalanine nitrilase activity	molecular_function	0.32153	1	1	AT5G22300	0
GO:0047558	3-cyanoalanine hydratase activity	molecular_function	0.32153	1	1	AT5G22300	0
GO:0009714	chalcone metabolic process	biological_process	0.32153	1	1	AT5G13930	0
GO:0009715	chalcone biosynthetic process	biological_process	0.32153	1	1	AT5G13930	0
GO:0016210	naringenin-chalcone synthase activity	molecular_function	0.32153	1	1	AT5G13930	0
GO:1901038	cyanidin 3-O-glucoside metabolic process	biological_process	0.32153	1	1	AT5G54060	0
GO:1901804	beta-glucoside metabolic process	biological_process	0.32153	1	1	AT5G54060	0
GO:0046275	flavonoid catabolic process	biological_process	0.32153	1	0		1	AT5G05860
GO:0046284	anthocyanin-containing compound catabolic process	biological_process	0.32153	1	0		1	AT5G05860
GO:1900000	regulation of anthocyanin catabolic process	biological_process	0.32153	1	0		1	AT5G05860
GO:0080021	response to benzoic acid	biological_process	0.32153	1	0		1	AT1G02860
GO:0047213	anthocyanidin 3-O-glucosyltransferase activity	molecular_function	0.32153	1	1	AT5G17050	0
GO:0010922	positive regulation of phosphatase activity	biological_process	0.32153	1	0		1	AT1G80420
GO:0035306	positive regulation of dephosphorylation	biological_process	0.32153	1	0		1	AT1G80420
GO:0035307	positive regulation of protein dephosphorylation	biological_process	0.32153	1	0		1	AT1G80420
GO:1901968	regulation of polynucleotide 3'-phosphatase activity	biological_process	0.32153	1	0		1	AT1G80420
GO:1901969	positive regulation of polynucleotide 3'-phosphatase activity	biological_process	0.32153	1	0		1	AT1G80420
GO:1901971	regulation of DNA-5-methylcytosine glycosylase activity	biological_process	0.32153	1	0		1	AT1G80420
GO:1901972	positive regulation of DNA-5-methylcytosine glycosylase activity	biological_process	0.32153	1	0		1	AT1G80420
GO:1902544	regulation of DNA N-glycosylase activity	biological_process	0.32153	1	0		1	AT1G80420
GO:1902546	positive regulation of DNA N-glycosylase activity	biological_process	0.32153	1	0		1	AT1G80420
GO:0016753	O-sinapoyltransferase activity	molecular_function	0.32153	1	0		1	AT2G22990
GO:0016754	sinapoylglucose-malate O-sinapoyltransferase activity	molecular_function	0.32153	1	0		1	AT2G22990
GO:0045550	geranylgeranyl reductase activity	molecular_function	0.32153	1	0		1	AT1G74470
GO:0080018	anthocyanin 5-O-glucosyltransferase activity	molecular_function	0.32153	1	1	AT4G14090	0
GO:0004604	phosphoadenylyl-sulfate reductase (thioredoxin) activity	molecular_function	0.32153	1	1	AT1G62180	0
GO:0019379	sulfate assimilation, phosphoadenylyl sulfate reduction by phosphoadenylyl-sulfate reductase (thioredoxin)	biological_process	0.32153	1	1	AT1G62180	0
GO:0052694	jasmonoyl-isoleucine-12-hydroxylase activity	molecular_function	0.32153	1	0		1	AT3G48520
GO:0004851	uroporphyrin-III C-methyltransferase activity	molecular_function	0.32153	1	0		1	AT5G40850
GO:0006097	glyoxylate cycle	biological_process	0.32153	1	1	AT3G16910	0
GO:0042178	xenobiotic catabolic process	biological_process	0.32153	1	1	AT4G01070	0
GO:0043100	pyrimidine nucleobase salvage	biological_process	0.32153	1	1	AT5G03555	0
GO:1902039	negative regulation of seed dormancy process	biological_process	0.32153	1	1	AT1G07430	0
GO:0000024	maltose biosynthetic process	biological_process	0.32153	1	1	AT4G17090	0
GO:0004363	glutathione synthase activity	molecular_function	0.32153	1	0		1	AT5G27380
GO:0004485	methylcrotonoyl-CoA carboxylase activity	molecular_function	0.32153	1	0		1	AT1G03090
GO:0004617	phosphoglycerate dehydrogenase activity	molecular_function	0.32153	1	1	AT1G17745	0
GO:0008928	mannose-1-phosphate guanylyltransferase (GDP) activity	molecular_function	0.32153	1	1	AT4G26850	0
GO:0009045	xylose isomerase activity	molecular_function	0.32153	1	0		1	AT5G57655
GO:0009673	low-affinity phosphate transmembrane transporter activity	molecular_function	0.32153	1	1	AT3G26570	0
GO:0010157	response to chlorate	biological_process	0.32153	1	1	AT2G04030	0
GO:0010471	GDP-galactose:mannose-1-phosphate guanylyltransferase activity	molecular_function	0.32153	1	1	AT4G26850	0
GO:0010472	GDP-galactose:glucose-1-phosphate guanylyltransferase activity	molecular_function	0.32153	1	1	AT4G26850	0
GO:0010473	GDP-galactose:myoinositol-1-phosphate guanylyltransferase activity	molecular_function	0.32153	1	1	AT4G26850	0
GO:0010474	glucose-1-phosphate guanylyltransferase (GDP) activity	molecular_function	0.32153	1	1	AT4G26850	0
GO:0010966	regulation of phosphate transport	biological_process	0.32153	1	1	AT2G33770	0
GO:0015843	methylammonium transport	biological_process	0.32153	1	1	AT1G64780	0
GO:0016040	glutamate synthase (NADH) activity	molecular_function	0.32153	1	0		1	AT5G53460
GO:0017084	delta1-pyrroline-5-carboxylate synthetase activity	molecular_function	0.32153	1	1	AT2G39800	0
GO:0035435	phosphate ion transmembrane transport	biological_process	0.32153	1	1	AT2G33770	0
GO:0042306	regulation of protein import into nucleus	biological_process	0.32153	1	1	AT5G41790	0
GO:0042391	regulation of membrane potential	biological_process	0.32153	1	1	AT4G22200	0
GO:0045181	glutamate synthase activity, NAD(P)H as acceptor	molecular_function	0.32153	1	0		1	AT5G53460
GO:0046480	galactolipid galactosyltransferase activity	molecular_function	0.32153	1	1	AT3G11670	0
GO:0047513	1,2-alpha-L-fucosidase activity	molecular_function	0.32153	1	0		1	AT4G34260
GO:0050242	pyruvate, phosphate dikinase activity	molecular_function	0.32153	1	1	AT4G15530	0
GO:0052631	sphingolipid delta-8 desaturase activity	molecular_function	0.32153	1	0		1	AT3G61580
GO:1900180	regulation of protein localization to nucleus	biological_process	0.32153	1	1	AT5G41790	0
GO:1903533	regulation of protein targeting	biological_process	0.32153	1	1	AT5G41790	0
GO:1903795	regulation of inorganic anion transmembrane transport	biological_process	0.32153	1	1	AT2G33770	0
GO:1904589	regulation of protein import	biological_process	0.32153	1	1	AT5G41790	0
GO:2000185	regulation of phosphate transmembrane transport	biological_process	0.32153	1	1	AT2G33770	0
GO:0015925	galactosidase activity	molecular_function	0.32616	3	0		3	AT5G63810,AT5G56870,AT3G13750
GO:0048574	long-day photoperiodism, flowering	biological_process	0.32931	3	1	AT3G09600	2	AT3G07650,AT5G24470
GO:0019742	pentacyclic triterpenoid metabolic process	biological_process	0.32931	4	3	AT4G37760,AT5G24150,AT2G34490	1	AT5G13710
GO:0019745	pentacyclic triterpenoid biosynthetic process	biological_process	0.32931	4	3	AT4G37760,AT5G24150,AT2G34490	1	AT5G13710
GO:0006457	protein folding	biological_process	0.33504	14	11	AT2G04030,AT3G12580,AT5G09590,AT5G56010,AT5G56030,AT1G07890,AT5G28540,AT4G09350,AT5G49910,AT3G14200,AT3G09440	3	AT1G80920,AT4G13830,AT1G56300
GO:0006779	porphyrin-containing compound biosynthetic process	biological_process	0.33504	9	5	AT4G33010,AT3G22840,AT2G21330,AT1G23740,AT3G11670	4	AT3G46780,AT4G27440,AT1G74470,AT5G40850
GO:0005794	Golgi apparatus	cellular_component	0.3394	37	25	AT5G56010,AT2G32430,AT2G37970,AT2G04350,AT3G56080,AT3G15350,AT1G07890,AT2G32530,AT5G28540,AT5G62130,AT4G24000,AT5G15740,AT5G25610,AT3G12580,AT4G36640,AT5G05340,AT3G09440,AT3G62700,AT1G77810,AT5G56030,AT1G05170,AT5G58140,AT2G33770,AT5G62220,AT2G47770	12	AT1G44130,AT4G24800,AT5G57655,AT4G39260,AT1G78830,AT1G72150,AT1G75220,AT2G03760,AT1G63690,AT1G14290,AT3G26520,AT1G22530
GO:0045229	external encapsulating structure organization	biological_process	0.3394	25	12	AT5G41040,AT4G26850,AT1G65060,AT3G62270,AT3G03250,AT3G26570,AT4G33010,AT2G40840,AT1G48000,AT1G20190,AT2G03090,AT3G08860	13	AT1G11580,AT5G19530,AT5G46330,AT1G76160,AT3G10720,AT1G12090,AT2G22330,AT2G06850,AT3G26520,AT5G15350,AT1G20340,AT2G01420,AT5G10430
GO:0005667	transcription factor complex	cellular_component	0.34317	3	2	AT2G34720,AT5G06510	1	AT3G48590
GO:0010628	positive regulation of gene expression	biological_process	0.34474	21	13	AT3G29575,AT4G33010,AT1G69260,AT5G24660,AT2G21330,AT5G22290,AT5G11260,AT3G61890,AT5G58140,AT5G24120,AT3G56290,AT4G34000,AT1G45249	8	AT4G27440,AT3G48590,AT3G50700,AT4G17500,AT1G20340,AT1G68520,AT5G02160,AT5G66570
GO:0019430	removal of superoxide radicals	biological_process	0.34677	2	1	AT1G56650	1	AT1G32540
GO:0071450	cellular response to oxygen radical	biological_process	0.34677	2	1	AT1G56650	1	AT1G32540
GO:0071451	cellular response to superoxide	biological_process	0.34677	2	1	AT1G56650	1	AT1G32540
GO:1990748	cellular detoxification	biological_process	0.34677	2	1	AT1G56650	1	AT1G32540
GO:0005829	cytosol	cellular_component	0.34889	60	39	AT1G17745,AT3G12580,AT3G61990,AT5G10470,AT5G05340,AT3G09440,AT5G01410,AT3G44310,AT3G08590,AT3G61220,AT2G46270,AT2G40840,AT2G21330,AT5G56010,AT1G07890,AT5G28540,AT1G70730,AT2G38230,AT3G46970,AT5G20070,AT5G49480,AT3G43600,AT4G35090,AT4G15530,AT5G14640,AT4G23050,AT5G36160,AT4G34860,AT1G79550,AT3G02830,AT3G27570,AT3G48690,AT5G56030,AT3G52340,AT3G12500,AT2G05710,AT2G29420,AT5G03210,AT3G03250	21	AT1G03090,AT3G59940,AT2G21660,AT5G16400,AT5G25980,AT4G24800,AT2G46900,AT4G04840,AT5G19770,AT1G80440,AT5G26000,AT4G38470,AT5G27380,AT2G28305,AT1G13700,AT3G14990,AT1G11580,AT3G16520,AT1G35580,AT2G18700,AT4G27450
GO:0016104	triterpenoid biosynthetic process	biological_process	0.35069	4	3	AT4G37760,AT5G24150,AT2G34490	1	AT5G13710
GO:0060918	auxin transport	biological_process	0.35412	7	3	AT1G27940,AT4G30960,AT5G13930	4	AT5G19530,AT2G01420,AT2G06850,AT1G12090
GO:0031012	extracellular matrix	cellular_component	0.35439	2	1	AT2G47160	1	AT3G26520
GO:0016868	intramolecular transferase activity, phosphotransferases	molecular_function	0.35619	2	2	AT3G08590,AT1G70730	0
GO:0035250	UDP-galactosyltransferase activity	molecular_function	0.35709	2	2	AT3G11670,AT1G56600	0
GO:0048571	long-day photoperiodism	biological_process	0.35845	3	1	AT3G09600	2	AT3G07650,AT5G24470
GO:0004467	long-chain fatty acid-CoA ligase activity	molecular_function	0.35852	2	2	AT2G04350,AT1G64400	0
GO:0080147	root hair cell development	biological_process	0.35945	11	1	AT5G52060	10	AT1G12090,AT3G13750,AT3G26520,AT5G19530,AT2G06850,AT5G11000,AT1G20340,AT4G12730,AT2G01420,AT1G72150
GO:2000377	regulation of reactive oxygen species metabolic process	biological_process	0.36128	11	1	AT1G51660	10	AT5G05730,AT2G03760,AT3G50700,AT1G32540,AT1G06680,AT4G27450,AT5G66570,AT1G33590,AT5G06870,AT1G68520
GO:0009914	hormone transport	biological_process	0.36604	7	3	AT1G27940,AT5G13930,AT4G30960	4	AT2G06850,AT2G01420,AT5G19530,AT1G12090
GO:0019318	hexose metabolic process	biological_process	0.37056	14	7	AT1G07890,AT2G05710,AT5G62220,AT1G70730,AT3G09440,AT1G56600,AT5G02270	7	AT5G53460,AT1G20010,AT3G61580,AT2G47400,AT2G21660,AT3G47800,AT2G31810
GO:0071241	cellular response to inorganic substance	biological_process	0.37391	4	3	AT5G55620,AT5G04950,AT5G56010	1	AT2G27050
GO:0033014	tetrapyrrole biosynthetic process	biological_process	0.37498	9	5	AT2G21330,AT1G23740,AT3G11670,AT3G22840,AT4G33010	4	AT5G40850,AT1G74470,AT4G27440,AT3G46780
GO:0009654	photosystem II oxygen evolving complex	cellular_component	0.37498	2	0		2	AT1G06680,AT5G66570
GO:0000160	phosphorelay signal transduction system	biological_process	0.37608	8	5	AT2G05710,AT3G12500,AT4G34000,AT2G46270,AT3G15210	3	AT2G27050,AT4G17500,AT3G26200
GO:0048581	negative regulation of post-embryonic development	biological_process	0.38003	6	4	AT5G56030,AT2G46340,AT1G07430,AT5G22290	2	AT3G07650,AT3G54720
GO:0009408	response to heat	biological_process	0.3806	14	13	AT1G07890,AT4G26850,AT5G28540,AT5G57050,AT3G09440,AT5G49910,AT5G15450,AT5G09590,AT3G12580,AT2G04030,AT3G22840,AT5G56030,AT5G56010	1	AT4G21870
GO:0022891	substrate-specific transmembrane transporter activity	molecular_function	0.38173	31	16	AT5G54250,AT5G65990,AT2G47160,AT3G26570,AT5G03555,AT3G05030,AT3G62270,AT1G64780,AT4G17550,AT5G13170,AT2G34660,AT4G00430,AT4G22200,AT5G50800,AT4G00370,AT1G80760	15	AT1G19770,AT1G01620,AT1G75220,AT5G10180,AT4G16480,AT4G36670,AT1G23090,AT4G24570,AT1G77210,AT2G41560,AT2G01420,AT5G40890,AT1G11260,AT1G58200,AT3G26520
GO:0016903	oxidoreductase activity, acting on the aldehyde or oxo group of donors	molecular_function	0.38694	5	5	AT3G43600,AT2G39800,AT4G30470,AT2G23910,AT5G14700	0
GO:0051188	cofactor biosynthetic process	biological_process	0.3904	13	7	AT1G17050,AT4G33010,AT3G22840,AT3G11670,AT5G58770,AT2G21330,AT1G23740	6	AT2G22330,AT1G74470,AT5G40850,AT2G22990,AT3G46780,AT4G27440
GO:0016620	oxidoreductase activity, acting on the aldehyde or oxo group of donors, NAD or NADP as acceptor	molecular_function	0.39659	4	4	AT2G39800,AT4G30470,AT2G23910,AT5G14700	0
GO:0006722	triterpenoid metabolic process	biological_process	0.39664	4	3	AT5G24150,AT2G34490,AT4G37760	1	AT5G13710
GO:0009733	response to auxin	biological_process	0.40281	18	12	AT3G09600,AT2G05710,AT4G35030,AT2G46270,AT1G56650,AT1G69260,AT1G70000,AT1G63840,AT5G13930,AT1G27940,AT2G34720,AT3G55120	6	AT4G37610,AT5G63190,AT3G48360,AT2G06850,AT5G05730,AT4G34770
GO:0006633	fatty acid biosynthetic process	biological_process	0.40348	9	7	AT1G23740,AT2G21330,AT3G11670,AT2G04350,AT4G33010,AT1G64400,AT2G33380	2	AT2G22990,AT2G22330
GO:0009867	jasmonic acid mediated signaling pathway	biological_process	0.40348	14	4	AT1G51660,AT3G15210,AT2G05940,AT1G69260	10	AT1G06680,AT1G33590,AT5G66570,AT1G30135,AT5G05600,AT1G68520,AT5G06870,AT5G05730,AT2G03760,AT3G50700
GO:0071395	cellular response to jasmonic acid stimulus	biological_process	0.40348	14	4	AT1G51660,AT1G69260,AT2G05940,AT3G15210	10	AT1G68520,AT5G05600,AT5G06870,AT1G30135,AT1G06680,AT1G33590,AT5G66570,AT5G05730,AT3G50700,AT2G03760
GO:0044802	single-organism membrane organization	biological_process	0.40464	24	12	AT2G05940,AT1G17745,AT3G23000,AT5G20700,AT5G41400,AT2G21330,AT4G05590,AT1G28570,AT1G69260,AT5G58140,AT4G01070,AT1G51660	12	AT5G05730,AT3G46780,AT2G24550,AT3G56650,AT1G33590,AT5G66570,AT1G68520,AT5G55930,AT3G50700,AT2G03760,AT1G06680,AT5G06870
GO:0071489	cellular response to red or far red light	biological_process	0.40574	4	4	AT2G37970,AT2G46340,AT5G11260,AT3G22840	0
GO:2000762	regulation of phenylpropanoid metabolic process	biological_process	0.40612	2	0		2	AT1G80440,AT3G59940
GO:0042364	water-soluble vitamin biosynthetic process	biological_process	0.40612	4	3	AT5G01410,AT4G26850,AT2G38230	1	AT3G14990
GO:0008610	lipid biosynthetic process	biological_process	0.40612	38	22	AT4G10120,AT2G05940,AT2G34490,AT4G37760,AT2G21330,AT2G04350,AT1G64400,AT3G26840,AT1G66390,AT1G10960,AT5G21100,AT3G11670,AT3G43600,AT1G23740,AT5G24150,AT3G17790,AT5G58770,AT3G26570,AT4G33010,AT5G24155,AT4G39800,AT2G33380	16	AT5G10430,AT2G06850,AT2G22330,AT1G01620,AT4G12730,AT4G13830,AT5G65390,AT2G22990,AT5G15350,AT3G46780,AT1G14290,AT3G10520,AT3G10720,AT1G76160,AT5G13710,AT4G05070
GO:0044248	cellular catabolic process	biological_process	0.40612	52	25	AT4G35090,AT3G13110,AT2G34660,AT2G33770,AT1G23740,AT2G29420,AT2G05710,AT4G01070,AT3G44990,AT5G36160,AT4G33010,AT3G13040,AT5G43150,AT3G14067,AT3G27820,AT1G17745,AT1G07890,AT5G28540,AT1G59700,AT5G17220,AT4G17090,AT5G09590,AT2G21330,AT3G24170,AT2G40840	27	AT3G14310,AT3G26520,AT5G26000,AT2G22990,AT3G28740,AT3G13750,AT2G31810,AT2G45170,AT1G35580,AT5G27380,AT3G51840,AT4G03510,AT2G22330,AT4G36410,AT5G40850,AT1G20340,AT2G46330,AT5G05730,AT1G03090,AT5G14180,AT5G25980,AT4G13830,AT1G49500,AT5G27920,AT4G36670,AT5G18600,AT1G20010
GO:0015770	sucrose transport	biological_process	0.40612	2	2	AT5G50800,AT5G13170	0
GO:0022892	substrate-specific transporter activity	molecular_function	0.40984	34	16	AT4G17550,AT3G05030,AT5G03555,AT5G54250,AT4G22200,AT4G00430,AT5G50800,AT5G13170,AT3G62270,AT1G64780,AT3G26570,AT5G65990,AT2G47160,AT1G80760,AT4G00370,AT2G34660	18	AT2G41560,AT4G36670,AT1G01620,AT4G16480,AT1G58200,AT5G40890,AT1G11260,AT1G77210,AT4G24570,AT1G23090,AT1G75220,AT5G10180,AT1G19770,AT5G55930,AT3G10520,AT3G26520,AT5G64410,AT2G01420
GO:0046982	protein heterodimerization activity	molecular_function	0.41155	4	2	AT5G01410,AT2G38230	2	AT5G28770,AT5G24800
GO:0009082	branched-chain amino acid biosynthetic process	biological_process	0.41178	2	0		2	AT2G31810,AT5G14200
GO:0015645	fatty acid ligase activity	molecular_function	0.41248	2	2	AT1G64400,AT2G04350	0
GO:0010310	regulation of hydrogen peroxide metabolic process	biological_process	0.42133	10	1	AT1G51660	9	AT3G50700,AT2G03760,AT5G05730,AT1G68520,AT5G06870,AT1G33590,AT5G66570,AT1G06680,AT4G27450
GO:0050832	defense response to fungus	biological_process	0.42432	16	6	AT5G25110,AT2G33380,AT1G51660,AT3G12500,AT1G56650,AT2G05940	10	AT1G06680,AT1G15010,AT2G03760,AT3G57550,AT5G66570,AT2G15890,AT5G05730,AT5G64750,AT3G15356,AT4G24230
GO:0048506	regulation of timing of meristematic phase transition	biological_process	0.42432	3	3	AT2G34720,AT5G62430,AT1G35560	0
GO:0048510	regulation of timing of transition from vegetative to reproductive phase	biological_process	0.42432	3	3	AT1G35560,AT2G34720,AT5G62430	0
GO:0061024	membrane organization	biological_process	0.42457	24	12	AT1G69260,AT1G28570,AT4G05590,AT2G21330,AT1G51660,AT5G58140,AT4G01070,AT1G17745,AT2G05940,AT5G41400,AT5G20700,AT3G23000	12	AT3G50700,AT2G03760,AT5G55930,AT5G06870,AT1G06680,AT2G24550,AT3G46780,AT5G05730,AT1G68520,AT1G33590,AT3G56650,AT5G66570
GO:0042542	response to hydrogen peroxide	biological_process	0.42457	10	6	AT5G49910,AT3G09440,AT3G17790,AT1G07890,AT3G12580,AT5G09590	4	AT4G21870,AT1G35580,AT4G37610,AT3G48360
GO:0009399	nitrogen fixation	biological_process	0.43616	1	0		1	Novel00016
GO:0044275	cellular carbohydrate catabolic process	biological_process	0.44772	3	2	AT4G17090,AT2G40840	1	AT1G35580
GO:0006767	water-soluble vitamin metabolic process	biological_process	0.45049	4	3	AT2G38230,AT4G26850,AT5G01410	1	AT3G14990
GO:0043473	pigmentation	biological_process	0.45049	7	1	AT1G27940	6	AT1G12090,AT1G20340,AT3G26520,AT2G01420,AT5G19530,AT2G06850
GO:0043476	pigment accumulation	biological_process	0.45049	7	1	AT1G27940	6	AT2G01420,AT2G06850,AT5G19530,AT3G26520,AT1G20340,AT1G12090
GO:0043478	pigment accumulation in response to UV light	biological_process	0.45049	7	1	AT1G27940	6	AT1G12090,AT1G20340,AT2G06850,AT2G01420,AT5G19530,AT3G26520
GO:0043479	pigment accumulation in tissues in response to UV light	biological_process	0.45049	7	1	AT1G27940	6	AT3G26520,AT2G01420,AT5G19530,AT2G06850,AT1G12090,AT1G20340
GO:0043480	pigment accumulation in tissues	biological_process	0.45049	7	1	AT1G27940	6	AT1G12090,AT1G20340,AT5G19530,AT2G01420,AT2G06850,AT3G26520
GO:0043481	anthocyanin accumulation in tissues in response to UV light	biological_process	0.45049	7	1	AT1G27940	6	AT1G20340,AT1G12090,AT3G26520,AT2G01420,AT5G19530,AT2G06850
GO:0005776	autophagosome	cellular_component	0.45049	1	0		1	AT2G45170
GO:0016877	ligase activity, forming carbon-sulfur bonds	molecular_function	0.45049	4	4	AT2G04350,AT3G16910,AT1G65060,AT1G64400	0
GO:0051972	regulation of telomerase activity	biological_process	0.45049	1	0		1	AT3G48360
GO:0051973	positive regulation of telomerase activity	biological_process	0.45049	1	0		1	AT3G48360
GO:2000278	regulation of DNA biosynthetic process	biological_process	0.45049	1	0		1	AT3G48360
GO:2000573	positive regulation of DNA biosynthetic process	biological_process	0.45049	1	0		1	AT3G48360
GO:0045430	chalcone isomerase activity	molecular_function	0.45816	1	1	AT3G55120	0
GO:0005942	phosphatidylinositol 3-kinase complex	cellular_component	0.45921	1	0		1	AT1G21500
GO:0015766	disaccharide transport	biological_process	0.46069	2	2	AT5G50800,AT5G13170	0
GO:0015772	oligosaccharide transport	biological_process	0.46069	2	2	AT5G50800,AT5G13170	0
GO:0006567	threonine catabolic process	biological_process	0.46489	2	0		2	AT5G40850,AT5G05730
GO:0004564	beta-fructofuranosidase activity	molecular_function	0.46835	2	1	AT4G34860	1	AT1G35580
GO:0005344	oxygen transporter activity	molecular_function	0.47525	1	0		1	AT3G10520
GO:0009705	plant-type vacuole membrane	cellular_component	0.47589	5	3	AT5G13930,AT3G55120,AT5G17220	2	AT1G75220,AT2G41560
GO:0004719	protein-L-isoaspartate (D-aspartate) O-methyltransferase activity	molecular_function	0.48473	1	1	AT5G50240	0
GO:0001676	long-chain fatty acid metabolic process	biological_process	0.49623	3	3	AT2G33380,AT2G04350,AT1G64400	0
GO:0071941	nitrogen cycle metabolic process	biological_process	0.49683	2	0		2	AT5G53460,Novel00016
GO:0046487	glyoxylate metabolic process	biological_process	0.49971	1	1	AT3G16910	0
GO:0010501	RNA secondary structure unwinding	biological_process	0.49971	1	0		1	AT2G21660
GO:0016054	organic acid catabolic process	biological_process	0.49971	17	6	AT2G21330,AT5G36160,AT4G33010,AT3G13110,AT1G23740,AT1G17745	11	AT5G14180,AT4G36670,AT3G51840,AT1G49500,AT5G40850,AT3G14310,AT2G22330,AT1G03090,AT5G05730,AT2G46330,AT2G22990
GO:0046395	carboxylic acid catabolic process	biological_process	0.49971	17	6	AT1G17745,AT1G23740,AT3G13110,AT5G36160,AT4G33010,AT2G21330	11	AT2G22990,AT2G46330,AT5G05730,AT1G03090,AT2G22330,AT3G14310,AT5G40850,AT1G49500,AT3G51840,AT4G36670,AT5G14180
GO:0009745	sucrose mediated signaling	biological_process	0.49971	1	1	AT1G56650	0
GO:0009782	photosystem I antenna complex	cellular_component	0.49971	1	0		1	AT3G61470
GO:0005351	sugar:proton symporter activity	molecular_function	0.49971	6	1	AT4G17550	5	AT1G75220,AT4G16480,AT1G11260,AT1G77210,AT4G36670
GO:0005402	cation:sugar symporter activity	molecular_function	0.49971	6	1	AT4G17550	5	AT4G36670,AT1G77210,AT1G11260,AT4G16480,AT1G75220
GO:0006801	superoxide metabolic process	biological_process	0.49971	2	1	AT1G56650	1	AT1G32540
GO:0019432	triglyceride biosynthetic process	biological_process	0.49971	2	1	AT3G26840	1	AT3G10520
GO:0010297	heteropolysaccharide binding	molecular_function	0.49971	1	1	AT2G40840	0
GO:0015145	monosaccharide transmembrane transporter activity	molecular_function	0.49971	2	0		2	AT1G11260,AT1G77210
GO:1902609	(R)-2-hydroxy-alpha-linolenic acid biosynthetic process	biological_process	0.49971	1	1	AT2G33380	0
GO:0006816	calcium ion transport	biological_process	0.49971	7	2	AT4G12880,AT5G20700	5	AT3G26520,AT4G12730,AT3G60130,AT2G41560,AT1G15820
GO:0031539	positive regulation of anthocyanin metabolic process	biological_process	0.49971	1	1	AT5G11260	0
GO:1901031	regulation of response to reactive oxygen species	biological_process	0.49971	1	0		1	AT1G32540
GO:2000121	regulation of removal of superoxide radicals	biological_process	0.49971	1	0		1	AT1G32540
GO:0008483	transaminase activity	molecular_function	0.49971	4	4	AT5G36160,AT1G70580,AT3G08860,AT5G53970	0
GO:0016769	transferase activity, transferring nitrogenous groups	molecular_function	0.49971	4	4	AT5G53970,AT3G08860,AT5G36160,AT1G70580	0
GO:0006551	leucine metabolic process	biological_process	0.49971	2	0		2	AT1G03090,AT5G14200
GO:0019354	siroheme biosynthetic process	biological_process	0.49971	1	0		1	AT5G40850
GO:0046156	siroheme metabolic process	biological_process	0.49971	1	0		1	AT5G40850
GO:2000692	negative regulation of seed maturation	biological_process	0.49971	1	1	AT1G07430	0
GO:0080118	brassinosteroid sulfotransferase activity	molecular_function	0.49971	1	0		1	AT2G03760
GO:1900409	positive regulation of cellular response to oxidative stress	biological_process	0.49971	1	0		1	AT3G14990
GO:1902884	positive regulation of response to oxidative stress	biological_process	0.49971	1	0		1	AT3G14990
GO:0009747	hexokinase-dependent signaling	biological_process	0.49971	1	1	AT2G19860	0
GO:0045298	tubulin complex	cellular_component	0.49971	2	0		2	AT1G20010,AT5G19770
GO:0009830	cell wall modification involved in abscission	biological_process	0.49971	2	2	AT1G48000,AT3G08860	0
GO:0044277	cell wall disassembly	biological_process	0.49971	2	2	AT3G08860,AT1G48000	0
GO:0080125	multicellular structure septum development	biological_process	0.49971	1	0		1	AT4G17460
GO:0090353	polygalacturonase inhibitor activity	molecular_function	0.49971	1	0		1	AT5G06870
GO:0051606	detection of stimulus	biological_process	0.49971	8	3	AT1G51660,AT1G70730,AT2G46340	5	AT2G03760,AT5G05730,AT5G46330,AT5G66570,AT1G06680
GO:0010110	regulation of photosynthesis, dark reaction	biological_process	0.49971	1	0		1	AT2G47400
GO:0080152	regulation of reductive pentose-phosphate cycle	biological_process	0.49971	1	0		1	AT2G47400
GO:0080153	negative regulation of reductive pentose-phosphate cycle	biological_process	0.49971	1	0		1	AT2G47400
GO:0016036	cellular response to phosphate starvation	biological_process	0.49971	8	7	AT2G05940,AT3G11670,AT2G33770,AT4G35090,AT3G17790,AT1G69480,AT3G03250	1	AT1G02860
GO:0019898	extrinsic component of membrane	cellular_component	0.49971	6	3	AT2G46340,AT3G15354,AT3G55120	3	AT1G06680,AT1G21500,AT1G24530
GO:0006096	glycolytic process	biological_process	0.49971	10	3	AT1G79550,AT1G07890,AT2G05710	7	AT5G62350,AT1G72150,AT4G26530,AT5G53460,AT4G39090,AT3G26520,AT2G21660
GO:0006165	nucleoside diphosphate phosphorylation	biological_process	0.49971	10	3	AT1G79550,AT1G07890,AT2G05710	7	AT5G62350,AT1G72150,AT5G53460,AT4G26530,AT4G39090,AT3G26520,AT2G21660
GO:0006757	ATP generation from ADP	biological_process	0.49971	10	3	AT2G05710,AT1G07890,AT1G79550	7	AT3G26520,AT2G21660,AT4G39090,AT4G26530,AT5G53460,AT5G62350,AT1G72150
GO:0010242	oxygen evolving activity	molecular_function	0.49971	1	0		1	AT5G66570
GO:0034641	cellular nitrogen compound metabolic process	biological_process	0.49971	154	69	AT3G44310,AT1G17745,AT3G14067,AT5G24120,AT3G17609,AT5G03555,AT3G29575,AT4G34000,AT2G44940,AT2G34720,AT3G11670,AT2G33770,AT1G51660,AT4G35270,AT5G58140,AT3G61890,AT1G56650,AT5G22300,AT1G66390,AT1G07890,AT1G69260,AT1G53490,AT3G47430,AT4G00050,AT1G51140,AT3G13110,AT1G35560,AT1G70000,AT4G00370,AT5G04950,AT1G79550,AT3G02830,AT2G35700,AT5G43150,AT1G45249,AT1G10960,AT5G17170,AT4G01060,AT1G66370,AT5G62430…	85	AT1G20340,AT5G24470,AT4G39260,AT5G64750,AT5G05730,AT5G62350,AT1G75250,AT5G67190,AT4G36540,AT5G44680,AT1G55670,AT3G47620,AT4G39090,AT4G31620,AT2G22990,AT3G07650,AT3G13520,AT5G06870,AT5G08520,AT3G48590,AT1G68520,AT2G22330,AT2G46330,AT5G64040,AT4G28750,AT4G13830,AT1G14685,AT1G06680,AT4G36670,AT1G49500,AT3G09580,AT4G37610,AT5G28770,AT5G23010,AT1G74470,AT5G02160,AT3G53460,AT3G54890,AT1G52230,AT1G72150…
GO:0000170	sphingosine hydroxylase activity	molecular_function	0.49971	1	0		1	AT1G14290
GO:0098771	inorganic ion homeostasis	biological_process	0.49971	8	6	AT4G17550,AT1G70730,AT3G17790,AT2G05710,AT2G33770,AT3G05030	2	AT2G41560,AT1G20340
GO:0015168	glycerol transmembrane transporter activity	molecular_function	0.49971	1	1	AT1G80760	0
GO:0051241	negative regulation of multicellular organismal process	biological_process	0.49971	6	4	AT5G56030,AT2G46340,AT1G07430,AT5G22290	2	AT3G54720,AT3G07650
GO:0015295	solute:proton symporter activity	molecular_function	0.49971	6	1	AT4G17550	5	AT1G77210,AT4G36670,AT4G16480,AT1G11260,AT1G75220
GO:0004679	AMP-activated protein kinase activity	molecular_function	0.49971	1	0		1	AT5G21170
GO:0080151	positive regulation of salicylic acid mediated signaling pathway	biological_process	0.49971	1	0		1	AT4G03110
GO:0003838	sterol 24-C-methyltransferase activity	molecular_function	0.49971	1	0		1	AT5G13710
GO:0048522	positive regulation of cellular process	biological_process	0.49971	30	15	AT3G29575,AT4G33010,AT1G69260,AT2G21330,AT5G24660,AT5G22290,AT5G11260,AT5G58140,AT1G15100,AT3G61890,AT5G24120,AT3G56290,AT1G07430,AT4G34000,AT1G45249	15	AT3G48360,AT4G27440,AT3G48590,AT3G14990,AT3G50700,AT1G80420,AT4G17500,AT1G20340,AT1G32540,AT3G01690,AT4G03110,AT5G53160,AT1G68520,AT5G02160,AT5G66570
GO:0009267	cellular response to starvation	biological_process	0.49971	14	10	AT2G05940,AT2G33770,AT2G47160,AT3G11670,AT3G17790,AT4G35090,AT1G69480,AT3G03250,AT3G62270,AT4G00430	4	AT1G02860,AT1G01620,AT5G40890,AT2G45170
GO:0051410	detoxification of nitrogen compound	biological_process	0.49971	1	1	AT5G22300	0
GO:0035671	enone reductase activity	molecular_function	0.49971	1	1	AT1G23740	0
GO:0046939	nucleotide phosphorylation	biological_process	0.49971	10	3	AT2G05710,AT1G07890,AT1G79550	7	AT3G26520,AT2G21660,AT4G39090,AT5G53460,AT4G26530,AT5G62350,AT1G72150
GO:0015908	fatty acid transport	biological_process	0.49971	1	0		1	AT4G24230
GO:0071277	cellular response to calcium ion	biological_process	0.49971	1	1	AT5G56010	0
GO:0046822	regulation of nucleocytoplasmic transport	biological_process	0.49971	1	1	AT5G41790	0
GO:1903649	regulation of cytoplasmic transport	biological_process	0.49971	1	1	AT5G41790	0
GO:0047807	cytokinin 7-beta-glucosyltransferase activity	molecular_function	0.49971	1	0		1	AT5G05860
GO:0080062	cytokinin 9-beta-glucosyltransferase activity	molecular_function	0.49971	1	0		1	AT5G05860
GO:0008905	mannose-phosphate guanylyltransferase activity	molecular_function	0.49971	1	1	AT4G26850	0
GO:0009801	cinnamic acid ester metabolic process	biological_process	0.49971	1	1	AT3G21560	0
GO:0048531	beta-1,3-galactosyltransferase activity	molecular_function	0.49971	1	1	AT1G77810	0
GO:0004353	glutamate dehydrogenase [NAD(P)+] activity	molecular_function	0.49971	1	0		1	AT5G18170
GO:0016752	sinapoyltransferase activity	molecular_function	0.49971	1	0		1	AT2G22990
GO:0010313	phytochrome binding	molecular_function	0.49971	1	1	AT3G02830	0
GO:0048027	mRNA 5'-UTR binding	molecular_function	0.49971	1	1	AT3G02830	0
GO:0006658	phosphatidylserine metabolic process	biological_process	0.49971	1	1	AT4G39800	0
GO:0006659	phosphatidylserine biosynthetic process	biological_process	0.49971	1	1	AT4G39800	0
GO:0006805	xenobiotic metabolic process	biological_process	0.49971	1	1	AT4G01070	0
GO:0019605	butyrate metabolic process	biological_process	0.49971	1	1	AT3G16910	0
GO:0047760	butyrate-CoA ligase activity	molecular_function	0.49971	1	1	AT3G16910	0
GO:0071466	cellular response to xenobiotic stimulus	biological_process	0.49971	1	1	AT4G01070	0
GO:1902417	(+)-abscisic acid D-glucopyranosyl ester transmembrane transporter activity	molecular_function	0.49971	1	1	AT2G34660	0
GO:1902418	(+)-abscisic acid D-glucopyranosyl ester transmembrane transport	biological_process	0.49971	1	1	AT2G34660	0
GO:0000025	maltose catabolic process	biological_process	0.49971	1	1	AT2G40840	0
GO:0003987	acetate-CoA ligase activity	molecular_function	0.49971	1	1	AT3G16910	0
GO:0004134	4-alpha-glucanotransferase activity	molecular_function	0.49971	1	1	AT2G40840	0
GO:0005950	anthranilate synthase complex	cellular_component	0.49971	1	0		1	AT5G05730
GO:0006083	acetate metabolic process	biological_process	0.49971	1	1	AT3G16910	0
GO:0006750	glutathione biosynthetic process	biological_process	0.49971	1	0		1	AT5G27380
GO:0010177	2-(2'-methylthio)ethylmalate synthase activity	molecular_function	0.49971	1	0		1	AT5G23010
GO:0010360	negative regulation of anion channel activity	biological_process	0.49971	1	1	AT5G58140	0
GO:0010361	regulation of anion channel activity by blue light	biological_process	0.49971	1	1	AT5G58140	0
GO:0010362	negative regulation of anion channel activity by blue light	biological_process	0.49971	1	1	AT5G58140	0
GO:0010475	galactose-1-phosphate guanylyltransferase (GDP) activity	molecular_function	0.49971	1	1	AT4G26850	0
GO:0016805	dipeptidase activity	molecular_function	0.49971	1	0		1	AT3G54720
GO:0019184	nonribosomal peptide biosynthetic process	biological_process	0.49971	1	0		1	AT5G27380
GO:0032410	negative regulation of transporter activity	biological_process	0.49971	1	1	AT5G58140	0
GO:0032413	negative regulation of ion transmembrane transporter activity	biological_process	0.49971	1	1	AT5G58140	0
GO:0033306	phytol metabolic process	biological_process	0.49971	1	1	AT3G26840	0
GO:0034763	negative regulation of transmembrane transport	biological_process	0.49971	1	1	AT5G58140	0
GO:0034766	negative regulation of ion transmembrane transport	biological_process	0.49971	1	1	AT5G58140	0
GO:0046524	sucrose-phosphate synthase activity	molecular_function	0.49971	1	1	AT4G10120	0
GO:0046537	2,3-bisphosphoglycerate-independent phosphoglycerate mutase activity	molecular_function	0.49971	1	1	AT3G08590	0
GO:0047958	glycine:2-oxoglutarate aminotransferase activity	molecular_function	0.49971	1	1	AT1G70580	0
GO:0080048	GDP-D-glucose phosphorylase activity	molecular_function	0.49971	1	1	AT4G26850	0
GO:0080139	borate efflux transmembrane transporter activity	molecular_function	0.49971	1	1	AT2G47160	0
GO:1903173	fatty alcohol metabolic process	biological_process	0.49971	1	1	AT3G26840	0
GO:1903792	negative regulation of anion transport	biological_process	0.49971	1	1	AT5G58140	0
GO:1903960	negative regulation of anion transmembrane transport	biological_process	0.49971	1	1	AT5G58140	0
GO:0071281	cellular response to iron ion	biological_process	0.49971	3	2	AT5G04950,AT5G55620	1	AT2G27050
GO:0016705	oxidoreductase activity, acting on paired donors, with incorporation or reduction of molecular oxygen	molecular_function	0.50074	8	7	AT2G34490,AT2G29090,AT4G22880,AT4G37760,AT5G24150,AT1G62540,AT3G19000	1	AT3G61580
GO:0042562	hormone binding	molecular_function	0.50089	2	0		2	AT4G17870,AT5G05440
GO:2000242	negative regulation of reproductive process	biological_process	0.50089	4	2	AT1G07430,AT5G22290	2	AT3G54720,AT3G07650
GO:0009814	defense response, incompatible interaction	biological_process	0.5032	22	5	AT2G05940,AT1G51660,AT3G12500,AT5G56030,AT5G17760	17	AT5G66570,AT1G33590,AT2G22330,AT2G46220,AT1G68520,AT1G02860,AT1G11260,AT3G15356,AT5G05730,AT1G32540,AT1G25275,AT1G06680,AT4G27450,AT1G70530,AT5G06870,AT2G03760,AT3G50700
GO:0009135	purine nucleoside diphosphate metabolic process	biological_process	0.50659	10	3	AT1G79550,AT1G07890,AT2G05710	7	AT5G62350,AT1G72150,AT4G26530,AT5G53460,AT4G39090,AT3G26520,AT2G21660
GO:0009179	purine ribonucleoside diphosphate metabolic process	biological_process	0.50659	10	3	AT1G79550,AT1G07890,AT2G05710	7	AT5G62350,AT1G72150,AT4G26530,AT5G53460,AT4G39090,AT3G26520,AT2G21660
GO:0009185	ribonucleoside diphosphate metabolic process	biological_process	0.50659	10	3	AT1G79550,AT2G05710,AT1G07890	7	AT4G39090,AT5G53460,AT4G26530,AT1G72150,AT5G62350,AT2G21660,AT3G26520
GO:0046031	ADP metabolic process	biological_process	0.50659	10	3	AT1G79550,AT2G05710,AT1G07890	7	AT1G72150,AT5G62350,AT4G39090,AT5G53460,AT4G26530,AT2G21660,AT3G26520
GO:2000028	regulation of photoperiodism, flowering	biological_process	0.51404	2	1	AT2G46340	1	AT3G07650
GO:0043562	cellular response to nitrogen levels	biological_process	0.51618	3	2	AT3G08860,AT4G35090	1	AT5G21170
GO:0016209	antioxidant activity	molecular_function	0.51688	7	6	AT4G36430,AT5G05340,AT3G24170,AT4G35090,AT1G07890,AT4G21960	1	AT4G37520
GO:0019320	hexose catabolic process	biological_process	0.51827	6	4	AT5G62220,AT5G02270,AT3G09440,AT1G70730	2	AT3G61580,AT2G47400
GO:0046365	monosaccharide catabolic process	biological_process	0.51827	6	4	AT5G62220,AT3G09440,AT1G70730,AT5G02270	2	AT3G61580,AT2G47400
GO:1990267	response to transition metal nanoparticle	biological_process	0.51827	7	3	AT5G04950,AT2G05710,AT5G55620	4	AT2G21660,AT2G27050,AT4G39260,AT1G20340
GO:0034660	ncRNA metabolic process	biological_process	0.51951	16	3	AT5G17170,AT5G58140,AT2G21330	13	AT4G10340,AT1G08380,AT5G66570,AT3G27690,AT3G46780,AT4G28750,AT3G08940,AT5G01530,AT1G06680,AT3G54890,AT3G21055,AT1G52230,AT1G52220
GO:0019722	calcium-mediated signaling	biological_process	0.52005	4	4	AT5G56030,AT5G11260,AT5G01820,AT4G30960	0
GO:0016145	S-glycoside catabolic process	biological_process	0.52005	2	0		2	AT5G25980,AT5G26000
GO:0019759	glycosinolate catabolic process	biological_process	0.52005	2	0		2	AT5G26000,AT5G25980
GO:0019762	glucosinolate catabolic process	biological_process	0.52005	2	0		2	AT5G25980,AT5G26000
GO:0005996	monosaccharide metabolic process	biological_process	0.52485	15	8	AT3G09440,AT1G70730,AT1G56600,AT5G02270,AT2G05710,AT1G07890,AT4G26850,AT5G62220	7	AT1G20010,AT5G53460,AT2G21660,AT2G47400,AT3G47800,AT2G31810,AT3G61580
GO:0009132	nucleoside diphosphate metabolic process	biological_process	0.52785	10	3	AT2G05710,AT1G07890,AT1G79550	7	AT2G21660,AT3G26520,AT1G72150,AT5G62350,AT4G39090,AT4G26530,AT5G53460
GO:0015116	sulfate transmembrane transporter activity	molecular_function	0.53153	2	0		2	AT5G10180,AT1G23090
GO:0016310	phosphorylation	biological_process	0.5328	36	14	AT4G02630,AT5G57050,AT2G05940,AT1G07890,AT5G57610,AT4G03260,AT4G15530,AT5G14640,AT2G05710,AT1G51660,AT5G58140,AT1G79550,AT4G23050,AT4G35030	22	AT1G68520,AT2G21660,AT1G33590,AT5G53460,AT5G05730,AT5G62350,AT1G34300,AT1G70530,AT3G04910,AT1G06680,AT5G44680,AT2G02710,AT3G50700,AT5G66570,AT3G26520,AT4G38470,AT4G39090,AT5G06870,AT5G46330,AT4G26530,AT2G03760,AT1G72150
GO:0004601	peroxidase activity	molecular_function	0.53811	6	5	AT4G21960,AT1G07890,AT4G35090,AT5G05340,AT4G36430	1	AT4G37520
GO:0071322	cellular response to carbohydrate stimulus	biological_process	0.54712	7	4	AT2G19860,AT1G56650,AT3G27660,AT1G45249	3	AT3G48360,AT5G24800,AT5G28770
GO:0019693	ribose phosphate metabolic process	biological_process	0.55182	22	11	AT4G00370,AT4G28740,AT5G01410,AT1G10960,AT5G17170,AT1G07890,AT2G05710,AT1G79550,AT4G33010,AT2G21330,AT3G47430	11	AT1G08380,AT3G26520,AT2G21660,AT3G46780,AT1G20340,AT5G64040,AT5G53460,AT4G39090,AT5G62350,AT4G26530,AT1G72150
GO:0006629	lipid metabolic process	biological_process	0.552	49	26	AT3G26570,AT4G33010,AT1G51440,AT5G58770,AT5G48880,AT2G33380,AT4G39800,AT5G24155,AT5G21100,AT1G23740,AT3G43600,AT3G11670,AT3G17790,AT5G24150,AT2G04350,AT2G21330,AT4G37760,AT1G66390,AT3G26840,AT1G10960,AT1G64400,AT2G05940,AT2G34490,AT2G29090,AT4G10120,AT3G16910	23	AT3G51840,AT3G10720,AT2G03760,AT4G05070,AT5G13710,AT1G76160,AT2G22990,AT3G46780,AT5G15350,AT3G10520,AT1G14290,AT2G45180,AT1G01620,AT4G12730,AT5G65390,AT4G13830,AT5G14180,AT5G18630,AT5G10430,AT3G61580,AT4G22540,AT2G22330,AT2G06850
GO:0000412	histone peptidyl-prolyl isomerization	biological_process	0.55549	1	0		1	AT4G26555
GO:0038023	signaling receptor activity	molecular_function	0.56181	4	2	AT1G70250,AT5G58140	2	AT1G66150,AT5G46330
GO:0042594	response to starvation	biological_process	0.56181	14	10	AT3G62270,AT4G00430,AT3G03250,AT1G69480,AT4G35090,AT3G17790,AT2G33770,AT2G47160,AT3G11670,AT2G05940	4	AT2G45170,AT5G40890,AT1G01620,AT1G02860
GO:0010039	response to iron ion	biological_process	0.56224	4	3	AT5G55620,AT2G05710,AT5G04950	1	AT2G27050
GO:0015294	solute:cation symporter activity	molecular_function	0.56392	7	1	AT4G17550	6	AT4G36670,AT1G77210,AT1G11260,AT4G16480,AT2G01420,AT1G75220
GO:1901618	organic hydroxy compound transmembrane transporter activity	molecular_function	0.58076	2	1	AT1G80760	1	AT4G16480
GO:0015293	symporter activity	molecular_function	0.58272	7	1	AT4G17550	6	AT1G77210,AT4G36670,AT4G16480,AT1G11260,AT1G75220,AT2G01420
GO:0033293	monocarboxylic acid binding	molecular_function	0.59416	2	0		2	AT4G17870,AT5G05440
GO:1901658	glycosyl compound catabolic process	biological_process	0.59628	3	0		3	AT5G05860,AT5G25980,AT5G26000
GO:0006721	terpenoid metabolic process	biological_process	0.60246	13	11	AT5G24150,AT1G10960,AT3G26840,AT1G66390,AT2G34490,AT2G29090,AT3G26570,AT4G37760,AT3G43600,AT3G11670,AT1G23740	2	AT5G13710,AT3G46780
GO:0042537	benzene-containing compound metabolic process	biological_process	0.60297	12	5	AT5G17760,AT2G05940,AT4G15550,AT1G51660,AT5G61820	7	AT1G02860,AT3G14990,AT2G23600,AT5G05730,AT2G03760,AT1G06680,AT5G66570
GO:0006595	polyamine metabolic process	biological_process	0.60661	4	2	AT1G07890,AT5G53120	2	AT5G13710,AT3G13520
GO:0042802	identical protein binding	molecular_function	0.61995	8	5	AT3G47430,AT2G46340,AT4G22200,AT5G01410,AT5G58140	3	AT5G24800,AT5G28770,AT4G17870
GO:0010227	floral organ abscission	biological_process	0.62346	3	1	AT1G51660	2	AT2G30600,AT4G37610
GO:1903959	regulation of anion transmembrane transport	biological_process	0.62346	3	2	AT2G33770,AT5G58140	1	AT5G46330
GO:0030243	cellulose metabolic process	biological_process	0.62346	7	2	AT3G62270,AT5G09870	5	AT5G15350,AT1G11580,AT5G10430,AT1G76160,AT5G40890
GO:0046460	neutral lipid biosynthetic process	biological_process	0.62346	2	1	AT3G26840	1	AT3G10520
GO:0046463	acylglycerol biosynthetic process	biological_process	0.62346	2	1	AT3G26840	1	AT3G10520
GO:0030246	carbohydrate binding	molecular_function	0.62973	6	2	AT5G03140,AT2G40840	4	AT1G34300,AT1G78830,AT3G51710,AT3G15356
GO:0005199	structural constituent of cell wall	molecular_function	0.63098	2	0		2	AT2G15880,AT4G13340
GO:0008515	sucrose transmembrane transporter activity	molecular_function	0.64604	2	2	AT5G13170,AT5G50800	0
GO:0006566	threonine metabolic process	biological_process	0.64771	2	0		2	AT5G40850,AT5G05730
GO:0004362	glutathione-disulfide reductase activity	molecular_function	0.6479	1	1	AT3G24170	0
GO:0009595	detection of biotic stimulus	biological_process	0.6479	6	1	AT1G51660	5	AT5G05730,AT1G06680,AT5G66570,AT2G03760,AT5G46330
GO:0010322	regulation of isopentenyl diphosphate biosynthetic process, methylerythritol 4-phosphate pathway	biological_process	0.6479	1	0		1	AT4G13830
GO:0071071	regulation of phospholipid biosynthetic process	biological_process	0.6479	1	0		1	AT4G13830
GO:1903725	regulation of phospholipid metabolic process	biological_process	0.6479	1	0		1	AT4G13830
GO:1990135	flavonoid sulfotransferase activity	molecular_function	0.6479	1	0		1	AT2G03760
GO:0004180	carboxypeptidase activity	molecular_function	0.6479	4	1	AT2G23000	3	AT2G22990,AT3G54720,AT2G22980
GO:0051093	negative regulation of developmental process	biological_process	0.6479	6	4	AT5G22290,AT1G07430,AT2G46340,AT5G56030	2	AT3G07650,AT3G54720
GO:0042759	long-chain fatty acid biosynthetic process	biological_process	0.6479	1	1	AT2G33380	0
GO:0019439	aromatic compound catabolic process	biological_process	0.6479	13	6	AT3G13110,AT5G43150,AT1G17745,AT3G13040,AT3G14067,AT5G36160	7	AT4G13830,AT3G14310,AT2G22330,AT5G05730,AT4G36670,AT2G46330,AT1G49500
GO:0009503	thylakoid light-harvesting complex	cellular_component	0.6479	1	0		1	AT4G10340
GO:0009517	PSII associated light-harvesting complex II	cellular_component	0.6479	1	0		1	AT4G10340
GO:0009740	gibberellic acid mediated signaling pathway	biological_process	0.6479	5	3	AT1G66390,AT1G07430,AT5G11260	2	AT1G18620,AT4G36540
GO:0009902	chloroplast relocation	biological_process	0.6479	6	4	AT2G21330,AT1G64500,AT5G10470,AT5G58140	2	AT3G46780,AT5G66570
GO:0051667	establishment of plastid localization	biological_process	0.6479	6	4	AT5G10470,AT5G58140,AT2G21330,AT1G64500	2	AT3G46780,AT5G66570
GO:0015297	antiporter activity	molecular_function	0.6479	7	6	AT2G47160,AT3G62270,AT4G25640,AT5G65380,AT3G26590,AT3G05030	1	AT3G23550
GO:0051704	multi-organism process	biological_process	0.6479	68	29	AT5G25110,AT5G61820,AT1G01720,AT3G15210,AT3G09440,AT1G17745,AT1G64780,AT3G61890,AT1G51660,AT4G26850,AT1G72770,AT1G56650,AT1G23740,AT4G18360,AT1G64400,AT5G53120,AT5G13580,AT5G17760,AT5G09590,AT3G12580,AT2G05940,AT4G36430,AT5G03210,AT2G33380,AT3G12500,AT1G77280,AT5G56030,AT4G00050,AT5G04950	39	AT2G41560,AT5G25980,AT5G05600,AT5G05730,AT5G64750,AT1G11260,AT4G24230,AT4G27450,AT5G06870,AT1G11580,AT2G27050,AT1G15010,AT3G26520,AT5G26000,AT2G15890,AT5G66570,AT3G28740,AT1G25275,AT4G39090,AT1G06680,AT1G70530,AT5G14180,AT5G23010,AT3G50700,AT1G33590,AT2G22330,AT1G68520,AT1G30135,AT3G15356,AT1G32540,AT3G48520,AT3G11930,AT5G46330,AT2G03760,AT1G72150,AT3G57550,AT2G46220,AT3G14310,AT1G02860
GO:0004871	signal transducer activity	molecular_function	0.6479	10	6	AT5G58140,AT2G46340,AT1G70250,AT3G14720,AT3G15354,AT4G23050	4	AT5G46330,AT1G66150,AT2G02710,AT5G24470
GO:0050827	toxin receptor binding	molecular_function	0.6479	1	0		1	AT1G66100
GO:0009299	mRNA transcription	biological_process	0.6479	1	0		1	AT2G18300
GO:0080109	indole-3-acetonitrile nitrile hydratase activity	molecular_function	0.6479	1	1	AT3G44310	0
GO:0047216	inositol 3-alpha-galactosyltransferase activity	molecular_function	0.6479	1	1	AT1G56600	0
GO:0034052	positive regulation of plant-type hypersensitive response	biological_process	0.6479	1	0		1	AT1G32540
GO:0098661	inorganic anion transmembrane transport	biological_process	0.6479	1	1	AT2G33770	0
GO:0016363	nuclear matrix	cellular_component	0.6479	1	1	AT3G09440	0
GO:0019750	chloroplast localization	biological_process	0.6479	6	4	AT1G64500,AT2G21330,AT5G10470,AT5G58140	2	AT3G46780,AT5G66570
GO:0051644	plastid localization	biological_process	0.6479	6	4	AT2G21330,AT1G64500,AT5G10470,AT5G58140	2	AT5G66570,AT3G46780
GO:0004766	spermidine synthase activity	molecular_function	0.6479	1	1	AT5G53120	0
GO:0008898	S-adenosylmethionine-homocysteine S-methyltransferase activity	molecular_function	0.6479	1	0		1	AT3G22740
GO:0004560	alpha-L-fucosidase activity	molecular_function	0.6479	1	0		1	AT4G34260
GO:0003862	3-isopropylmalate dehydrogenase activity	molecular_function	0.6479	1	0		1	AT5G14200
GO:0016420	malonyltransferase activity	molecular_function	0.6479	1	1	AT3G29590	0
GO:0050736	O-malonyltransferase activity	molecular_function	0.6479	1	1	AT3G29590	0
GO:0004385	guanylate kinase activity	molecular_function	0.6479	1	0		1	AT3G57550
GO:0010476	gibberellin mediated signaling pathway	biological_process	0.6479	5	3	AT1G66390,AT5G11260,AT1G07430	2	AT4G36540,AT1G18620
GO:0016630	protochlorophyllide reductase activity	molecular_function	0.6479	1	0		1	AT4G27440
GO:0048480	stigma development	biological_process	0.6479	1	0		1	AT3G48520
GO:0019499	cyanide metabolic process	biological_process	0.6479	1	1	AT5G22300	0
GO:0032527	protein exit from endoplasmic reticulum	biological_process	0.6479	1	0		1	AT4G03510
GO:0006572	tyrosine catabolic process	biological_process	0.6479	1	1	AT5G36160	0
GO:0006559	L-phenylalanine catabolic process	biological_process	0.6479	1	1	AT5G36160	0
GO:1902222	erythrose 4-phosphate/phosphoenolpyruvate family amino acid catabolic process	biological_process	0.6479	1	1	AT5G36160	0
GO:0050347	trans-octaprenyltranstransferase activity	molecular_function	0.6479	1	1	AT1G17050	0
GO:0033157	regulation of intracellular protein transport	biological_process	0.6479	1	1	AT5G41790	0
GO:0019172	glyoxalase III activity	molecular_function	0.6479	1	0		1	AT3G14990
GO:0042946	glucoside transport	biological_process	0.6479	1	1	AT2G34660	0
GO:0042947	glucoside transmembrane transporter activity	molecular_function	0.6479	1	1	AT2G34660	0
GO:1901656	glycoside transport	biological_process	0.6479	1	1	AT2G34660	0
GO:0043425	bHLH transcription factor binding	molecular_function	0.6479	1	0		1	AT2G18300
GO:0009835	fruit ripening	biological_process	0.6479	1	1	AT5G65380	0
GO:0071695	anatomical structure maturation	biological_process	0.6479	1	1	AT5G65380	0
GO:0016328	lateral plasma membrane	cellular_component	0.6479	1	1	AT2G47160	0
GO:0080102	3-methylthiopropyl glucosinolate S-oxygenase activity	molecular_function	0.6479	1	1	AT1G62540	0
GO:0080104	5-methylthiopropyl glucosinolate S-oxygenase activity	molecular_function	0.6479	1	1	AT1G62540	0
GO:0080106	7-methylthiopropyl glucosinolate S-oxygenase activity	molecular_function	0.6479	1	1	AT1G62540	0
GO:0004619	phosphoglycerate mutase activity	molecular_function	0.6479	1	1	AT3G08590	0
GO:0009973	adenylyl-sulfate reductase activity	molecular_function	0.6479	1	1	AT1G62180	0
GO:0019419	sulfate reduction	biological_process	0.6479	1	1	AT1G62180	0
GO:0004340	glucokinase activity	molecular_function	0.6479	1	1	AT2G19860	0
GO:0008865	fructokinase activity	molecular_function	0.6479	1	1	AT2G19860	0
GO:0080045	quercetin 3'-O-glucosyltransferase activity	molecular_function	0.6479	1	0		1	AT3G16520
GO:0000249	C-22 sterol desaturase activity	molecular_function	0.6479	1	1	AT2G34490	0
GO:0004618	phosphoglycerate kinase activity	molecular_function	0.6479	1	1	AT1G79550	0
GO:0004096	catalase activity	molecular_function	0.6479	1	1	AT4G35090	0
GO:0015930	glutamate synthase activity	molecular_function	0.6479	1	0		1	AT5G53460
GO:0003994	aconitate hydratase activity	molecular_function	0.6479	1	1	AT2G05710	0
GO:0004512	inositol-3-phosphate synthase activity	molecular_function	0.6479	1	1	AT4G39800	0
GO:0005366	myo-inositol:proton symporter activity	molecular_function	0.6479	1	0		1	AT4G16480
GO:0006537	glutamate biosynthetic process	biological_process	0.6479	1	0		1	AT5G53460
GO:0016781	phosphotransferase activity, paired acceptors	molecular_function	0.6479	1	1	AT4G15530	0
GO:0019156	isoamylase activity	molecular_function	0.6479	1	1	AT1G03310	0
GO:0019388	galactose catabolic process	biological_process	0.6479	1	1	AT1G70730	0
GO:0045493	xylan catabolic process	biological_process	0.6479	1	0		1	AT3G10740
GO:0071258	cellular response to gravity	biological_process	0.6479	1	0		1	AT5G19770
GO:0016638	oxidoreductase activity, acting on the CH-NH2 group of donors	molecular_function	0.6479	3	1	AT4G33010	2	AT5G53460,AT5G18170
GO:0006641	triglyceride metabolic process	biological_process	0.64887	2	1	AT3G26840	1	AT3G10520
GO:0015996	chlorophyll catabolic process	biological_process	0.65054	4	3	AT5G43150,AT3G14067,AT3G13040	1	AT4G13830
GO:0043231	intracellular membrane-bounded organelle	cellular_component	0.65172	476	249	AT5G03190,AT5G13930,AT5G47610,AT5G25610,AT1G64950,AT1G66390,AT2G03140,AT1G73390,AT2G32430,AT1G69260,AT5G56010,AT1G53490,AT3G46450,AT3G14720,AT1G51140,AT4G00370,AT1G70000,AT1G35560,AT1G64500,AT4G25640,AT5G48880,AT3G12500,AT1G67360,AT4G09350,AT5G52310,AT3G02830,AT2G47160,AT3G16910,AT3G44310,AT3G14067,AT1G09310,AT5G24120,AT4G35060,AT3G26840,AT2G32530,AT5G23750,AT3G27660,AT3G17609,AT4G17550,AT4G13570…	227	AT4G22540,AT1G68520,AT5G20250,AT4G36410,AT1G69890,AT1G58200,AT5G64040,AT4G28750,AT5G18170,AT3G15450,AT4G13830,AT1G14685,AT1G61520,AT1G75190,AT5G23010,AT5G28770,AT3G23080,AT5G53160,AT5G02160,AT2G45850,AT1G18620,AT2G28930,AT3G53460,AT1G21500,AT2G31810,AT5G11000,AT3G61260,AT1G52230,AT1G72150,AT1G30380,AT4G39260,AT5G24470,AT1G20340,AT1G11260,AT5G64750,AT5G05730,AT1G03090,AT5G14200,AT1G75250,AT5G67190…
GO:0034762	regulation of transmembrane transport	biological_process	0.65444	3	2	AT5G58140,AT2G33770	1	AT5G46330
GO:0034765	regulation of ion transmembrane transport	biological_process	0.65444	3	2	AT5G58140,AT2G33770	1	AT5G46330
GO:0005983	starch catabolic process	biological_process	0.65646	2	2	AT2G40840,AT4G17090	0
GO:0009251	glucan catabolic process	biological_process	0.65646	2	2	AT2G40840,AT4G17090	0
GO:0044247	cellular polysaccharide catabolic process	biological_process	0.65646	2	2	AT2G40840,AT4G17090	0
GO:0043227	membrane-bounded organelle	cellular_component	0.6583	476	249	AT3G21250,AT3G48690,AT5G01820,AT1G01420,AT4G33010,AT1G11700,AT5G37550,AT4G38340,AT3G13040,AT1G05170,AT4G01070,AT5G11260,AT3G09600,AT3G25290,AT1G61795,AT2G05710,AT4G36240,AT3G52740,AT1G23740,AT2G19650,AT4G28740,AT3G24170,AT5G17220,AT5G62430,AT3G26450,AT4G01060,AT1G66370,AT3G56210,AT2G39800,AT1G32520,AT1G79270,AT5G61820,AT1G10960,AT5G17170,AT3G56260,AT2G04030,AT3G27650,AT3G27820,AT5G19875,AT1G45249…	227	AT1G26800,AT4G27440,AT1G23390,AT3G21055,AT2G42870,AT2G37025,AT4G05070,AT5G14120,AT5G01530,AT3G47160,AT1G77060,AT5G26000,AT5G66570,AT1G30360,AT5G21940,AT1G08380,AT4G12730,AT2G18300,AT1G52220,AT2G46900,AT4G24800,AT5G25980,AT5G24800,AT5G59080,AT1G80920,AT5G40850,AT2G21660,AT5G61590,AT5G63190,AT2G03760,AT5G24490,AT1G80420,AT1G32460,AT2G18700,AT5G50450,AT1G76100,AT4G17470,AT1G02860,AT4G17460,AT2G24550…
GO:0015154	disaccharide transmembrane transporter activity	molecular_function	0.6583	2	2	AT5G13170,AT5G50800	0
GO:0000988	transcription factor activity, protein binding	molecular_function	0.65943	3	1	AT5G24120	2	AT1G80420,AT2G42870
GO:0004197	cysteine-type endopeptidase activity	molecular_function	0.66304	2	1	AT1G62710	1	AT4G39090
GO:0080044	quercetin 7-O-glucosyltransferase activity	molecular_function	0.66354	2	0		2	AT3G16520,AT4G34138
GO:1901682	sulfur compound transmembrane transporter activity	molecular_function	0.66354	2	0		2	AT5G10180,AT1G23090
GO:0016160	amylase activity	molecular_function	0.6636	2	2	AT4G17090,AT1G03310	0
GO:0080163	regulation of protein serine/threonine phosphatase activity	biological_process	0.66764	1	0		1	AT4G17870
GO:0009627	systemic acquired resistance	biological_process	0.67056	18	3	AT2G05940,AT1G51660,AT5G17760	15	AT1G33590,AT5G66570,AT2G22330,AT2G46220,AT1G68520,AT1G02860,AT5G05730,AT1G11260,AT1G25275,AT1G06680,AT4G27450,AT1G70530,AT5G06870,AT2G03760,AT3G50700
GO:0071446	cellular response to salicylic acid stimulus	biological_process	0.67199	15	5	AT1G51660,AT5G13170,AT4G34000,AT2G05940,AT1G69260	10	AT5G06870,AT1G68520,AT5G66570,AT1G33590,AT1G06680,AT4G27450,AT4G03110,AT2G03760,AT3G50700,AT5G05730
GO:0032991	macromolecular complex	cellular_component	0.67444	51	13	AT2G21330,AT3G15354,AT5G28540,AT3G09440,AT1G78070,AT5G57050,AT4G33010,AT2G46340,AT5G58760,AT5G06510,AT1G64500,AT2G34720,AT4G35090	38	AT1G55670,AT1G20010,AT1G24530,AT5G54270,AT1G06680,AT2G34420,AT1G61520,AT1G29910,AT5G25980,AT5G05730,AT1G31330,AT1G03090,AT4G28750,AT5G64040,AT1G29930,AT1G15820,AT1G30380,AT4G10340,AT3G47470,AT3G48590,AT2G05100,AT1G03130,AT5G24490,AT1G52230,AT3G21055,AT3G54890,AT1G21500,AT1G29920,AT5G01530,AT2G05070,AT3G61470,AT3G27690,AT1G80440,AT5G26000,AT2G47400,AT5G66570,AT1G08380,AT5G19770
GO:0010319	stromule	cellular_component	0.67566	3	3	AT4G35090,AT1G70730,AT1G23740	0
GO:0004712	protein serine/threonine/tyrosine kinase activity	molecular_function	0.67882	4	3	AT4G23050,AT1G51660,AT5G57610	1	AT4G38470
GO:0051998	protein carboxyl O-methyltransferase activity	molecular_function	0.68098	1	1	AT5G50240	0
GO:0071370	cellular response to gibberellin stimulus	biological_process	0.68389	5	3	AT1G07430,AT5G11260,AT1G66390	2	AT1G18620,AT4G36540
GO:0051656	establishment of organelle localization	biological_process	0.68389	6	4	AT5G58140,AT5G10470,AT2G21330,AT1G64500	2	AT3G46780,AT5G66570
GO:0006090	pyruvate metabolic process	biological_process	0.68512	17	7	AT2G21330,AT4G33010,AT1G79550,AT1G07890,AT2G05710,AT1G23740,AT3G11670	10	AT1G72150,AT4G26530,AT4G13830,AT5G62350,AT2G22990,AT5G53460,AT4G39090,AT3G26520,AT2G21660,AT2G22330
GO:0006598	polyamine catabolic process	biological_process	0.68512	3	1	AT1G07890	2	AT3G13520,AT5G13710
GO:0034654	nucleobase-containing compound biosynthetic process	biological_process	0.69193	79	41	AT5G62430,AT3G29575,AT4G01060,AT1G66370,AT5G03555,AT3G15210,AT3G17609,AT5G24120,AT1G45249,AT4G33010,AT4G38340,AT1G56650,AT3G13040,AT1G51660,AT4G35270,AT2G21320,AT3G61890,AT5G58140,AT5G11260,AT3G09600,AT2G34720,AT2G28550,AT3G56290,AT3G17790,AT4G34000,AT2G44940,AT1G06180,AT1G69260,AT5G24660,AT2G21330,AT1G66390,AT1G66380,AT2G35700,AT5G22290,AT1G01250,AT5G06510,AT1G51140,AT4G00050,AT1G48000,AT1G70000…	38	AT2G18300,AT4G36540,AT3G47620,AT1G75250,AT4G17500,AT5G67190,AT5G57660,AT1G20340,AT5G24470,AT5G64750,AT5G61590,AT4G27440,AT3G48590,AT5G06870,AT2G42870,AT5G08520,AT3G07650,AT4G31620,AT1G25550,AT5G63470,AT5G66570,AT3G48360,AT4G09460,AT2G02710,AT3G50700,AT4G37610,AT5G28770,AT1G33240,AT1G49130,AT1G14685,AT1G68520,AT1G68190,AT1G33590,AT5G51790,AT4G17460,AT2G25900,AT2G01930,AT5G02160
GO:0009789	positive regulation of abscisic acid-activated signaling pathway	biological_process	0.70196	2	1	AT1G15100	1	AT5G53160
GO:0009612	response to mechanical stimulus	biological_process	0.70242	4	1	AT5G56030	3	AT1G19380,AT4G24570,AT2G06850
GO:1901361	organic cyclic compound catabolic process	biological_process	0.70496	13	6	AT5G43150,AT3G13110,AT1G17745,AT3G13040,AT5G36160,AT3G14067	7	AT3G14310,AT4G13830,AT2G22330,AT4G36670,AT2G46330,AT1G49500,AT5G05730
GO:0046482	para-aminobenzoic acid metabolic process	biological_process	0.70758	3	2	AT4G15550,AT5G61820	1	AT3G14990
GO:0042181	ketone biosynthetic process	biological_process	0.70865	3	3	AT5G58770,AT1G17050,AT5G13930	0
GO:0009068	aspartate family amino acid catabolic process	biological_process	0.71269	2	0		2	AT5G40850,AT5G05730
GO:0009769	photosynthesis, light harvesting in photosystem II	biological_process	0.71296	1	0		1	AT2G34420
GO:0009108	coenzyme biosynthetic process	biological_process	0.71857	7	5	AT4G33010,AT1G17050,AT5G58770,AT1G23740,AT2G21330	2	AT2G22330,AT2G22990
GO:0009117	nucleotide metabolic process	biological_process	0.72096	27	12	AT4G33010,AT1G79550,AT3G47430,AT2G21330,AT1G10960,AT5G17170,AT2G05710,AT1G07890,AT1G23740,AT4G00370,AT4G28740,AT5G01410	15	AT3G57550,AT4G26530,AT1G55670,AT1G72150,AT1G20340,AT5G64040,AT3G46780,AT4G39090,AT5G53460,AT2G22990,AT5G62350,AT2G22330,AT1G08380,AT3G26520,AT2G21660
GO:0006787	porphyrin-containing compound catabolic process	biological_process	0.72156	4	3	AT5G43150,AT3G14067,AT3G13040	1	AT4G13830
GO:0033015	tetrapyrrole catabolic process	biological_process	0.72156	4	3	AT3G14067,AT5G43150,AT3G13040	1	AT4G13830
GO:0009309	amine biosynthetic process	biological_process	0.72156	3	2	AT5G53120,AT5G04950	1	AT5G05730
GO:0042401	cellular biogenic amine biosynthetic process	biological_process	0.72156	3	2	AT5G53120,AT5G04950	1	AT5G05730
GO:0008509	anion transmembrane transporter activity	molecular_function	0.72382	10	6	AT3G26570,AT2G47160,AT5G65990,AT1G80760,AT4G00370,AT3G62270	4	AT5G40890,AT5G10180,AT1G23090,AT4G24570
GO:0010344	seed oilbody biogenesis	biological_process	0.72445	1	1	AT3G27660	0
GO:1901136	carbohydrate derivative catabolic process	biological_process	0.72617	3	0		3	AT5G25980,AT5G05860,AT5G26000
GO:0009610	response to symbiotic fungus	biological_process	0.73047	3	2	AT5G61820,AT1G72770	1	AT2G03760
GO:0048579	negative regulation of long-day photoperiodism, flowering	biological_process	0.73047	1	0		1	AT3G07650
GO:0010167	response to nitrate	biological_process	0.73047	9	4	AT2G47160,AT3G12500,AT5G41040,AT3G62270	5	AT3G48360,AT1G02860,AT1G25550,AT5G40890,AT5G14120
GO:0003690	double-stranded DNA binding	molecular_function	0.73433	3	1	AT5G11260	2	AT2G21660,AT1G80420
GO:0040034	regulation of development, heterochronic	biological_process	0.73564	3	3	AT1G35560,AT5G62430,AT2G34720	0
GO:0005960	glycine cleavage complex	cellular_component	0.73564	1	1	AT4G33010	0
GO:0006753	nucleoside phosphate metabolic process	biological_process	0.73564	27	12	AT4G28740,AT5G01410,AT4G00370,AT1G23740,AT2G05710,AT1G07890,AT1G10960,AT5G17170,AT1G79550,AT4G33010,AT3G47430,AT2G21330	15	AT1G08380,AT2G22330,AT2G21660,AT3G26520,AT4G39090,AT2G22990,AT5G53460,AT1G20340,AT5G64040,AT3G46780,AT5G62350,AT4G26530,AT3G57550,AT1G72150,AT1G55670
GO:0044070	regulation of anion transport	biological_process	0.73665	3	2	AT5G58140,AT2G33770	1	AT5G46330
GO:0051187	cofactor catabolic process	biological_process	0.74089	4	3	AT3G13040,AT5G43150,AT3G14067	1	AT4G13830
GO:0072525	pyridine-containing compound biosynthetic process	biological_process	0.74368	2	2	AT5G01410,AT2G38230	0
GO:0012511	monolayer-surrounded lipid storage body	cellular_component	0.74888	1	1	AT2G33380	0
GO:0009749	response to glucose	biological_process	0.75063	5	1	AT1G45249	4	AT5G24800,AT5G64750,AT5G28770,AT1G28330
GO:0015157	oligosaccharide transmembrane transporter activity	molecular_function	0.75234	2	2	AT5G50800,AT5G13170	0
GO:0090332	stomatal closure	biological_process	0.75443	2	2	AT3G05030,AT5G56030	0
GO:0000165	MAPK cascade	biological_process	0.75637	10	2	AT1G51660,AT2G05940	8	AT1G68520,AT5G06870,AT1G33590,AT5G66570,AT1G06680,AT3G50700,AT2G03760,AT5G05730
GO:0023014	signal transduction by protein phosphorylation	biological_process	0.75637	10	2	AT2G05940,AT1G51660	8	AT3G50700,AT2G03760,AT5G05730,AT1G33590,AT5G66570,AT1G06680,AT1G68520,AT5G06870
GO:0008655	pyrimidine-containing compound salvage	biological_process	0.75806	1	1	AT5G03555	0
GO:0090322	regulation of superoxide metabolic process	biological_process	0.75814	1	0		1	AT1G32540
GO:0047484	regulation of response to osmotic stress	biological_process	0.75814	1	1	AT1G15100	0
GO:0030410	nicotianamine synthase activity	molecular_function	0.75814	1	1	AT5G04950	0
GO:0030417	nicotianamine metabolic process	biological_process	0.75814	1	1	AT5G04950	0
GO:0030418	nicotianamine biosynthetic process	biological_process	0.75814	1	1	AT5G04950	0
GO:0072351	tricarboxylic acid biosynthetic process	biological_process	0.75814	1	1	AT5G04950	0
GO:0071732	cellular response to nitric oxide	biological_process	0.75839	2	2	AT5G04950,AT5G55620	0
GO:0019464	glycine decarboxylation via glycine cleavage system	biological_process	0.75839	1	1	AT4G33010	0
GO:0009608	response to symbiont	biological_process	0.75839	3	2	AT5G61820,AT1G72770	1	AT2G03760
GO:0015301	anion:anion antiporter activity	molecular_function	0.76023	2	2	AT3G62270,AT2G47160	0
GO:0009862	systemic acquired resistance, salicylic acid mediated signaling pathway	biological_process	0.76023	11	2	AT1G51660,AT2G05940	9	AT5G06870,AT1G68520,AT5G66570,AT1G33590,AT1G06680,AT4G27450,AT3G50700,AT2G03760,AT5G05730
GO:0043666	regulation of phosphoprotein phosphatase activity	biological_process	0.76023	1	0		1	AT4G17870
GO:0006564	L-serine biosynthetic process	biological_process	0.76023	1	1	AT1G17745	0
GO:0045912	negative regulation of carbohydrate metabolic process	biological_process	0.76023	1	0		1	AT2G47400
GO:0042406	extrinsic component of endoplasmic reticulum membrane	cellular_component	0.76023	1	1	AT3G55120	0
GO:0051223	regulation of protein transport	biological_process	0.76023	1	1	AT5G41790	0
GO:0070201	regulation of establishment of protein localization	biological_process	0.76023	1	1	AT5G41790	0
GO:0000913	preprophase band assembly	biological_process	0.76023	1	1	AT5G10470	0
GO:0007105	cytokinesis, site selection	biological_process	0.76023	1	1	AT5G10470	0
GO:1902408	mitotic cytokinesis, site selection	biological_process	0.76023	1	1	AT5G10470	0
GO:0009871	jasmonic acid and ethylene-dependent systemic resistance, ethylene mediated signaling pathway	biological_process	0.76023	1	1	AT3G12500	0
GO:0008614	pyridoxine metabolic process	biological_process	0.76023	1	1	AT5G01410	0
GO:0008615	pyridoxine biosynthetic process	biological_process	0.76023	1	1	AT5G01410	0
GO:0004049	anthranilate synthase activity	molecular_function	0.76023	1	0		1	AT5G05730
GO:0003727	single-stranded RNA binding	molecular_function	0.76023	3	0		3	AT3G53460,AT1G06680,AT5G66570
GO:0008171	O-methyltransferase activity	molecular_function	0.76023	2	2	AT1G64970,AT5G50240	0
GO:0080029	cellular response to boron-containing substance levels	biological_process	0.76023	1	1	AT1G80760	0
GO:0009199	ribonucleoside triphosphate metabolic process	biological_process	0.76023	10	3	AT1G79550,AT2G05710,AT1G07890	7	AT5G62350,AT1G72150,AT4G39090,AT4G26530,AT5G53460,AT3G26520,AT2G21660
GO:0009205	purine ribonucleoside triphosphate metabolic process	biological_process	0.76023	10	3	AT2G05710,AT1G07890,AT1G79550	7	AT3G26520,AT2G21660,AT4G39090,AT4G26530,AT5G53460,AT5G62350,AT1G72150
GO:0046034	ATP metabolic process	biological_process	0.76023	10	3	AT2G05710,AT1G07890,AT1G79550	7	AT3G26520,AT2G21660,AT5G62350,AT1G72150,AT4G39090,AT5G53460,AT4G26530
GO:0015928	fucosidase activity	molecular_function	0.76023	1	0		1	AT4G34260
GO:0032922	circadian regulation of gene expression	biological_process	0.76023	1	1	AT3G09600	0
GO:0050307	sucrose-phosphate phosphatase activity	molecular_function	0.76023	1	1	AT3G52340	0
GO:0005354	galactose transmembrane transporter activity	molecular_function	0.76023	1	0		1	AT1G77210
GO:0004332	fructose-bisphosphate aldolase activity	molecular_function	0.76023	1	0		1	AT4G26530
GO:0051345	positive regulation of hydrolase activity	biological_process	0.76023	1	0		1	AT1G80420
GO:0010562	positive regulation of phosphorus metabolic process	biological_process	0.76023	1	0		1	AT1G80420
GO:0045937	positive regulation of phosphate metabolic process	biological_process	0.76023	1	0		1	AT1G80420
GO:0032386	regulation of intracellular transport	biological_process	0.76023	1	1	AT5G41790	0
GO:0016656	monodehydroascorbate reductase (NADH) activity	molecular_function	0.76023	1	1	AT3G27820	0
GO:0009228	thiamine biosynthetic process	biological_process	0.76023	1	0		1	AT3G14990
GO:0042724	thiamine-containing compound biosynthetic process	biological_process	0.76023	1	0		1	AT3G14990
GO:1902456	regulation of stomatal opening	biological_process	0.76023	1	1	AT5G57050	0
GO:0035510	DNA dealkylation	biological_process	0.76023	1	0		1	AT1G80420
GO:0080111	DNA demethylation	biological_process	0.76023	1	0		1	AT1G80420
GO:0080103	4-methylthiopropyl glucosinolate S-oxygenase activity	molecular_function	0.76023	1	1	AT1G62540	0
GO:0004499	N,N-dimethylaniline monooxygenase activity	molecular_function	0.76023	1	1	AT1G62540	0
GO:0050284	sinapate 1-glucosyltransferase activity	molecular_function	0.76023	1	1	AT3G21560	0
GO:0006624	vacuolar protein processing	biological_process	0.76023	1	1	AT1G62710	0
GO:0003983	UTP:glucose-1-phosphate uridylyltransferase activity	molecular_function	0.76023	1	1	AT3G03250	0
GO:0051748	UTP-monosaccharide-1-phosphate uridylyltransferase activity	molecular_function	0.76023	1	1	AT3G03250	0
GO:0010295	(+)-abscisic acid 8'-hydroxylase activity	molecular_function	0.76023	1	1	AT2G29090	0
GO:0004614	phosphoglucomutase activity	molecular_function	0.76023	1	1	AT1G70730	0
GO:0005365	myo-inositol transmembrane transporter activity	molecular_function	0.76023	1	0		1	AT4G16480
GO:0006898	receptor-mediated endocytosis	biological_process	0.76023	1	0		1	AT5G46330
GO:0019255	glucose 1-phosphate metabolic process	biological_process	0.76023	1	1	AT1G70730	0
GO:0019676	ammonia assimilation cycle	biological_process	0.76023	1	0		1	AT5G53460
GO:0019856	pyrimidine nucleobase biosynthetic process	biological_process	0.76023	1	1	AT5G03555	0
GO:0043271	negative regulation of ion transport	biological_process	0.76023	1	1	AT5G58140	0
GO:0051051	negative regulation of transport	biological_process	0.76023	1	1	AT5G58140	0
GO:0051273	beta-glucan metabolic process	biological_process	0.76483	7	2	AT3G62270,AT5G09870	5	AT5G15350,AT1G11580,AT5G10430,AT1G76160,AT5G40890
GO:0016747	transferase activity, transferring acyl groups other than amino-acyl groups	molecular_function	0.76483	7	6	AT5G48880,AT5G13930,AT3G26840,AT3G29590,AT5G41040,AT3G13110	1	AT2G22990
GO:0009084	glutamine family amino acid biosynthetic process	biological_process	0.76656	2	1	AT2G39800	1	AT5G53460
GO:1901421	positive regulation of response to alcohol	biological_process	0.77063	2	1	AT1G15100	1	AT5G53160
GO:0006857	oligopeptide transport	biological_process	0.77459	6	1	AT3G21670	5	AT4G36670,AT1G24530,AT5G11000,AT5G55930,AT5G64410
GO:0015833	peptide transport	biological_process	0.77459	6	1	AT3G21670	5	AT1G24530,AT4G36670,AT5G64410,AT5G11000,AT5G55930
GO:0009144	purine nucleoside triphosphate metabolic process	biological_process	0.78015	10	3	AT1G79550,AT2G05710,AT1G07890	7	AT1G72150,AT5G62350,AT4G39090,AT4G26530,AT5G53460,AT2G21660,AT3G26520
GO:0071483	cellular response to blue light	biological_process	0.78143	2	2	AT5G24120,AT3G22840	0
GO:0071731	response to nitric oxide	biological_process	0.78223	2	2	AT5G55620,AT5G04950	0
GO:0055086	nucleobase-containing small molecule metabolic process	biological_process	0.78314	28	13	AT5G17170,AT1G10960,AT2G05710,AT1G07890,AT3G47430,AT2G21330,AT4G33010,AT1G79550,AT5G03555,AT4G00370,AT4G28740,AT5G01410,AT1G23740	15	AT1G55670,AT1G72150,AT3G57550,AT4G26530,AT3G26520,AT2G21660,AT1G08380,AT2G22330,AT5G62350,AT1G20340,AT5G64040,AT3G46780,AT4G39090,AT5G53460,AT2G22990
GO:0009954	proximal/distal pattern formation	biological_process	0.78436	2	0		2	AT2G30600,AT4G37610
GO:0009687	abscisic acid metabolic process	biological_process	0.78805	3	3	AT2G29090,AT1G10960,AT3G43600	0
GO:0043288	apocarotenoid metabolic process	biological_process	0.78805	3	3	AT1G10960,AT2G29090,AT3G43600	0
GO:1902644	tertiary alcohol metabolic process	biological_process	0.78805	3	3	AT3G43600,AT2G29090,AT1G10960	0
GO:0006720	isoprenoid metabolic process	biological_process	0.79032	19	14	AT5G24150,AT2G34490,AT2G29090,AT1G23740,AT3G43600,AT3G11670,AT3G26840,AT1G66390,AT1G10960,AT3G26570,AT4G33010,AT2G21330,AT4G37760,AT5G58770	5	AT2G22330,AT2G22990,AT3G46780,AT4G13830,AT5G13710
GO:0009141	nucleoside triphosphate metabolic process	biological_process	0.79093	10	3	AT1G79550,AT2G05710,AT1G07890	7	AT4G39090,AT4G26530,AT5G53460,AT5G62350,AT1G72150,AT3G26520,AT2G21660
GO:0015075	ion transmembrane transporter activity	molecular_function	0.79598	23	11	AT1G80760,AT4G22200,AT4G00370,AT3G26570,AT3G05030,AT5G54250,AT5G65990,AT2G47160,AT3G62270,AT1G64780,AT4G17550	12	AT2G01420,AT5G40890,AT1G11260,AT1G58200,AT4G36670,AT5G10180,AT1G75220,AT4G16480,AT1G77210,AT2G41560,AT1G23090,AT4G24570
GO:0006575	cellular modified amino acid metabolic process	biological_process	0.7961	5	2	AT1G07890,AT4G39800	3	AT3G13520,AT5G27380,AT5G13710
GO:0009734	auxin-activated signaling pathway	biological_process	0.80032	4	2	AT4G35030,AT1G27940	2	AT3G48360,AT5G63190
GO:0004031	aldehyde oxidase activity	molecular_function	0.80054	1	1	AT3G43600	0
GO:0016623	oxidoreductase activity, acting on the aldehyde or oxo group of donors, oxygen as acceptor	molecular_function	0.80054	1	1	AT3G43600	0
GO:0004888	transmembrane signaling receptor activity	molecular_function	0.80054	3	1	AT1G70250	2	AT5G46330,AT1G66150
GO:0006638	neutral lipid metabolic process	biological_process	0.80328	2	1	AT3G26840	1	AT3G10520
GO:0006639	acylglycerol metabolic process	biological_process	0.80328	2	1	AT3G26840	1	AT3G10520
GO:0004375	glycine dehydrogenase (decarboxylating) activity	molecular_function	0.81349	1	1	AT4G33010	0
GO:0016642	oxidoreductase activity, acting on the CH-NH2 group of donors, disulfide as acceptor	molecular_function	0.81349	1	1	AT4G33010	0
GO:0080031	methyl salicylate esterase activity	molecular_function	0.81351	1	0		1	AT2G23600
GO:0061077	chaperone-mediated protein folding	biological_process	0.81351	1	0		1	AT4G13830
GO:0030002	cellular anion homeostasis	biological_process	0.81351	1	1	AT3G17790	0
GO:0030320	cellular monovalent inorganic anion homeostasis	biological_process	0.81351	1	1	AT3G17790	0
GO:0030643	cellular phosphate ion homeostasis	biological_process	0.81351	1	1	AT3G17790	0
GO:0072501	cellular divalent inorganic anion homeostasis	biological_process	0.81351	1	1	AT3G17790	0
GO:0072502	cellular trivalent inorganic anion homeostasis	biological_process	0.81351	1	1	AT3G17790	0
GO:0004364	glutathione transferase activity	molecular_function	0.81509	3	3	AT2G29420,AT5G17220,AT1G59700	0
GO:0051336	regulation of hydrolase activity	biological_process	0.82101	2	0		2	AT1G80420,AT4G17870
GO:0043170	macromolecule metabolic process	biological_process	0.82101	199	99	AT1G06180,AT4G17090,AT5G57610,AT5G09590,AT5G24660,AT2G21330,AT4G03260,AT1G70730,AT2G05940,AT3G12580,AT4G24000,AT1G66380,AT5G01410,AT4G23050,AT3G44990,AT5G56030,AT5G22290,AT3G19000,AT5G58760,AT2G46340,AT3G62270,AT1G01250,AT5G06510,AT1G48000,AT4G02710,AT5G62430,AT1G66370,AT4G01060,AT3G15210,AT5G17170,AT5G09870,AT2G04030,AT2G23000,AT4G23990,AT1G45249,AT3G09440,AT4G33010,AT3G13040,AT4G38340,AT2G05710…	100	AT3G48360,AT2G02710,AT4G09460,AT1G20010,AT3G50700,AT4G26555,AT3G04910,AT1G33240,AT1G49130,AT1G70530,AT5G19530,AT5G10430,AT4G10340,AT1G68190,AT1G33590,AT4G03510,AT5G51790,AT1G03130,AT1G80420,AT5G24490,AT2G03760,AT5G21170,AT5G46330,AT3G46780,AT4G17460,AT2G25900,AT1G76100,AT2G01930,AT4G38470,AT3G27690,AT1G52220,AT2G18300,AT4G17500,AT5G57660,AT4G03110,AT1G80920,AT5G40890,AT5G61590,AT1G15820,AT2G21660…
GO:0071490	cellular response to far red light	biological_process	0.82101	1	1	AT3G22840	0
GO:0010017	red or far-red light signaling pathway	biological_process	0.8222	3	3	AT2G37970,AT2G46340,AT5G11260	0
GO:0016405	CoA-ligase activity	molecular_function	0.83222	2	2	AT3G16910,AT1G65060	0
GO:0012505	endomembrane system	cellular_component	0.83345	51	35	AT4G23630,AT5G56030,AT1G77810,AT2G47160,AT5G58140,AT1G05170,AT3G55120,AT2G33770,AT2G47770,AT5G62220,AT2G32430,AT2G04350,AT2G37970,AT5G56010,AT4G12320,AT1G64950,AT2G32530,AT1G07890,AT5G28540,AT3G56080,AT1G64400,AT3G15350,AT3G61990,AT3G12580,AT5G25610,AT5G62130,AT5G15740,AT4G24000,AT3G57020,AT3G62700,AT5G13930,AT4G36640,AT3G09440,AT5G01410,AT5G05340	16	AT4G03510,AT2G03760,AT1G75220,AT1G72150,AT5G13710,AT5G46330,AT1G63690,AT1G22530,AT3G26520,AT1G14290,AT1G44130,AT4G17500,AT4G24800,AT1G78830,AT4G39260,AT5G57655
GO:0019932	second-messenger-mediated signaling	biological_process	0.83511	4	4	AT4G30960,AT5G01820,AT5G11260,AT5G56030	0
GO:0006006	glucose metabolic process	biological_process	0.83511	11	5	AT2G05710,AT1G07890,AT5G62220,AT3G09440,AT5G02270	6	AT3G61580,AT2G47400,AT2G21660,AT2G31810,AT5G53460,AT1G20010
GO:0071458	integral component of cytoplasmic side of endoplasmic reticulum membrane	cellular_component	0.83511	1	1	AT4G23630	0
GO:0071786	endoplasmic reticulum tubular network organization	biological_process	0.83511	1	1	AT4G23630	0
GO:0098554	cytoplasmic side of endoplasmic reticulum membrane	cellular_component	0.83511	1	1	AT4G23630	0
GO:0006007	glucose catabolic process	biological_process	0.83714	5	3	AT3G09440,AT5G02270,AT5G62220	2	AT2G47400,AT3G61580
GO:0050897	cobalt ion binding	molecular_function	0.84602	3	1	AT4G35090	2	AT5G18170,AT1G03090
GO:0043966	histone H3 acetylation	biological_process	0.84884	1	1	AT3G09600	0
GO:0030308	negative regulation of cell growth	biological_process	0.84884	1	0		1	AT1G33240
GO:0044282	small molecule catabolic process	biological_process	0.85179	19	7	AT5G36160,AT4G33010,AT5G09590,AT2G21330,AT3G13110,AT1G17745,AT1G23740	12	AT5G14180,AT1G49500,AT3G51840,AT4G36670,AT5G18600,AT2G22330,AT3G14310,AT5G40850,AT2G22990,AT2G46330,AT5G05730,AT1G03090
GO:0009682	induced systemic resistance	biological_process	0.85179	2	1	AT3G15210	1	AT2G22330
GO:0008106	alcohol dehydrogenase (NADP+) activity	molecular_function	0.85179	1	1	AT3G61220	0
GO:0008270	zinc ion binding	molecular_function	0.85501	21	9	AT1G15100,AT2G21320,AT1G24580,AT3G13110,AT5G41400,AT1G63840,AT1G75710,AT1G23740,AT5G47610	12	AT1G49130,AT2G17450,AT5G57660,AT5G22920,AT5G18170,AT4G17245,AT3G50700,AT4G03510,AT1G26800,AT1G68520,AT1G68190,AT3G07650
GO:0042549	photosystem II stabilization	biological_process	0.85501	1	0		1	AT5G66570
GO:0070704	sterol desaturase activity	molecular_function	0.85615	1	1	AT2G34490	0
GO:0080170	hydrogen peroxide transmembrane transport	biological_process	0.85893	1	0		1	AT3G26520
GO:0044273	sulfur compound catabolic process	biological_process	0.861	2	0		2	AT5G25980,AT5G26000
GO:0016114	terpenoid biosynthetic process	biological_process	0.86872	11	9	AT1G23740,AT3G11670,AT4G37760,AT3G43600,AT3G26570,AT2G34490,AT1G66390,AT1G10960,AT5G24150	2	AT3G46780,AT5G13710
GO:0009126	purine nucleoside monophosphate metabolic process	biological_process	0.86872	10	3	AT1G07890,AT2G05710,AT1G79550	7	AT2G21660,AT3G26520,AT4G26530,AT5G53460,AT4G39090,AT1G72150,AT5G62350
GO:0009167	purine ribonucleoside monophosphate metabolic process	biological_process	0.86872	10	3	AT1G07890,AT2G05710,AT1G79550	7	AT2G21660,AT3G26520,AT1G72150,AT5G62350,AT5G53460,AT4G26530,AT4G39090
GO:0006552	leucine catabolic process	biological_process	0.86872	1	0		1	AT1G03090
GO:0015926	glucosidase activity	molecular_function	0.86872	2	0		2	AT1G35580,AT5G26000
GO:0016070	RNA metabolic process	biological_process	0.86872	97	42	AT1G45249,AT5G24120,AT5G17170,AT3G17609,AT1G66370,AT4G01060,AT3G29575,AT5G62430,AT3G15210,AT3G56290,AT3G17790,AT4G34000,AT2G44940,AT1G07350,AT2G34720,AT2G28550,AT1G51660,AT4G35270,AT3G09600,AT5G58140,AT5G11260,AT3G61890,AT2G21320,AT3G13040,AT4G38340,AT1G56650,AT4G33010,AT1G66380,AT1G66390,AT1G69260,AT1G06180,AT5G24660,AT2G21330,AT4G00050,AT1G48000,AT1G51140,AT1G35560,AT1G70000,AT1G01250,AT5G06510…	55	AT5G61590,AT2G21660,AT5G24470,AT4G39260,AT1G20340,AT4G03110,AT5G64750,AT4G17500,AT1G75250,AT5G67190,AT5G57660,AT4G36540,AT1G52220,AT2G18300,AT3G47620,AT1G08380,AT5G63470,AT5G66570,AT4G31620,AT3G07650,AT1G25550,AT3G08940,AT5G01530,AT5G06870,AT5G08520,AT2G42870,AT3G21055,AT4G27440,AT3G48590,AT1G68190,AT4G10340,AT1G68520,AT1G33590,AT4G28750,AT1G49130,AT1G14685,AT1G06680,AT1G33240,AT2G02710,AT4G09460…
GO:0009001	serine O-acetyltransferase activity	molecular_function	0.86872	1	1	AT3G13110	0
GO:0016412	serine O-acyltransferase activity	molecular_function	0.86872	1	1	AT3G13110	0
GO:0006021	inositol biosynthetic process	biological_process	0.86872	1	1	AT4G39800	0
GO:0010107	potassium ion import	biological_process	0.86872	1	1	AT3G05030	0
GO:0045089	positive regulation of innate immune response	biological_process	0.86872	3	2	AT4G18360,AT3G15210	1	AT1G32540
GO:0030104	water homeostasis	biological_process	0.86872	1	0		1	AT3G26520
GO:0043489	RNA stabilization	biological_process	0.86872	1	0		1	AT3G53460
GO:0043229	intracellular organelle	cellular_component	0.86872	477	249	AT5G22290,AT1G22160,AT3G26590,AT1G27760,AT5G58770,AT5G56030,AT4G15620,AT4G34860,AT5G22460,AT1G58520,AT2G37240,AT3G10420,AT1G75710,AT1G27940,AT5G06510,AT1G29640,AT2G46915,AT2G34660,AT1G07900,AT5G15450,AT3G49580,AT3G15350,AT1G17100,AT1G70730,AT2G46270,AT4G17090,AT1G78290,AT5G20190,AT3G62700,AT3G05345,AT1G17050,AT1G55265,AT3G57020,AT4G24000,AT1G48745,AT3G09600,AT4G01070,AT1G05170,AT5G11260,AT3G25290…	228	AT2G18700,AT5G50450,AT1G80420,AT5G63190,AT2G03760,AT5G24490,AT1G32460,AT2G46220,AT2G01930,AT1G02860,AT1G76100,AT4G17470,AT4G17460,AT2G24550,AT5G11070,AT2G25900,AT2G34420,AT1G33240,AT2G25200,AT5G44020,AT4G34138,AT1G20010,AT1G01620,AT3G48360,AT1G33590,AT3G15630,AT1G68190,AT4G10340,AT1G31330,AT4G34770,AT2G15880,AT2G42870,AT2G37025,AT4G05070,AT5G14120,AT4G27440,AT1G26800,AT3G21055,AT1G23390,AT1G77060…
GO:0004021	L-alanine:2-oxoglutarate aminotransferase activity	molecular_function	0.86872	1	1	AT1G70580	0
GO:0047635	alanine-oxo-acid transaminase activity	molecular_function	0.86872	1	1	AT1G70580	0
GO:0032880	regulation of protein localization	biological_process	0.86872	3	1	AT5G41790	2	AT3G13750,AT1G56220
GO:2000037	regulation of stomatal complex patterning	biological_process	0.86872	1	1	AT1G51660	0
GO:0010255	glucose mediated signaling pathway	biological_process	0.86872	1	1	AT1G45249	0
GO:0010148	transpiration	biological_process	0.86872	1	1	AT5G06530	0
GO:0050734	hydroxycinnamoyltransferase activity	molecular_function	0.86872	1	1	AT5G41040	0
GO:1990069	stomatal opening	biological_process	0.86872	1	1	AT5G57050	0
GO:0006266	DNA ligation	biological_process	0.86872	1	0		1	AT1G80420
GO:0080107	8-methylthiopropyl glucosinolate S-oxygenase activity	molecular_function	0.86872	1	1	AT1G62540	0
GO:0003988	acetyl-CoA C-acyltransferase activity	molecular_function	0.86872	1	1	AT5G48880	0
GO:0070569	uridylyltransferase activity	molecular_function	0.86872	1	1	AT3G03250	0
GO:0003883	CTP synthase activity	molecular_function	0.86872	1	0		1	AT1G30820
GO:0004575	sucrose alpha-glucosidase activity	molecular_function	0.86872	1	0		1	AT1G35580
GO:0005987	sucrose catabolic process	biological_process	0.86872	1	0		1	AT1G35580
GO:0009590	detection of gravity	biological_process	0.86872	1	1	AT1G70730	0
GO:0009882	blue light photoreceptor activity	molecular_function	0.86872	1	1	AT5G58140	0
GO:1902170	cellular response to reactive nitrogen species	biological_process	0.87618	2	2	AT5G55620,AT5G04950	0
GO:0009582	detection of abiotic stimulus	biological_process	0.87926	2	2	AT2G46340,AT1G70730	0
GO:0044270	cellular nitrogen compound catabolic process	biological_process	0.88676	12	5	AT3G13040,AT1G17745,AT3G14067,AT5G43150,AT3G13110	7	AT4G36670,AT2G46330,AT1G49500,AT5G05730,AT4G13830,AT3G14310,AT2G22330
GO:0043226	organelle	cellular_component	0.88676	477	249	AT4G36240,AT3G52740,AT1G23740,AT2G19650,AT4G28740,AT3G48690,AT3G21250,AT1G11700,AT5G37550,AT4G38340,AT3G13040,AT5G01820,AT1G01420,AT4G33010,AT4G01070,AT1G05170,AT5G11260,AT3G09600,AT2G05710,AT3G25290,AT1G61795,AT3G27820,AT3G27650,AT5G19875,AT3G56260,AT2G04030,AT1G45249,AT5G43150,AT3G24170,AT4G01060,AT1G66370,AT5G17220,AT3G26450,AT5G62430,AT1G32520,AT1G79270,AT3G56210,AT2G39800,AT5G61820,AT5G17170…	228	AT5G01530,AT3G47160,AT5G66570,AT5G26000,AT5G21940,AT1G30360,AT1G77060,AT1G08380,AT1G23390,AT3G21055,AT1G26800,AT4G27440,AT2G42870,AT2G37025,AT5G14120,AT4G05070,AT5G59080,AT1G80920,AT5G24800,AT5G40850,AT2G21660,AT5G61590,AT4G12730,AT2G18300,AT1G52220,AT2G46900,AT4G24800,AT5G25980,AT1G76100,AT4G17470,AT1G02860,AT2G25900,AT5G11070,AT4G17460,AT2G24550,AT2G01930,AT2G46220,AT2G03760,AT5G63190,AT5G24490…
GO:0009863	salicylic acid mediated signaling pathway	biological_process	0.88676	14	4	AT4G34000,AT1G51660,AT2G05940,AT1G69260	10	AT1G06680,AT4G27450,AT1G33590,AT5G66570,AT1G68520,AT5G06870,AT5G05730,AT4G03110,AT2G03760,AT3G50700
GO:0016836	hydro-lyase activity	molecular_function	0.88854	4	3	AT2G05710,AT5G22300,AT3G44310	1	AT3G14990
GO:0072350	tricarboxylic acid metabolic process	biological_process	0.89312	2	2	AT5G04950,AT2G05710	0
GO:0009123	nucleoside monophosphate metabolic process	biological_process	0.89312	10	3	AT1G79550,AT1G07890,AT2G05710	7	AT4G26530,AT5G53460,AT4G39090,AT5G62350,AT1G72150,AT3G26520,AT2G21660
GO:0009161	ribonucleoside monophosphate metabolic process	biological_process	0.89312	10	3	AT1G79550,AT1G07890,AT2G05710	7	AT5G62350,AT1G72150,AT4G26530,AT5G53460,AT4G39090,AT3G26520,AT2G21660
GO:0010117	photoprotection	biological_process	0.89312	1	1	AT3G22840	0
GO:0010340	carboxyl-O-methyltransferase activity	molecular_function	0.89312	1	1	AT5G50240	0
GO:0042886	amide transport	biological_process	0.89312	6	1	AT3G21670	5	AT4G36670,AT1G24530,AT5G11000,AT5G55930,AT5G64410
GO:0046700	heterocycle catabolic process	biological_process	0.89773	12	5	AT5G43150,AT3G13110,AT3G14067,AT3G13040,AT1G17745	7	AT2G22330,AT3G14310,AT4G13830,AT1G49500,AT2G46330,AT4G36670,AT5G05730
GO:0005623	cell	cellular_component	0.90395	594	313	AT1G07890,AT3G47430,AT3G15354,AT5G11790,AT3G08590,AT5G62130,AT5G03210,AT4G33905,AT4G26950,AT1G79550,AT1G05870,AT5G49480,AT3G43600,AT5G49910,AT4G22880,AT2G21970,AT1G62540,AT5G41790,AT2G38210,AT1G17745,AT1G33260,AT5G58140,AT3G61890,AT3G52340,AT4G14090,AT3G23000,AT4G22240,AT4G32920,AT2G33770,AT5G15450,AT1G70250,AT3G49580,AT3G15350,AT4G12880,AT4G17090,AT1G78290,AT5G20190,AT3G57020,AT5G03140,AT2G05940…	281	AT1G06680,AT5G16410,AT4G37610,AT1G56220,AT3G09580,AT5G54270,AT3G47800,AT3G51710,AT3G11930,AT3G54890,AT1G49032,AT1G55670,AT3G47620,AT5G44680,AT5G56550,AT5G49730,AT4G01330,AT1G23870,AT4G27450,AT3G48590,AT2G05100,AT4G17870,AT3G07350,AT2G25200,AT1G20010,AT3G48360,AT3G61580,AT4G10340,AT5G10430,AT2G28840,AT4G34770,AT2G15880,AT3G47210,AT5G50450,AT5G63190,AT5G24490,AT1G80420,AT1G32460,AT2G46220,AT4G17470…
GO:0044464	cell part	cellular_component	0.90395	594	313	AT3G61890,AT5G58140,AT1G33260,AT3G52340,AT4G14090,AT3G23000,AT4G22240,AT4G32920,AT2G33770,AT5G49910,AT4G22880,AT2G21970,AT5G41790,AT1G62540,AT2G38210,AT1G17745,AT5G03210,AT4G33905,AT4G26950,AT1G79550,AT1G05870,AT5G49480,AT3G43600,AT1G07890,AT3G15354,AT3G47430,AT3G08590,AT5G11790,AT5G62130,AT5G11260,AT1G64780,AT3G25290,AT2G26690,AT3G48690,AT3G21250,AT5G37550,AT4G38340,AT1G01420,AT4G33010,AT4G36240…	281	AT4G27450,AT3G48590,AT2G05100,AT4G17870,AT3G07350,AT1G49032,AT1G55670,AT3G47620,AT5G56550,AT5G44680,AT5G49730,AT4G01330,AT1G23870,AT3G54890,AT3G11930,AT1G06680,AT5G16410,AT4G37610,AT5G54270,AT1G56220,AT3G09580,AT3G47800,AT3G51710,AT1G23390,AT3G21055,AT1G26800,AT5G66570,AT5G26000,AT1G77060,AT5G63810,AT2G46900,AT5G25980,AT2G23600,AT4G16480,AT1G52220,AT2G30600,AT5G40850,AT3G59940,AT5G61590,AT5G24800…
GO:0046777	protein autophosphorylation	biological_process	0.90553	7	5	AT4G23050,AT4G02630,AT5G14640,AT4G03260,AT5G58140	2	AT2G02710,AT5G44680
GO:0042753	positive regulation of circadian rhythm	biological_process	0.90882	1	1	AT5G11260	0
GO:0010540	basipetal auxin transport	biological_process	0.90883	2	2	AT4G30960,AT1G27940	0
GO:0015198	oligopeptide transporter activity	molecular_function	0.91196	2	0		2	AT5G64410,AT5G55930
GO:0046914	transition metal ion binding	molecular_function	0.91196	27	12	AT2G05710,AT2G21320,AT1G15100,AT1G24580,AT4G12880,AT1G63840,AT1G75710,AT4G35090,AT5G41400,AT3G13110,AT5G47610,AT1G23740	15	AT5G18170,AT5G22920,AT4G17245,AT5G57660,AT1G49130,AT2G17450,AT1G26800,AT4G03510,AT3G50700,AT1G68520,AT1G68190,AT5G15350,AT3G07650,AT1G76100,AT1G03090
GO:0004497	monooxygenase activity	molecular_function	0.91395	5	4	AT1G62540,AT2G29090,AT5G24150,AT4G37760	1	AT3G48520
GO:0018958	phenol-containing compound metabolic process	biological_process	0.91853	10	4	AT5G17760,AT2G05940,AT4G22880,AT1G51660	6	AT5G05730,AT1G02860,AT2G23600,AT2G03760,AT1G06680,AT5G66570
GO:0080032	methyl jasmonate esterase activity	molecular_function	0.92008	1	0		1	AT2G23600
GO:0015204	urea transmembrane transporter activity	molecular_function	0.92838	1	1	AT1G80760	0
GO:1903827	regulation of cellular protein localization	biological_process	0.92838	1	1	AT5G41790	0
GO:0002684	positive regulation of immune system process	biological_process	0.92838	3	2	AT3G15210,AT4G18360	1	AT1G32540
GO:0050778	positive regulation of immune response	biological_process	0.92838	3	2	AT3G15210,AT4G18360	1	AT1G32540
GO:0071897	DNA biosynthetic process	biological_process	0.92838	1	0		1	AT3G48360
GO:0006869	lipid transport	biological_process	0.92838	6	3	AT2G18370,AT3G11670,AT2G48140	3	AT2G45180,AT4G24230,AT1G12090
GO:0019755	one-carbon compound transport	biological_process	0.92877	1	1	AT1G64780	0
GO:0015837	amine transport	biological_process	0.9291	1	1	AT1G64780	0
GO:0010181	FMN binding	molecular_function	0.93065	1	1	AT5G58140	0
GO:0031407	oxylipin metabolic process	biological_process	0.93656	2	2	AT2G33380,AT1G23740	0
GO:0071782	endoplasmic reticulum tubular network	cellular_component	0.93749	1	1	AT4G23630	0
GO:0098827	endoplasmic reticulum subcompartment	cellular_component	0.93749	1	1	AT4G23630	0
GO:0005811	lipid particle	cellular_component	0.93876	1	1	AT2G33380	0
GO:0052545	callose localization	biological_process	0.93953	5	3	AT3G03250,AT3G26570,AT4G26850	2	AT5G46330,AT2G22330
GO:0009831	plant-type cell wall modification involved in multidimensional cell growth	biological_process	0.94109	2	2	AT1G20190,AT2G03090	0
GO:0000062	fatty-acyl-CoA binding	molecular_function	0.94334	1	0		1	AT4G24230
GO:0010229	inflorescence development	biological_process	0.94691	2	1	AT1G51660	1	AT3G47620
GO:0033692	cellular polysaccharide biosynthetic process	biological_process	0.96445	18	15	AT3G03250,AT5G09870,AT1G70730,AT5G58140,AT4G17770,AT3G19000,AT5G41040,AT2G21330,AT2G40840,AT4G33010,AT4G02710,AT5G01410,AT5G62220,AT1G03310,AT3G46970	3	AT3G10740,AT4G27440,AT4G26530
GO:0010099	regulation of photomorphogenesis	biological_process	0.96445	2	2	AT5G11260,AT2G46340	0
GO:0032876	negative regulation of DNA endoreduplication	biological_process	0.96543	1	0		1	AT1G33240
GO:0009939	positive regulation of gibberellic acid mediated signaling pathway	biological_process	0.96543	1	1	AT1G07430	0
GO:0006772	thiamine metabolic process	biological_process	0.96543	1	0		1	AT3G14990
GO:0042723	thiamine-containing compound metabolic process	biological_process	0.96543	1	0		1	AT3G14990
GO:0016139	glycoside catabolic process	biological_process	0.96543	1	0		1	AT5G05860
GO:0009083	branched-chain amino acid catabolic process	biological_process	0.96543	1	0		1	AT1G03090
GO:0046910	pectinesterase inhibitor activity	molecular_function	0.96543	3	1	AT1G70720	2	AT5G62360,AT5G62350
GO:2000033	regulation of seed dormancy process	biological_process	0.96543	1	1	AT1G07430	0
GO:0004144	diacylglycerol O-acyltransferase activity	molecular_function	0.96543	1	1	AT3G26840	0
GO:0050829	defense response to Gram-negative bacterium	biological_process	0.96543	1	0		1	AT3G14310
GO:0043487	regulation of RNA stability	biological_process	0.96543	1	0		1	AT3G53460
GO:0034308	primary alcohol metabolic process	biological_process	0.96543	1	1	AT3G26840	0
GO:0010294	abscisic acid glucosyltransferase activity	molecular_function	0.96543	1	0		1	AT4G34138
GO:0045740	positive regulation of DNA replication	biological_process	0.96543	1	0		1	AT3G48360
GO:0043169	cation binding	molecular_function	0.96543	33	18	AT5G47610,AT3G16910,AT4G12880,AT1G24580,AT5G17220,AT4G35060,AT5G17170,AT5G49480,AT1G23740,AT3G13110,AT1G75710,AT1G63840,AT4G35090,AT5G41400,AT2G21320,AT1G15100,AT2G33380,AT2G05710	15	AT1G03090,AT1G68520,AT1G68190,AT3G50700,AT5G57660,AT1G49130,AT2G17450,AT5G18170,AT4G17245,AT1G76100,AT5G15350,AT3G07650,AT1G26800,AT4G03510,AT5G22920
GO:0009098	leucine biosynthetic process	biological_process	0.96543	1	0		1	AT5G14200
GO:0003973	(S)-2-hydroxy-acid oxidase activity	molecular_function	0.96543	1	1	AT4G18360	0
GO:0008891	glycolate oxidase activity	molecular_function	0.96543	1	1	AT4G18360	0
GO:0010236	plastoquinone biosynthetic process	biological_process	0.96543	1	1	AT1G17050	0
GO:0043484	regulation of RNA splicing	biological_process	0.96543	1	1	AT1G07350	0
GO:0008272	sulfate transport	biological_process	0.96543	1	0		1	AT5G10180
GO:0000990	transcription factor activity, core RNA polymerase binding	molecular_function	0.96543	1	1	AT5G24120	0
GO:0000996	core DNA-dependent RNA polymerase binding promoter specificity activity	molecular_function	0.96543	1	1	AT5G24120	0
GO:0001053	plastid sigma factor activity	molecular_function	0.96543	1	1	AT5G24120	0
GO:0016987	sigma factor activity	molecular_function	0.96543	1	1	AT5G24120	0
GO:0009044	xylan 1,4-beta-xylosidase activity	molecular_function	0.96543	1	0		1	AT3G10740
GO:0009969	xyloglucan biosynthetic process	biological_process	0.96543	1	1	AT5G62220	0
GO:0004396	hexokinase activity	molecular_function	0.96543	1	1	AT2G19860	0
GO:0006206	pyrimidine nucleobase metabolic process	biological_process	0.96543	1	1	AT5G03555	0
GO:0052646	alditol phosphate metabolic process	biological_process	0.96543	1	1	AT4G39800	0
GO:0010385	double-stranded methylated DNA binding	molecular_function	0.96543	1	0		1	AT1G80420
GO:0006821	chloride transport	biological_process	0.96543	1	0		1	AT5G40890
GO:0009904	chloroplast accumulation movement	biological_process	0.96543	1	1	AT5G10470	0
GO:0010021	amylopectin biosynthetic process	biological_process	0.96543	1	1	AT1G03310	0
GO:0016208	AMP binding	molecular_function	0.96543	1	1	AT3G16910	0
GO:2000896	amylopectin metabolic process	biological_process	0.96543	1	1	AT1G03310	0
GO:0009965	leaf morphogenesis	biological_process	0.97046	9	2	AT2G21330,AT4G33010	7	AT5G02160,AT3G56650,AT5G66570,AT1G68520,AT3G50700,AT4G27440,AT1G20340
GO:0008238	exopeptidase activity	molecular_function	0.97046	4	1	AT2G23000	3	AT2G22980,AT2G22990,AT3G54720
GO:0000272	polysaccharide catabolic process	biological_process	0.97081	3	2	AT2G40840,AT4G17090	1	AT3G10740
GO:0016628	oxidoreductase activity, acting on the CH-CH group of donors, NAD or NADP as acceptor	molecular_function	0.97081	2	1	AT1G23740	1	AT4G27440
GO:0033037	polysaccharide localization	biological_process	0.98791	5	3	AT3G03250,AT4G26850,AT3G26570	2	AT5G46330,AT2G22330
GO:0071365	cellular response to auxin stimulus	biological_process	0.98796	4	2	AT1G27940,AT4G35030	2	AT3G48360,AT5G63190
GO:0016878	acid-thiol ligase activity	molecular_function	0.98808	2	2	AT1G65060,AT3G16910	0
GO:0015197	peptide transporter activity	molecular_function	0.98808	2	0		2	AT5G64410,AT5G55930
GO:0045547	dehydrodolichyl diphosphate synthase activity	molecular_function	1	1	1	AT5G58770	0
GO:0006714	sesquiterpenoid metabolic process	biological_process	1	3	3	AT3G43600,AT1G10960,AT2G29090	0
GO:0098656	anion transmembrane transport	biological_process	1	3	2	AT5G58140,AT2G33770	1	AT5G46330
GO:0031349	positive regulation of defense response	biological_process	1	3	2	AT4G18360,AT3G15210	1	AT1G32540
GO:0031225	anchored component of membrane	cellular_component	1	9	1	AT2G48140	8	AT5G65390,AT1G03870,AT3G13520,AT5G10430,AT4G12730,AT2G46330,AT2G34510,AT5G15350
GO:0004427	inorganic diphosphatase activity	molecular_function	1	1	1	AT2G18230	0
GO:0042547	cell wall modification involved in multidimensional cell growth	biological_process	1	2	2	AT2G03090,AT1G20190	0
GO:0071324	cellular response to disaccharide stimulus	biological_process	1	1	1	AT1G56650	0
GO:0071329	cellular response to sucrose stimulus	biological_process	1	1	1	AT1G56650	0
GO:0009404	toxin metabolic process	biological_process	1	9	5	AT5G17220,AT2G34660,AT3G24170,AT2G29420,AT1G59700	4	AT5G27920,AT5G27380,AT3G28740,AT2G22330
GO:0009150	purine ribonucleotide metabolic process	biological_process	1	10	3	AT1G79550,AT1G07890,AT2G05710	7	AT4G26530,AT5G53460,AT4G39090,AT1G72150,AT5G62350,AT2G21660,AT3G26520
GO:0050662	coenzyme binding	molecular_function	1	2	1	AT5G58140	1	AT4G24230
GO:1901698	response to nitrogen compound	biological_process	1	27	10	AT5G04950,AT5G55620,AT3G15210,AT1G01720,AT5G22300,AT2G47160,AT5G41040,AT3G12500,AT1G51660,AT3G62270	17	AT1G19380,AT5G40890,AT1G25550,AT5G05730,AT1G02860,AT5G66570,AT1G32460,AT3G57550,AT3G48360,AT4G37610,AT2G03760,AT3G59350,AT5G14120,AT4G17500,AT4G24570,AT3G48520,AT1G06680
GO:0051347	positive regulation of transferase activity	biological_process	1	1	0		1	AT3G48360
GO:0008474	palmitoyl-(protein) hydrolase activity	molecular_function	1	1	0		1	AT4G17470
GO:0098599	palmitoyl hydrolase activity	molecular_function	1	1	0		1	AT4G17470
GO:0016791	phosphatase activity	molecular_function	1	11	7	AT3G17790,AT1G07010,AT4G17770,AT5G57050,AT1G07430,AT3G52340,AT1G72770	4	AT1G25230,AT1G60140,AT1G23870,AT5G44020
GO:0008276	protein methyltransferase activity	molecular_function	1	2	2	AT3G61990,AT5G50240	0
GO:0015037	peptide disulfide oxidoreductase activity	molecular_function	1	1	1	AT3G24170	0
GO:0015038	glutathione disulfide oxidoreductase activity	molecular_function	1	1	1	AT3G24170	0
GO:0003997	acyl-CoA oxidase activity	molecular_function	1	1	0		1	AT3G51840
GO:0043455	regulation of secondary metabolic process	biological_process	1	2	0		2	AT1G80440,AT3G59940
GO:2000104	negative regulation of DNA-dependent DNA replication	biological_process	1	1	0		1	AT1G33240
GO:0003905	alkylbase DNA N-glycosylase activity	molecular_function	1	1	0		1	AT5G44680
GO:0008725	DNA-3-methyladenine glycosylase activity	molecular_function	1	1	0		1	AT5G44680
GO:0043733	DNA-3-methylbase glycosylase activity	molecular_function	1	1	0		1	AT5G44680
GO:0009645	response to low light intensity stimulus	biological_process	1	1	0		1	AT2G06850
GO:0009061	anaerobic respiration	biological_process	1	1	0		1	AT3G10020
GO:0015749	monosaccharide transport	biological_process	1	1	0		1	AT1G11260
GO:0019253	reductive pentose-phosphate cycle	biological_process	1	1	0		1	AT2G47400
GO:0046128	purine ribonucleoside metabolic process	biological_process	1	10	3	AT1G79550,AT2G05710,AT1G07890	7	AT4G39090,AT5G53460,AT4G26530,AT1G72150,AT5G62350,AT2G21660,AT3G26520
GO:0016413	O-acetyltransferase activity	molecular_function	1	1	1	AT3G13110	0
GO:0046189	phenol-containing compound biosynthetic process	biological_process	1	9	4	AT2G05940,AT5G17760,AT4G22880,AT1G51660	5	AT2G03760,AT5G05730,AT1G02860,AT5G66570,AT1G06680
GO:0010304	PSII associated light-harvesting complex II catabolic process	biological_process	1	2	2	AT2G21330,AT4G33010	0
GO:0030433	ER-associated ubiquitin-dependent protein catabolic process	biological_process	1	1	1	AT5G28540	0
GO:0036503	ERAD pathway	biological_process	1	1	1	AT5G28540	0
GO:0003729	mRNA binding	molecular_function	1	2	1	AT3G02830	1	AT2G21660
GO:0044822	poly(A) RNA binding	molecular_function	1	2	1	AT3G02830	1	AT2G21660
GO:1901137	carbohydrate derivative biosynthetic process	biological_process	1	24	15	AT4G39800,AT2G05710,AT5G58140,AT1G17100,AT2G21330,AT1G62540,AT4G32920,AT3G17790,AT4G21960,AT3G13110,AT3G27820,AT2G05940,AT1G03310,AT3G11670,AT4G10120	9	AT1G34300,AT5G14200,AT5G44020,AT5G23010,AT5G10180,AT2G22330,AT5G19940,AT3G46780,AT5G05730
GO:2000031	regulation of salicylic acid mediated signaling pathway	biological_process	1	1	0		1	AT4G03110
GO:0006541	glutamine metabolic process	biological_process	1	1	0		1	AT5G53460
GO:0008299	isoprenoid biosynthetic process	biological_process	1	17	12	AT3G26570,AT4G33010,AT4G37760,AT5G58770,AT2G21330,AT1G66390,AT1G10960,AT2G34490,AT3G11670,AT3G43600,AT1G23740,AT5G24150	5	AT4G13830,AT5G13710,AT2G22990,AT3G46780,AT2G22330
GO:0070568	guanylyltransferase activity	molecular_function	1	1	1	AT4G26850	0
GO:0009533	chloroplast stromal thylakoid	cellular_component	1	1	0		1	AT4G10340
GO:0009823	cytokinin catabolic process	biological_process	1	1	1	AT5G21482	0
GO:0019139	cytokinin dehydrogenase activity	molecular_function	1	1	1	AT5G21482	0
GO:0042447	hormone catabolic process	biological_process	1	1	1	AT5G21482	0
GO:0005247	voltage-gated chloride channel activity	molecular_function	1	1	0		1	AT5G40890
GO:0005254	chloride channel activity	molecular_function	1	1	0		1	AT5G40890
GO:0090599	alpha-glucosidase activity	molecular_function	1	1	0		1	AT1G35580
GO:0009696	salicylic acid metabolic process	biological_process	1	9	3	AT2G05940,AT5G17760,AT1G51660	6	AT2G03760,AT5G05730,AT1G02860,AT2G23600,AT5G66570,AT1G06680
GO:0009410	response to xenobiotic stimulus	biological_process	1	4	3	AT2G46270,AT4G01070,AT3G17609	1	AT5G28770
GO:0009809	lignin biosynthetic process	biological_process	1	3	3	AT5G14700,AT2G23910,AT4G30470	0
GO:0042278	purine nucleoside metabolic process	biological_process	1	10	3	AT1G79550,AT1G07890,AT2G05710	7	AT5G53460,AT4G26530,AT4G39090,AT5G62350,AT1G72150,AT3G26520,AT2G21660
GO:0080030	methyl indole-3-acetate esterase activity	molecular_function	1	1	0		1	AT2G23600
GO:0019899	enzyme binding	molecular_function	1	5	2	AT3G09440,AT3G12580	3	AT1G72150,AT3G59350,AT1G22530
GO:0015205	nucleobase transmembrane transporter activity	molecular_function	1	2	1	AT5G03555	1	AT1G19770
GO:0051338	regulation of transferase activity	biological_process	1	3	1	AT5G57050	2	AT3G48360,AT4G13830
GO:0007029	endoplasmic reticulum organization	biological_process	1	1	1	AT4G23630	0
GO:0031224	intrinsic component of membrane	cellular_component	1	16	8	AT2G48140,AT4G23630,AT3G15350,AT5G13170,AT1G27940,AT2G19860,AT5G50800,AT1G69480	8	AT4G12730,AT2G34510,AT5G65390,AT5G10430,AT1G03870,AT3G13520,AT2G46330,AT5G15350
GO:0042546	cell wall biogenesis	biological_process	1	13	10	AT5G09870,AT4G02710,AT4G35320,AT4G02630,AT5G41040,AT5G23750,AT4G12880,AT4G20170,AT2G35700,AT3G44990	3	AT3G10740,AT5G57550,AT5G40890
GO:0010023	proanthocyanidin biosynthetic process	biological_process	1	1	1	AT4G22880	0
GO:0010467	gene expression	biological_process	1	103	46	AT1G66725,AT5G24120,AT1G45249,AT3G29575,AT5G62430,AT4G01060,AT1G66370,AT3G15210,AT5G17170,AT3G17609,AT5G41663,AT2G34720,AT1G07350,AT2G28550,AT3G17790,AT3G56290,AT2G44940,AT4G34000,AT4G33010,AT1G56650,AT4G38340,AT3G13040,AT4G35270,AT1G51660,AT2G21320,AT3G61890,AT5G58140,AT5G11260,AT3G09600,AT1G62710,AT1G66380,AT1G06180,AT1G69260,AT2G21330,AT5G24660,AT1G66390,AT1G01250,AT5G06510,AT1G51140,AT1G48000…	57	AT1G20340,AT4G39260,AT5G24470,AT5G64750,AT4G03110,AT5G61590,AT2G21660,AT2G18300,AT1G52220,AT4G36540,AT3G47620,AT4G17500,AT1G75250,AT5G57660,AT5G67190,AT3G07650,AT4G31620,AT5G01530,AT3G08940,AT1G25550,AT1G08380,AT5G66570,AT5G63470,AT4G30690,AT4G27440,AT3G21055,AT3G48590,AT5G06870,AT2G42870,AT5G08520,AT4G28750,AT1G68520,AT1G68190,AT4G10340,AT1G33590,AT3G48360,AT4G09460,AT2G02710,AT4G37610,AT3G50700…
GO:0016688	L-ascorbate peroxidase activity	molecular_function	1	1	1	AT1G07890	0
GO:0055070	copper ion homeostasis	biological_process	1	1	0		1	AT1G20340
GO:0009864	induced systemic resistance, jasmonic acid mediated signaling pathway	biological_process	1	1	1	AT3G15210	0
GO:0003712	transcription cofactor activity	molecular_function	1	2	0		2	AT1G80420,AT2G42870
GO:0008156	negative regulation of DNA replication	biological_process	1	1	0		1	AT1G33240
GO:0006561	proline biosynthetic process	biological_process	1	1	1	AT2G39800	0
GO:0015149	hexose transmembrane transporter activity	molecular_function	1	1	0		1	AT1G77210
GO:0010200	response to chitin	biological_process	1	15	3	AT1G51660,AT1G01720,AT3G15210	12	AT4G17500,AT3G48520,AT1G06680,AT5G66570,AT4G24570,AT1G19380,AT1G32460,AT3G57550,AT5G05730,AT3G59350,AT4G37610,AT2G03760
GO:0098562	cytoplasmic side of membrane	cellular_component	1	4	3	AT4G23630,AT2G46340,AT3G15354	1	AT1G24530
GO:0019685	photosynthesis, dark reaction	biological_process	1	1	0		1	AT2G47400
GO:2000030	regulation of response to red or far red light	biological_process	1	2	2	AT2G46340,AT5G11260	0
GO:0006020	inositol metabolic process	biological_process	1	1	1	AT4G39800	0
GO:0047714	galactolipase activity	molecular_function	1	1	1	AT1G51440	0
GO:0034399	nuclear periphery	cellular_component	1	1	1	AT3G09440	0
GO:0051054	positive regulation of DNA metabolic process	biological_process	1	1	0		1	AT3G48360
GO:0030551	cyclic nucleotide binding	molecular_function	1	2	2	AT5G54250,AT4G22200	0
GO:0016421	CoA carboxylase activity	molecular_function	1	1	0		1	AT1G03090
GO:0016885	ligase activity, forming carbon-carbon bonds	molecular_function	1	1	0		1	AT1G03090
GO:0009903	chloroplast avoidance movement	biological_process	1	1	1	AT5G10470	0
GO:0004556	alpha-amylase activity	molecular_function	1	1	1	AT1G03310	0
GO:0016774	phosphotransferase activity, carboxyl group as acceptor	molecular_function	1	1	1	AT1G79550	0
GO:0070988	demethylation	biological_process	1	1	0		1	AT1G80420
GO:0000293	ferric-chelate reductase activity	molecular_function	1	1	0		1	AT5G49730
GO:0016722	oxidoreductase activity, oxidizing metal ions	molecular_function	1	1	0		1	AT5G49730
GO:0016723	oxidoreductase activity, oxidizing metal ions, NAD or NADP as acceptor	molecular_function	1	1	0		1	AT5G49730
GO:0004185	serine-type carboxypeptidase activity	molecular_function	1	3	1	AT2G23000	2	AT2G22990,AT2G22980
GO:0005200	structural constituent of cytoskeleton	molecular_function	1	2	0		2	AT5G19770,AT1G20010
GO:0000989	transcription factor activity, transcription factor binding	molecular_function	1	2	0		2	AT2G42870,AT1G80420
GO:0052689	carboxylic ester hydrolase activity	molecular_function	1	6	1	AT1G51440	5	AT1G11580,AT3G14310,AT3G10720,AT5G18630,AT2G23600
GO:0015696	ammonium transport	biological_process	1	2	1	AT1G64780	1	AT5G55930
GO:0006468	protein phosphorylation	biological_process	1	25	10	AT1G51660,AT5G58140,AT5G57610,AT4G23050,AT4G35030,AT4G03260,AT5G57050,AT4G02630,AT5G14640,AT2G05940	15	AT5G06870,AT1G34300,AT1G70530,AT5G46330,AT1G06680,AT3G04910,AT2G02710,AT5G44680,AT3G50700,AT2G03760,AT1G68520,AT5G66570,AT1G33590,AT4G38470,AT5G05730
GO:0048764	trichoblast maturation	biological_process	1	12	2	AT5G52060,AT4G01060	10	AT3G13750,AT3G26520,AT5G11000,AT5G19530,AT2G06850,AT1G12090,AT4G12730,AT1G72150,AT2G01420,AT1G20340
GO:0048765	root hair cell differentiation	biological_process	1	12	2	AT5G52060,AT4G01060	10	AT4G12730,AT1G72150,AT2G01420,AT1G20340,AT3G13750,AT3G26520,AT5G11000,AT5G19530,AT2G06850,AT1G12090
GO:0031406	carboxylic acid binding	molecular_function	1	2	0		2	AT5G05440,AT4G17870
GO:0043177	organic acid binding	molecular_function	1	2	0		2	AT4G17870,AT5G05440
GO:0048653	anther development	biological_process	1	4	3	AT4G25640,AT4G33040,AT1G64500	1	AT3G48520
GO:0016874	ligase activity	molecular_function	1	7	4	AT1G65060,AT3G16910,AT2G04350,AT1G64400	3	AT5G27380,AT1G30820,AT1G03090
GO:0008168	methyltransferase activity	molecular_function	1	6	3	AT3G61990,AT5G50240,AT1G64970	3	AT3G22740,AT5G13710,AT5G40850
GO:0048469	cell maturation	biological_process	1	12	2	AT4G01060,AT5G52060	10	AT1G12090,AT2G06850,AT5G19530,AT5G11000,AT3G13750,AT3G26520,AT1G20340,AT2G01420,AT1G72150,AT4G12730
GO:0010106	cellular response to iron ion starvation	biological_process	1	5	3	AT4G00430,AT3G62270,AT2G47160	2	AT5G40890,AT1G01620
GO:0048586	regulation of long-day photoperiodism, flowering	biological_process	1	1	0		1	AT3G07650
GO:0070008	serine-type exopeptidase activity	molecular_function	1	3	1	AT2G23000	2	AT2G22980,AT2G22990
GO:0044459	plasma membrane part	cellular_component	1	9	5	AT5G13170,AT2G46340,AT5G50800,AT3G15354,AT2G47160	4	AT5G15350,AT1G24530,AT4G12730,AT1G03870
GO:0021700	developmental maturation	biological_process	1	18	6	AT5G52060,AT5G65380,AT4G01060,AT3G27660,AT2G29090,AT1G07430	12	AT4G12730,AT1G72150,AT4G36540,AT3G13750,AT5G11000,AT5G19530,AT2G01420,AT1G18620,AT1G20340,AT3G26520,AT2G06850,AT1G12090
GO:0008172	S-methyltransferase activity	molecular_function	1	1	0		1	AT3G22740
GO:0009624	response to nematode	biological_process	1	4	2	AT1G64780,AT5G13580	2	AT2G41560,AT3G14310
GO:0051553	flavone biosynthetic process	biological_process	1	1	1	AT5G17220	0
GO:0051555	flavonol biosynthetic process	biological_process	1	1	1	AT5G17220	0
GO:0016634	oxidoreductase activity, acting on the CH-CH group of donors, oxygen as acceptor	molecular_function	1	1	0		1	AT3G51840
GO:0031625	ubiquitin protein ligase binding	molecular_function	1	1	1	AT3G12580	0
GO:0044389	ubiquitin-like protein ligase binding	molecular_function	1	1	1	AT3G12580	0
GO:0010375	stomatal complex patterning	biological_process	1	1	1	AT1G51660	0
GO:0009119	ribonucleoside metabolic process	biological_process	1	10	3	AT1G07890,AT2G05710,AT1G79550	7	AT3G26520,AT2G21660,AT4G26530,AT5G53460,AT4G39090,AT5G62350,AT1G72150
GO:0046520	sphingoid biosynthetic process	biological_process	1	2	1	AT5G21100	1	AT1G14290
GO:0031226	intrinsic component of plasma membrane	cellular_component	1	5	2	AT5G13170,AT5G50800	3	AT5G15350,AT4G12730,AT1G03870
GO:0006084	acetyl-CoA metabolic process	biological_process	1	4	0		4	AT5G13710,AT5G15350,AT4G12730,AT1G01620
GO:0031312	extrinsic component of organelle membrane	cellular_component	1	1	1	AT3G55120	0
GO:0090333	regulation of stomatal closure	biological_process	1	1	1	AT3G05030	0
GO:0016833	oxo-acid-lyase activity	molecular_function	1	1	0		1	AT5G05730
GO:0098552	side of membrane	cellular_component	1	4	3	AT2G46340,AT3G15354,AT4G23630	1	AT1G24530
GO:0006570	tyrosine metabolic process	biological_process	1	1	1	AT5G36160	0
GO:0010192	mucilage biosynthetic process	biological_process	1	1	1	AT5G09870	0
GO:0010583	response to cyclopentenone	biological_process	1	6	4	AT5G09870,AT1G59700,AT2G34660,AT2G29420	2	AT3G28740,AT4G12730
GO:0015386	potassium:proton antiporter activity	molecular_function	1	1	1	AT3G05030	0
GO:0006102	isocitrate metabolic process	biological_process	1	1	1	AT2G05710	0
GO:0035252	UDP-xylosyltransferase activity	molecular_function	1	1	1	AT5G54060	0
GO:0016820	hydrolase activity, acting on acid anhydrides, catalyzing transmembrane movement of substances	molecular_function	1	7	6	AT2G34660,AT3G62700,AT1G27940,AT3G21250,AT5G06530,AT5G13580	1	AT2G41560
GO:0042626	ATPase activity, coupled to transmembrane movement of substances	molecular_function	1	7	6	AT3G62700,AT2G34660,AT5G13580,AT3G21250,AT1G27940,AT5G06530	1	AT2G41560
GO:0043492	ATPase activity, coupled to movement of substances	molecular_function	1	7	6	AT2G34660,AT3G62700,AT5G06530,AT1G27940,AT3G21250,AT5G13580	1	AT2G41560
GO:0043650	dicarboxylic acid biosynthetic process	biological_process	1	1	0		1	AT5G53460
GO:0005242	inward rectifier potassium channel activity	molecular_function	1	1	1	AT4G22200	0
GO:0009881	photoreceptor activity	molecular_function	1	1	1	AT5G58140	0
GO:0016161	beta-amylase activity	molecular_function	1	1	1	AT4G17090	0
GO:0015108	chloride transmembrane transporter activity	molecular_function	1	1	0		1	AT5G40890
GO:0008794	arsenate reductase (glutaredoxin) activity	molecular_function	1	1	0		1	AT5G18600
GO:0030613	oxidoreductase activity, acting on phosphorus or arsenic in donors	molecular_function	1	1	0		1	AT5G18600
GO:0030614	oxidoreductase activity, acting on phosphorus or arsenic in donors, disulfide as acceptor	molecular_function	1	1	0		1	AT5G18600
GO:0006139	nucleobase-containing compound metabolic process	biological_process	1	124	56	AT3G56290,AT3G17790,AT4G28740,AT2G44940,AT4G34000,AT1G07350,AT2G34720,AT2G28550,AT1G23740,AT2G33770,AT2G05710,AT1G51660,AT4G35270,AT3G09600,AT3G61890,AT5G11260,AT5G58140,AT2G21320,AT3G13040,AT1G56650,AT4G38340,AT4G33010,AT1G45249,AT5G24120,AT5G17170,AT1G10960,AT3G17609,AT5G03555,AT1G66370,AT4G01060,AT3G29575,AT5G62430,AT3G15210,AT4G00050,AT1G48000,AT1G51140,AT1G35560,AT4G00370,AT1G70000,AT1G01250…	68	AT1G08380,AT5G63470,AT5G66570,AT3G26520,AT2G22990,AT4G31620,AT4G39090,AT3G07650,AT1G25550,AT3G08940,AT5G01530,AT5G06870,AT5G08520,AT2G42870,AT3G21055,AT4G26530,AT4G27440,AT3G48590,AT5G61590,AT2G21660,AT5G24470,AT4G39260,AT1G20340,AT4G03110,AT5G62350,AT5G64750,AT1G75250,AT4G17500,AT5G57660,AT5G67190,AT5G44680,AT4G36540,AT1G52220,AT2G18300,AT3G47620,AT1G55670,AT2G01930,AT5G02160,AT3G27690,AT2G25900…
GO:0043900	regulation of multi-organism process	biological_process	1	6	1	AT1G51660	5	AT5G66570,AT2G03760,AT5G05730,AT1G06680,AT2G22330
GO:0055114	oxidation-reduction process	biological_process	1	14	5	AT5G57050,AT1G62180,AT5G48880,AT1G23740,AT3G61220	9	AT5G66570,AT1G06680,AT3G10020,AT5G14180,AT1G76100,AT1G55670,AT3G51840,AT5G64040,AT1G52230
GO:0009756	carbohydrate mediated signaling	biological_process	1	5	4	AT3G27660,AT1G45249,AT2G19860,AT1G56650	1	AT3G48360
GO:0010182	sugar mediated signaling pathway	biological_process	1	5	4	AT1G45249,AT3G27660,AT1G56650,AT2G19860	1	AT3G48360
GO:0048572	short-day photoperiodism	biological_process	1	1	1	AT2G46340	0
GO:0048575	short-day photoperiodism, flowering	biological_process	1	1	1	AT2G46340	0
GO:0009407	toxin catabolic process	biological_process	1	8	5	AT3G24170,AT2G34660,AT5G17220,AT1G59700,AT2G29420	3	AT3G28740,AT5G27380,AT5G27920
GO:0090487	secondary metabolite catabolic process	biological_process	1	8	5	AT3G24170,AT5G17220,AT2G34660,AT1G59700,AT2G29420	3	AT3G28740,AT5G27920,AT5G27380
GO:0015706	nitrate transport	biological_process	1	8	5	AT2G47160,AT3G12500,AT5G41040,AT4G17550,AT3G62270	3	AT1G25550,AT5G40890,AT5G14120
GO:0006631	fatty acid metabolic process	biological_process	1	15	9	AT1G23740,AT2G21330,AT3G11670,AT2G04350,AT4G33010,AT1G64400,AT5G48880,AT2G33380,AT3G16910	6	AT2G22990,AT3G51840,AT2G45180,AT3G10520,AT5G14180,AT2G22330
GO:0009845	seed germination	biological_process	1	9	6	AT1G60190,AT3G27660,AT1G07430,AT3G22840,AT1G72770,AT5G56030	3	AT4G17870,AT1G75220,AT3G47620
GO:0046519	sphingoid metabolic process	biological_process	1	2	1	AT5G21100	1	AT1G14290
GO:0071491	cellular response to red light	biological_process	1	1	1	AT3G22840	0
GO:0042180	cellular ketone metabolic process	biological_process	1	7	4	AT5G13930,AT1G17050,AT5G09590,AT5G58770	3	AT4G13830,AT5G18600,AT1G02860
GO:0009828	plant-type cell wall loosening	biological_process	1	2	2	AT1G20190,AT2G03090	0
GO:0016559	peroxisome fission	biological_process	1	1	1	AT3G47430	0
GO:0005884	actin filament	cellular_component	1	1	1	AT1G64500	0
GO:0009704	de-etiolation	biological_process	1	1	1	AT2G04030	0
GO:0005216	ion channel activity	molecular_function	1	4	2	AT5G54250,AT4G22200	2	AT1G58200,AT5G40890
GO:0009116	nucleoside metabolic process	biological_process	1	10	3	AT1G79550,AT1G07890,AT2G05710	7	AT5G62350,AT1G72150,AT4G26530,AT5G53460,AT4G39090,AT3G26520,AT2G21660
GO:0008757	S-adenosylmethionine-dependent methyltransferase activity	molecular_function	1	4	1	AT5G50240	3	AT5G40850,AT5G13710,AT3G22740
GO:0010243	response to organonitrogen compound	biological_process	1	15	3	AT1G51660,AT1G01720,AT3G15210	12	AT4G17500,AT1G06680,AT3G48520,AT4G24570,AT5G66570,AT1G19380,AT3G57550,AT1G32460,AT5G05730,AT3G59350,AT4G37610,AT2G03760
GO:0010359	regulation of anion channel activity	biological_process	1	2	1	AT5G58140	1	AT5G46330
GO:0010383	cell wall polysaccharide metabolic process	biological_process	1	9	4	AT4G02710,AT3G62270,AT5G62220,AT5G41040	5	AT5G10430,AT5G15350,AT3G10740,AT1G76160,AT1G11580
GO:0010337	regulation of salicylic acid metabolic process	biological_process	1	1	0		1	AT1G02860
GO:0030611	arsenate reductase activity	molecular_function	1	1	0		1	AT5G18600
GO:0006826	iron ion transport	biological_process	1	5	3	AT4G00430,AT3G62270,AT2G47160	2	AT5G40890,AT1G01620
GO:0051552	flavone metabolic process	biological_process	1	1	1	AT5G17220	0
GO:0051554	flavonol metabolic process	biological_process	1	1	1	AT5G17220	0
GO:0005788	endoplasmic reticulum lumen	cellular_component	1	1	1	AT5G28540	0
GO:0008519	ammonium transmembrane transporter activity	molecular_function	1	1	1	AT1G64780	0
GO:0046872	metal ion binding	molecular_function	1	31	16	AT3G13110,AT1G75710,AT4G35090,AT1G63840,AT5G41400,AT5G49480,AT1G23740,AT5G47610,AT2G21320,AT1G15100,AT4G35060,AT5G17170,AT2G33380,AT2G05710,AT1G24580,AT4G12880	15	AT1G68520,AT1G68190,AT1G76100,AT1G03090,AT5G15350,AT3G07650,AT5G57660,AT1G49130,AT2G17450,AT5G22920,AT5G18170,AT4G17245,AT3G50700,AT1G26800,AT4G03510
GO:0060341	regulation of cellular localization	biological_process	1	1	1	AT5G41790	0
GO:0009697	salicylic acid biosynthetic process	biological_process	1	8	3	AT1G51660,AT5G17760,AT2G05940	5	AT1G06680,AT5G66570,AT5G05730,AT1G02860,AT2G03760
GO:0016411	acylglycerol O-acyltransferase activity	molecular_function	1	1	1	AT3G26840	0
GO:0050308	sugar-phosphatase activity	molecular_function	1	1	1	AT3G52340	0
GO:0033036	macromolecule localization	biological_process	1	42	22	AT3G11670,AT3G23000,AT5G41400,AT3G26570,AT2G48140,AT4G01070,AT5G11260,AT3G03250,AT4G26850,AT1G51660,AT2G05940,AT1G17745,AT2G04030,AT5G20700,AT2G18370,AT4G39730,AT5G41790,AT4G05590,AT1G28570,AT1G69260,AT3G27660,AT5G49910	20	AT2G24550,AT5G66570,AT2G45180,AT5G55930,AT2G03760,AT4G03510,AT3G51840,AT5G46330,AT3G13750,AT5G06870,AT4G24230,AT5G05730,AT2G21660,AT1G33590,AT1G68520,AT2G22330,AT1G12090,AT3G50700,AT1G56220,AT1G06680
GO:0006637	acyl-CoA metabolic process	biological_process	1	4	0		4	AT4G12730,AT1G01620,AT5G15350,AT5G13710
GO:0035383	thioester metabolic process	biological_process	1	4	0		4	AT5G13710,AT5G15350,AT1G01620,AT4G12730
GO:0043566	structure-specific DNA binding	molecular_function	1	3	1	AT5G11260	2	AT1G80420,AT2G21660
GO:0022821	potassium ion antiporter activity	molecular_function	1	1	1	AT3G05030	0
GO:0015695	organic cation transport	biological_process	1	1	1	AT1G64780	0
GO:0010345	suberin biosynthetic process	biological_process	1	1	1	AT5G41040	0
GO:0044260	cellular macromolecule metabolic process	biological_process	1	180	90	AT3G02830,AT2G35700,AT4G09350,AT3G14200,AT1G15100,AT1G03310,AT4G35090,AT1G51140,AT4G00050,AT1G70000,AT1G35560,AT1G69260,AT5G56010,AT1G53490,AT3G46450,AT4G17770,AT1G07890,AT5G28540,AT1G66390,AT5G57050,AT5G50240,AT1G56650,AT4G35030,AT4G35270,AT1G51660,AT5G58140,AT3G61890,AT2G34720,AT3G46970,AT2G33770,AT4G32920,AT5G62220,AT2G03090,AT4G34000,AT2G44940,AT3G29575,AT2G40840,AT5G41040,AT3G17609,AT3G27660…	90	AT1G52230,AT3G54890,AT2G31810,AT3G53460,AT1G74470,AT5G02160,AT3G09580,AT5G28770,AT4G37610,AT1G34300,AT4G13830,AT1G06680,AT3G10740,AT1G14685,AT5G64040,AT4G28750,AT1G68520,AT4G36410,AT4G17870,AT3G48590,AT5G06870,AT5G08520,AT1G76160,AT3G07650,AT4G31620,AT5G44680,AT4G36540,AT3G47620,AT1G75250,AT5G67190,AT5G24470,AT4G39260,AT1G20340,AT5G05730,AT5G64750,AT1G56300,AT5G51790,AT4G03510,AT1G03130,AT1G80420…
GO:0009690	cytokinin metabolic process	biological_process	1	3	1	AT5G21482	2	AT5G05860,AT3G47210
GO:0016627	oxidoreductase activity, acting on the CH-CH group of donors	molecular_function	1	3	1	AT1G23740	2	AT4G27440,AT3G51840
GO:0048582	positive regulation of post-embryonic development	biological_process	1	3	2	AT3G22840,AT1G07430	1	AT1G75220
GO:0002218	activation of innate immune response	biological_process	1	2	2	AT3G15210,AT4G18360	0
GO:0002253	activation of immune response	biological_process	1	2	2	AT3G15210,AT4G18360	0
GO:0009688	abscisic acid biosynthetic process	biological_process	1	2	2	AT1G10960,AT3G43600	0
GO:0043289	apocarotenoid biosynthetic process	biological_process	1	2	2	AT3G43600,AT1G10960	0
GO:1902645	tertiary alcohol biosynthetic process	biological_process	1	2	2	AT3G43600,AT1G10960	0
GO:0051592	response to calcium ion	biological_process	1	1	1	AT5G56010	0
GO:0046467	membrane lipid biosynthetic process	biological_process	1	6	5	AT2G05940,AT3G17790,AT5G21100,AT4G10120,AT3G11670	1	AT1G14290
GO:0016746	transferase activity, transferring acyl groups	molecular_function	1	8	6	AT3G13110,AT3G26840,AT3G29590,AT5G13930,AT5G41040,AT5G48880	2	AT5G23010,AT2G22990
GO:0015036	disulfide oxidoreductase activity	molecular_function	1	1	1	AT3G24170	0
GO:0019747	regulation of isoprenoid metabolic process	biological_process	1	1	0		1	AT4G13830
GO:0016998	cell wall macromolecule catabolic process	biological_process	1	1	1	AT3G44990	0
GO:0022898	regulation of transmembrane transporter activity	biological_process	1	2	1	AT5G58140	1	AT5G46330
GO:0032409	regulation of transporter activity	biological_process	1	2	1	AT5G58140	1	AT5G46330
GO:0032412	regulation of ion transmembrane transporter activity	biological_process	1	2	1	AT5G58140	1	AT5G46330
GO:0004708	MAP kinase kinase activity	molecular_function	1	1	1	AT1G51660	0
GO:0055065	metal ion homeostasis	biological_process	1	5	3	AT2G05710,AT3G05030,AT1G70730	2	AT1G20340,AT2G41560
GO:0009064	glutamine family amino acid metabolic process	biological_process	1	2	1	AT2G39800	1	AT5G53460
GO:0002229	defense response to oomycetes	biological_process	1	1	0		1	AT2G22330
GO:0006163	purine nucleotide metabolic process	biological_process	1	10	3	AT1G79550,AT2G05710,AT1G07890	7	AT4G39090,AT4G26530,AT5G53460,AT1G72150,AT5G62350,AT2G21660,AT3G26520
GO:0010120	camalexin biosynthetic process	biological_process	1	1	0		1	AT2G22330
GO:0052317	camalexin metabolic process	biological_process	1	1	0		1	AT2G22330
GO:0055075	potassium ion homeostasis	biological_process	1	1	1	AT3G05030	0
GO:0046685	response to arsenic-containing substance	biological_process	1	2	1	AT1G79550	1	AT1G02640
GO:0044036	cell wall macromolecule metabolic process	biological_process	1	11	6	AT5G41040,AT5G62220,AT3G62270,AT2G03090,AT4G02710,AT3G44990	5	AT1G11580,AT1G76160,AT3G10740,AT5G15350,AT5G10430
GO:0016128	phytosteroid metabolic process	biological_process	1	5	0		5	AT4G12730,AT2G03760,AT1G01620,AT5G15350,AT5G13710
GO:0016131	brassinosteroid metabolic process	biological_process	1	5	0		5	AT1G01620,AT2G03760,AT4G12730,AT5G13710,AT5G15350
GO:0004034	aldose 1-epimerase activity	molecular_function	1	1	0		1	AT3G47800
GO:0043068	positive regulation of programmed cell death	biological_process	1	1	0		1	AT1G32540
GO:0009808	lignin metabolic process	biological_process	1	3	3	AT5G14700,AT2G23910,AT4G30470	0
GO:0008970	phosphatidylcholine 1-acylhydrolase activity	molecular_function	1	1	1	AT1G51440	0
GO:0016408	C-acyltransferase activity	molecular_function	1	1	1	AT5G48880	0
GO:0042126	nitrate metabolic process	biological_process	1	1	0		1	AT5G53460
GO:0042128	nitrate assimilation	biological_process	1	1	0		1	AT5G53460
GO:0031348	negative regulation of defense response	biological_process	1	10	2	AT1G51660,AT2G05940	8	AT1G33590,AT5G66570,AT1G06680,AT5G06870,AT1G68520,AT3G50700,AT2G03760,AT5G05730
GO:0031401	positive regulation of protein modification process	biological_process	1	1	0		1	AT1G80420
GO:0052542	defense response by callose deposition	biological_process	1	3	1	AT4G26850	2	AT5G46330,AT2G22330
GO:0006558	L-phenylalanine metabolic process	biological_process	1	1	1	AT5G36160	0
GO:1902221	erythrose 4-phosphate/phosphoenolpyruvate family amino acid metabolic process	biological_process	1	1	1	AT5G36160	0
GO:0097599	xylanase activity	molecular_function	1	1	0		1	AT3G10740
GO:0046983	protein dimerization activity	molecular_function	1	5	2	AT2G38230,AT5G01410	3	AT4G17870,AT5G28770,AT5G24800
GO:0002238	response to molecule of fungal origin	biological_process	1	2	1	AT1G77280	1	AT3G11930
GO:0004857	enzyme inhibitor activity	molecular_function	1	4	1	AT1G70720	3	AT5G06870,AT5G62360,AT5G62350
GO:0006109	regulation of carbohydrate metabolic process	biological_process	1	2	0		2	AT4G13830,AT2G47400
GO:0001871	pattern binding	molecular_function	1	1	1	AT2G40840	0
GO:0030247	polysaccharide binding	molecular_function	1	1	1	AT2G40840	0
GO:0005261	cation channel activity	molecular_function	1	2	2	AT5G54250,AT4G22200	0
GO:0090351	seedling development	biological_process	1	9	6	AT3G27660,AT1G07430,AT1G60190,AT1G72770,AT3G22840,AT5G56030	3	AT1G75220,AT3G47620,AT4G17870
GO:0009861	jasmonic acid and ethylene-dependent systemic resistance	biological_process	1	1	1	AT3G12500	0
GO:0016668	oxidoreductase activity, acting on a sulfur group of donors, NAD(P) as acceptor	molecular_function	1	1	1	AT3G24170	0
GO:0042631	cellular response to water deprivation	biological_process	1	3	1	AT2G05940	2	AT5G57660,AT3G27690
GO:0071462	cellular response to water stimulus	biological_process	1	3	1	AT2G05940	2	AT5G57660,AT3G27690
GO:0006749	glutathione metabolic process	biological_process	1	1	0		1	AT5G27380
GO:0020037	heme binding	molecular_function	1	1	1	AT2G47770	0
GO:0015977	carbon fixation	biological_process	1	1	0		1	AT2G47400
GO:0046364	monosaccharide biosynthetic process	biological_process	1	7	3	AT2G05710,AT1G07890,AT4G26850	4	AT2G31810,AT2G21660,AT1G20010,AT5G53460
GO:1901661	quinone metabolic process	biological_process	1	2	2	AT1G17050,AT5G58770	0
GO:1901663	quinone biosynthetic process	biological_process	1	2	2	AT1G17050,AT5G58770	0
GO:0042545	cell wall modification	biological_process	1	11	8	AT3G26570,AT3G08860,AT4G33010,AT2G03090,AT1G20190,AT3G03250,AT4G26850,AT1G48000	3	AT3G10720,AT5G46330,AT2G22330
GO:0051640	organelle localization	biological_process	1	6	4	AT5G10470,AT5G58140,AT2G21330,AT1G64500	2	AT3G46780,AT5G66570
GO:0042887	amide transmembrane transporter activity	molecular_function	1	1	1	AT1G80760	0
GO:0010016	shoot system morphogenesis	biological_process	1	16	3	AT5G58140,AT4G33010,AT2G21330	13	AT3G09580,AT1G52220,AT4G27440,AT2G30600,AT3G50700,AT4G37610,AT1G68520,AT3G56650,AT5G66570,AT2G45850,AT5G02160,AT1G20340,AT3G46780
GO:0010112	regulation of systemic acquired resistance	biological_process	1	1	0		1	AT2G22330
GO:0016298	lipase activity	molecular_function	1	5	3	AT1G51440,AT1G28610,AT1G28570	2	AT5G18630,AT5G14180
GO:0010191	mucilage metabolic process	biological_process	1	1	1	AT5G09870	0
GO:0009073	aromatic amino acid family biosynthetic process	biological_process	1	4	2	AT2G21330,AT4G33010	2	AT5G05730,AT4G27440
GO:0008289	lipid binding	molecular_function	1	7	2	AT2G48140,AT2G18370	5	AT4G17870,AT1G12090,AT4G22540,AT2G45180,AT5G05440
GO:0006560	proline metabolic process	biological_process	1	1	1	AT2G39800	0
GO:0016717	oxidoreductase activity, acting on paired donors, with oxidation of a pair of donors resulting in the reduction of molecular oxygen to two molecules of water	molecular_function	1	1	1	AT2G34490	0
GO:0045454	cell redox homeostasis	biological_process	1	1	1	AT4G35090	0
GO:0009403	toxin biosynthetic process	biological_process	1	1	0		1	AT2G22330
GO:0009700	indole phytoalexin biosynthetic process	biological_process	1	1	0		1	AT2G22330
GO:0046217	indole phytoalexin metabolic process	biological_process	1	1	0		1	AT2G22330
GO:0052314	phytoalexin metabolic process	biological_process	1	1	0		1	AT2G22330
GO:0052315	phytoalexin biosynthetic process	biological_process	1	1	0		1	AT2G22330
GO:0010204	defense response signaling pathway, resistance gene-independent	biological_process	1	1	1	AT4G18360	0
GO:0015114	phosphate ion transmembrane transporter activity	molecular_function	1	1	1	AT3G26570	0
GO:0010105	negative regulation of ethylene-activated signaling pathway	biological_process	1	1	1	AT3G15210	0
GO:0070298	negative regulation of phosphorelay signal transduction system	biological_process	1	1	1	AT3G15210	0
GO:0031306	intrinsic component of mitochondrial outer membrane	cellular_component	1	1	1	AT2G19860	0
GO:0031307	integral component of mitochondrial outer membrane	cellular_component	1	1	1	AT2G19860	0
GO:0032592	integral component of mitochondrial membrane	cellular_component	1	1	1	AT2G19860	0
GO:0046658	anchored component of plasma membrane	cellular_component	1	3	0		3	AT5G15350,AT4G12730,AT1G03870
GO:0071804	cellular potassium ion transport	biological_process	1	1	1	AT3G05030	0
GO:0071805	potassium ion transmembrane transport	biological_process	1	1	1	AT3G05030	0
GO:0052325	cell wall pectin biosynthetic process	biological_process	1	1	1	AT5G41040	0
GO:0008142	oxysterol binding	molecular_function	1	1	0		1	AT4G22540
GO:0016741	transferase activity, transferring one-carbon groups	molecular_function	1	6	3	AT3G61990,AT1G64970,AT5G50240	3	AT5G13710,AT3G22740,AT5G40850
GO:0006536	glutamate metabolic process	biological_process	1	1	0		1	AT5G53460
GO:0009059	macromolecule biosynthetic process	biological_process	1	109	60	AT2G05940,AT4G24000,AT1G66380,AT5G01410,AT1G06180,AT1G69260,AT2G21330,AT5G24660,AT4G17770,AT1G66390,AT1G07890,AT1G70730,AT1G01250,AT5G06510,AT1G03310,AT1G51140,AT4G00050,AT1G48000,AT1G70000,AT4G02710,AT1G35560,AT3G02830,AT2G35700,AT5G22290,AT3G19000,AT5G24120,AT4G23990,AT1G45249,AT5G62430,AT3G29575,AT1G66370,AT4G01060,AT3G15210,AT2G40840,AT2G32530,AT5G41040,AT3G17609,AT5G09870,AT2G34720,AT3G46970…	49	AT1G68190,AT1G68520,AT1G33590,AT3G48360,AT2G02710,AT4G09460,AT5G28770,AT3G50700,AT4G37610,AT1G34300,AT1G33240,AT3G10740,AT1G49130,AT1G14685,AT5G19530,AT4G17460,AT2G25900,AT2G01930,AT5G02160,AT5G51790,AT5G24490,AT5G21170,AT5G24470,AT1G20340,AT5G64750,AT1G12090,AT5G61590,AT2G06850,AT2G18300,AT4G36540,AT3G47620,AT4G17500,AT1G75250,AT5G57660,AT5G67190,AT3G07650,AT4G31620,AT1G25550,AT2G01420,AT3G26520…
GO:0046112	nucleobase biosynthetic process	biological_process	1	1	1	AT5G03555	0
GO:0005244	voltage-gated ion channel activity	molecular_function	1	2	1	AT4G22200	1	AT5G40890
GO:0022832	voltage-gated channel activity	molecular_function	1	2	1	AT4G22200	1	AT5G40890
GO:0048037	cofactor binding	molecular_function	1	2	1	AT5G58140	1	AT4G24230
GO:0010054	trichoblast differentiation	biological_process	1	12	2	AT4G01060,AT5G52060	10	AT1G12090,AT3G26520,AT3G13750,AT2G06850,AT5G19530,AT5G11000,AT1G20340,AT4G12730,AT2G01420,AT1G72150
GO:0051017	actin filament bundle assembly	biological_process	1	1	1	AT1G64500	0
GO:0061572	actin filament bundle organization	biological_process	1	1	1	AT1G64500	0
GO:0010948	negative regulation of cell cycle process	biological_process	1	1	0		1	AT1G33240
GO:0005615	extracellular space	cellular_component	1	1	0		1	AT4G24230
GO:0000041	transition metal ion transport	biological_process	1	8	5	AT3G62270,AT4G00430,AT4G18360,AT2G47160,AT2G48140	3	AT3G47210,AT5G40890,AT1G01620
GO:0030176	integral component of endoplasmic reticulum membrane	cellular_component	1	1	1	AT4G23630	0
GO:0031227	intrinsic component of endoplasmic reticulum membrane	cellular_component	1	1	1	AT4G23630	0
GO:0009638	phototropism	biological_process	1	1	1	AT5G58140	0
GO:0032269	negative regulation of cellular protein metabolic process	biological_process	1	3	2	AT3G02830,AT5G57050	1	AT1G20340
GO:0034976	response to endoplasmic reticulum stress	biological_process	1	12	10	AT5G49910,AT3G17609,AT1G51660,AT5G28540,AT1G07890,AT2G46270,AT1G79550,AT3G12580,AT5G09590,AT2G05940	2	AT5G28770,AT3G57550
GO:0019375	galactolipid biosynthetic process	biological_process	1	4	4	AT3G11670,AT4G10120,AT3G17790,AT2G05940	0
GO:0004722	protein serine/threonine phosphatase activity	molecular_function	1	6	5	AT3G17790,AT1G07010,AT5G57050,AT1G07430,AT1G72770	1	AT1G25230
GO:0032934	sterol binding	molecular_function	1	1	0		1	AT4G22540
GO:0032508	DNA duplex unwinding	biological_process	1	1	0		1	AT2G21660
GO:0006563	L-serine metabolic process	biological_process	1	1	1	AT1G17745	0
GO:2000034	regulation of seed maturation	biological_process	1	1	1	AT1G07430	0
GO:0051240	positive regulation of multicellular organismal process	biological_process	1	3	2	AT3G22840,AT1G07430	1	AT1G75220
GO:0016843	amine-lyase activity	molecular_function	1	1	1	AT3G57020	0
GO:0016844	strictosidine synthase activity	molecular_function	1	1	1	AT3G57020	0
GO:0055076	transition metal ion homeostasis	biological_process	1	3	1	AT2G05710	2	AT1G20340,AT2G41560
GO:0009820	alkaloid metabolic process	biological_process	1	1	1	AT3G57020	0
GO:0009821	alkaloid biosynthetic process	biological_process	1	1	1	AT3G57020	0
GO:0016861	intramolecular oxidoreductase activity, interconverting aldoses and ketoses	molecular_function	1	1	0		1	AT5G57655
GO:0005986	sucrose biosynthetic process	biological_process	1	1	1	AT3G52340	0
GO:0016899	oxidoreductase activity, acting on the CH-OH group of donors, oxygen as acceptor	molecular_function	1	1	1	AT4G18360	0
GO:0016207	4-coumarate-CoA ligase activity	molecular_function	1	1	1	AT1G65060	0
GO:0019374	galactolipid metabolic process	biological_process	1	4	4	AT2G05940,AT3G17790,AT4G10120,AT3G11670	0
GO:0051248	negative regulation of protein metabolic process	biological_process	1	3	2	AT5G57050,AT3G02830	1	AT1G20340
GO:0009970	cellular response to sulfate starvation	biological_process	1	1	1	AT4G35090	0
GO:0006820	anion transport	biological_process	1	19	11	AT1G80760,AT1G69480,AT2G33770,AT5G58140,AT3G62270,AT4G17550,AT5G41040,AT3G12500,AT5G65990,AT2G47160,AT3G26570	8	AT5G40890,AT1G25550,AT4G24230,AT1G02860,AT5G46330,AT5G14120,AT5G10180,AT5G55930
GO:0016106	sesquiterpenoid biosynthetic process	biological_process	1	2	2	AT3G43600,AT1G10960	0
GO:0000103	sulfate assimilation	biological_process	1	1	1	AT1G62180	0
GO:0030599	pectinesterase activity	molecular_function	1	3	0		3	AT1G11580,AT3G14310,AT3G10720
GO:0048580	regulation of post-embryonic development	biological_process	1	16	10	AT5G56030,AT1G72770,AT3G27660,AT2G46340,AT5G11260,AT1G51660,AT5G22290,AT3G22840,AT1G07430,AT1G60190	6	AT3G47620,AT1G75220,AT4G17870,AT1G33240,AT3G54720,AT3G07650
GO:0009581	detection of external stimulus	biological_process	1	2	2	AT1G70730,AT2G46340	0
GO:0004806	triglyceride lipase activity	molecular_function	1	2	1	AT1G51440	1	AT5G18630
GO:0016485	protein processing	biological_process	1	1	1	AT1G62710	0
GO:0005834	heterotrimeric G-protein complex	cellular_component	1	3	2	AT3G15354,AT2G46340	1	AT1G24530
GO:1902580	single-organism cellular localization	biological_process	1	28	15	AT5G20700,AT3G23000,AT5G41400,AT4G39730,AT5G41790,AT2G05940,AT1G17745,AT2G04030,AT4G01070,AT5G49910,AT4G26850,AT1G51660,AT4G05590,AT1G69260,AT1G28570	13	AT1G33590,AT5G66570,AT1G68520,AT2G22330,AT5G05730,AT2G24550,AT5G46330,AT1G06680,AT5G06870,AT2G03760,AT3G50700,AT5G55930,AT3G51840
GO:0007602	phototransduction	biological_process	1	1	1	AT2G46340	0
GO:0009585	red, far-red light phototransduction	biological_process	1	1	1	AT2G46340	0
GO:0006475	internal protein amino acid acetylation	biological_process	1	1	1	AT3G09600	0
GO:0016573	histone acetylation	biological_process	1	1	1	AT3G09600	0
GO:0018393	internal peptidyl-lysine acetylation	biological_process	1	1	1	AT3G09600	0
GO:0018394	peptidyl-lysine acetylation	biological_process	1	1	1	AT3G09600	0
GO:0002239	response to oomycetes	biological_process	1	1	0		1	AT2G22330
GO:0004568	chitinase activity	molecular_function	1	1	1	AT3G12500	0
GO:0032392	DNA geometric change	biological_process	1	1	0		1	AT2G21660
GO:0044432	endoplasmic reticulum part	cellular_component	1	3	3	AT3G55120,AT5G28540,AT4G23630	0
GO:0016109	tetraterpenoid biosynthetic process	biological_process	1	4	3	AT3G26570,AT1G23740,AT3G11670	1	AT3G46780
GO:0016117	carotenoid biosynthetic process	biological_process	1	4	3	AT3G11670,AT1G23740,AT3G26570	1	AT3G46780
GO:0008017	microtubule binding	molecular_function	1	2	1	AT5G10470	1	AT2G45170
GO:0009672	auxin:proton symporter activity	molecular_function	1	1	0		1	AT2G01420
GO:0005310	dicarboxylic acid transmembrane transporter activity	molecular_function	1	1	0		1	AT4G24570
GO:0006596	polyamine biosynthetic process	biological_process	1	1	1	AT5G53120	0
GO:0008422	beta-glucosidase activity	molecular_function	1	1	0		1	AT5G26000
GO:0030148	sphingolipid biosynthetic process	biological_process	1	2	1	AT5G21100	1	AT1G14290
GO:0003676	nucleic acid binding	molecular_function	1	65	32	AT2G35700,AT3G02830,AT1G70000,AT1G75710,AT1G51140,AT1G48000,AT4G00050,AT1G01250,AT1G66390,AT2G46270,AT1G53490,AT1G06180,AT1G66380,AT3G09600,AT5G11260,AT3G57540,AT1G29600,AT1G56650,AT1G19490,AT4G34000,AT2G44940,AT2G28550,AT1G07350,AT3G17609,AT5G23750,AT3G15210,AT4G13570,AT5G62430,AT1G66370,AT4G01060,AT1G45249,AT5G24120	33	AT1G80420,AT5G51790,AT2G45850,AT2G01930,AT3G53460,AT4G17460,AT2G25900,AT1G06680,AT1G33240,AT1G14685,AT5G28770,AT3G50700,AT1G22330,AT4G09460,AT1G80650,AT1G32540,AT5G08520,AT3G48590,AT5G63470,AT4G30690,AT5G66570,AT1G25550,AT4G31620,AT5G67190,AT4G17500,AT4G36540,AT2G21660,AT5G61590,AT5G24800,AT5G64750,AT4G03110,AT5G24470,AT4G39260
GO:0009986	cell surface	cellular_component	1	1	1	AT3G17790	0
GO:0031234	extrinsic component of cytoplasmic side of plasma membrane	cellular_component	1	3	2	AT3G15354,AT2G46340	1	AT1G24530
GO:0015020	glucuronosyltransferase activity	molecular_function	1	1	0		1	AT1G22360
GO:0010582	floral meristem determinacy	biological_process	1	1	0		1	AT4G17460
GO:0090407	organophosphate biosynthetic process	biological_process	1	23	19	AT2G37240,AT4G22200,AT1G07010,AT3G56290,AT1G70580,AT1G80760,AT5G24120,AT1G23740,AT3G11670,AT2G15020,AT2G34720,AT1G64780,AT2G21320,AT5G01260,AT4G39800,AT2G21330,AT4G37760,AT4G33010,AT5G50100	4	AT2G22330,AT2G22990,AT4G05070,AT4G13830
GO:0003993	acid phosphatase activity	molecular_function	1	2	1	AT3G17790	1	AT5G44020
GO:0051094	positive regulation of developmental process	biological_process	1	3	2	AT1G07430,AT3G22840	1	AT1G75220
GO:0006094	gluconeogenesis	biological_process	1	6	2	AT1G07890,AT2G05710	4	AT1G20010,AT2G21660,AT2G31810,AT5G53460
GO:0010053	root epidermal cell differentiation	biological_process	1	12	2	AT4G01060,AT5G52060	10	AT1G20340,AT4G12730,AT1G72150,AT2G01420,AT1G12090,AT3G26520,AT3G13750,AT5G11000,AT2G06850,AT5G19530
GO:0006643	membrane lipid metabolic process	biological_process	1	6	5	AT3G17790,AT2G05940,AT3G11670,AT4G10120,AT5G21100	1	AT1G14290
GO:0044424	intracellular part	cellular_component	1	533	280	AT1G48000,AT5G58760,AT4G36640,AT5G01410,AT1G78070,AT1G66380,AT1G56600,AT5G53120,AT5G24660,AT1G70890,AT1G24580,AT1G06180,AT5G57610,AT4G27657,AT5G09590,AT1G19490,AT5G14640,AT3G56290,AT1G70580,AT4G26850,AT3G57540,AT2G29670,AT5G05340,AT1G59700,AT3G56080,AT1G64900,AT3G18950,AT3G24190,AT4G00370,AT1G35560,AT3G14720,AT1G51140,AT5G52310,AT5G48880,AT3G27570,AT5G03190,AT2G03140,AT1G73390,AT1G64950,AT1G66390…	253	AT4G38470,AT3G27690,AT2G45180,AT3G46780,AT1G28330,AT4G21870,AT5G46330,AT1G22360,AT3G10020,AT1G03130,AT2G28305,AT3G57550,AT4G03510,AT5G51790,AT4G13395,AT5G53460,AT1G49130,AT1G44130,AT1G22330,AT4G09460,AT3G26520,AT4G30690,AT2G33830,AT3G08940,AT1G75960,AT1G78450,AT2G36320,AT3G14990,AT4G26530,AT5G27380,AT1G15820,AT3G47470,AT5G06690,AT3G01690,AT1G78830,AT2G17450,AT1G29910,AT4G17500,AT5G57630,AT3G22740…
GO:0048519	negative regulation of biological process	biological_process	1	37	17	AT5G57050,AT1G66725,AT2G05940,AT5G41663,AT3G15210,AT1G01720,AT1G69260,AT5G62430,AT1G07430,AT3G17790,AT2G34720,AT5G58140,AT2G46340,AT1G51660,AT5G22290,AT5G56030,AT3G02830	20	AT1G33590,AT1G68520,AT3G59940,AT5G05730,AT5G64750,AT1G20340,AT5G24470,AT1G33240,AT1G06680,AT2G41560,AT3G50700,AT5G66570,AT2G47400,AT1G80440,AT3G07650,AT2G42870,AT5G06870,AT3G54720,AT2G03760,AT5G55930
GO:0004033	aldo-keto reductase (NADP) activity	molecular_function	1	1	1	AT3G61220	0
GO:0051053	negative regulation of DNA metabolic process	biological_process	1	1	0		1	AT1G33240
GO:0022411	cellular component disassembly	biological_process	1	2	2	AT3G08860,AT1G48000	0
GO:0009583	detection of light stimulus	biological_process	1	1	1	AT2G46340	0
GO:0008308	voltage-gated anion channel activity	molecular_function	1	1	0		1	AT5G40890
GO:0046688	response to copper ion	biological_process	1	1	0		1	AT1G20340
GO:0045926	negative regulation of growth	biological_process	1	1	0		1	AT1G33240
GO:0010380	regulation of chlorophyll biosynthetic process	biological_process	1	1	1	AT3G22840	0
GO:0005622	intracellular	cellular_component	1	533	280	AT1G79550,AT4G26950,AT4G33905,AT5G03210,AT3G43600,AT5G49480,AT1G05870,AT5G11790,AT3G08590,AT3G47430,AT3G15354,AT1G07890,AT5G62130,AT4G14090,AT3G52340,AT1G33260,AT5G58140,AT3G61890,AT2G33770,AT4G32920,AT4G22240,AT2G21970,AT4G22880,AT5G49910,AT1G17745,AT2G38210,AT1G62540,AT5G41790,AT4G34860,AT5G22460,AT5G56030,AT5G22290,AT2G18230,AT3G19000,AT3G26590,AT1G22160,AT1G27760,AT2G34660,AT1G07900,AT2G46915…	253	AT3G11930,AT3G54890,AT3G09580,AT1G56220,AT5G54270,AT4G37610,AT5G16410,AT1G06680,AT3G47800,AT4G17870,AT2G05100,AT3G48590,AT4G27450,AT3G07350,AT5G56550,AT5G44680,AT3G47620,AT1G55670,AT1G49032,AT1G23870,AT4G01330,AT5G49730,AT1G32460,AT1G80420,AT5G24490,AT5G63190,AT5G50450,AT2G24550,AT4G17460,AT2G25900,AT1G76100,AT4G17470,AT2G46220,AT3G48360,AT1G20010,AT2G25200,AT2G28840,AT4G34770,AT2G15880,AT4G10340…
GO:0019897	extrinsic component of plasma membrane	cellular_component	1	3	2	AT3G15354,AT2G46340	1	AT1G24530
GO:0019852	L-ascorbic acid metabolic process	biological_process	1	1	1	AT4G26850	0
GO:0019853	L-ascorbic acid biosynthetic process	biological_process	1	1	1	AT4G26850	0
GO:0010232	vascular transport	biological_process	1	1	1	AT5G04950	0
GO:0010233	phloem transport	biological_process	1	1	1	AT5G04950	0
GO:0010104	regulation of ethylene-activated signaling pathway	biological_process	1	1	1	AT3G15210	0
GO:0070297	regulation of phosphorelay signal transduction system	biological_process	1	1	1	AT3G15210	0
GO:0005315	inorganic phosphate transmembrane transporter activity	molecular_function	1	1	1	AT4G00370	0
GO:0051026	chiasma assembly	biological_process	1	1	1	AT1G53490	0
GO:0019104	DNA N-glycosylase activity	molecular_function	1	1	0		1	AT5G44680
GO:0098573	intrinsic component of mitochondrial membrane	cellular_component	1	1	1	AT2G19860	0
GO:0010565	regulation of cellular ketone metabolic process	biological_process	1	2	0		2	AT4G13830,AT1G02860
GO:0019319	hexose biosynthetic process	biological_process	1	6	2	AT1G07890,AT2G05710	4	AT5G53460,AT2G31810,AT1G20010,AT2G21660
GO:0042285	xylosyltransferase activity	molecular_function	1	1	1	AT5G54060	0
GO:0019201	nucleotide kinase activity	molecular_function	1	1	0		1	AT3G57550
GO:0042578	phosphoric ester hydrolase activity	molecular_function	1	11	7	AT1G07430,AT4G17770,AT3G17790,AT1G07010,AT5G57050,AT3G52340,AT1G72770	4	AT5G44020,AT1G25230,AT1G23870,AT1G60140
GO:0010022	meristem determinacy	biological_process	1	1	0		1	AT4G17460
GO:0070727	cellular macromolecule localization	biological_process	1	31	17	AT4G05590,AT1G28570,AT3G26570,AT1G69260,AT3G03250,AT5G49910,AT4G01070,AT1G51660,AT4G26850,AT2G04030,AT2G05940,AT1G17745,AT3G23000,AT5G20700,AT4G39730,AT5G41790,AT5G41400	14	AT5G55930,AT2G03760,AT3G50700,AT4G03510,AT3G51840,AT1G06680,AT5G46330,AT5G06870,AT5G05730,AT2G24550,AT1G33590,AT5G66570,AT2G22330,AT1G68520
GO:0016045	detection of bacterium	biological_process	1	1	0		1	AT5G46330
GO:0098543	detection of other organism	biological_process	1	1	0		1	AT5G46330
GO:0031301	integral component of organelle membrane	cellular_component	1	2	2	AT2G19860,AT4G23630	0
GO:0034605	cellular response to heat	biological_process	1	1	1	AT3G22840	0
GO:0009648	photoperiodism	biological_process	1	6	4	AT2G46340,AT3G09600,AT1G51140,AT4G35090	2	AT5G24470,AT3G07650
GO:0016108	tetraterpenoid metabolic process	biological_process	1	4	3	AT3G26570,AT3G11670,AT1G23740	1	AT3G46780
GO:0016116	carotenoid metabolic process	biological_process	1	4	3	AT1G23740,AT3G11670,AT3G26570	1	AT3G46780
GO:2001057	reactive nitrogen species metabolic process	biological_process	1	1	0		1	AT5G53460
GO:0005496	steroid binding	molecular_function	1	1	0		1	AT4G22540
GO:0010942	positive regulation of cell death	biological_process	1	1	0		1	AT1G32540
GO:0010541	acropetal auxin transport	biological_process	1	1	1	AT1G27940	0
GO:1901463	regulation of tetrapyrrole biosynthetic process	biological_process	1	1	1	AT3G22840	0
GO:0005253	anion channel activity	molecular_function	1	1	0		1	AT5G40890
GO:0009937	regulation of gibberellic acid mediated signaling pathway	biological_process	1	1	1	AT1G07430	0
GO:0009898	cytoplasmic side of plasma membrane	cellular_component	1	3	2	AT3G15354,AT2G46340	1	AT1G24530
GO:0016788	hydrolase activity, acting on ester bonds	molecular_function	1	22	11	AT4G17770,AT3G52340,AT1G51440,AT1G72770,AT3G02830,AT1G28570,AT1G07430,AT3G17790,AT1G07010,AT5G57050,AT1G28610	11	AT5G14180,AT1G11580,AT2G23600,AT5G44020,AT3G10720,AT1G60140,AT3G14310,AT4G17470,AT5G18630,AT1G25230,AT1G23870
GO:0045037	protein import into chloroplast stroma	biological_process	1	1	1	AT2G04030	0
GO:0090627	plant epidermal cell differentiation	biological_process	1	12	2	AT5G52060,AT4G01060	10	AT1G72150,AT2G01420,AT4G12730,AT1G20340,AT5G11000,AT2G06850,AT5G19530,AT3G26520,AT3G13750,AT1G12090
GO:0042752	regulation of circadian rhythm	biological_process	1	2	1	AT5G11260	1	AT5G24470
GO:0009910	negative regulation of flower development	biological_process	1	2	1	AT5G22290	1	AT3G54720
GO:0071669	plant-type cell wall organization or biogenesis	biological_process	1	15	9	AT2G40840,AT2G35700,AT3G08860,AT1G20190,AT3G62270,AT5G09870,AT2G03090,AT5G41040,AT1G48000	6	AT5G40890,AT5G10430,AT5G15350,AT1G76160,AT5G57550,AT1G11580
GO:0016094	polyprenol biosynthetic process	biological_process	1	1	1	AT5G58770	0
GO:0019348	dolichol metabolic process	biological_process	1	1	1	AT5G58770	0
GO:0019408	dolichol biosynthetic process	biological_process	1	1	1	AT5G58770	0
GO:0072348	sulfur compound transport	biological_process	1	1	0		1	AT5G10180
GO:0046912	transferase activity, transferring acyl groups, acyl groups converted into alkyl on transfer	molecular_function	1	1	0		1	AT5G23010
GO:0005388	calcium-transporting ATPase activity	molecular_function	1	1	0		1	AT2G41560
GO:0009641	shade avoidance	biological_process	1	1	0		1	AT2G42870
GO:0072521	purine-containing compound metabolic process	biological_process	1	10	3	AT1G79550,AT2G05710,AT1G07890	7	AT1G72150,AT5G62350,AT4G39090,AT4G26530,AT5G53460,AT2G21660,AT3G26520
GO:0006352	DNA-templated transcription, initiation	biological_process	1	1	1	AT5G24120	0
GO:0010187	negative regulation of seed germination	biological_process	1	1	1	AT5G56030	0
GO:0009247	glycolipid biosynthetic process	biological_process	1	4	4	AT4G10120,AT3G11670,AT2G05940,AT3G17790	0
GO:0016604	nuclear body	cellular_component	1	2	1	AT3G15210	1	AT5G56550
GO:0016853	isomerase activity	molecular_function	1	7	4	AT1G70730,AT3G55120,AT4G39800,AT3G08590	3	AT5G57655,AT3G47800,AT4G26555
GO:0005887	integral component of plasma membrane	cellular_component	1	2	2	AT5G50800,AT5G13170	0
GO:0098581	detection of external biotic stimulus	biological_process	1	1	0		1	AT5G46330
GO:0005783	endoplasmic reticulum	cellular_component	1	17	12	AT1G64400,AT1G64950,AT5G28540,AT4G12320,AT2G04350,AT4G23630,AT2G47770,AT5G13930,AT2G33770,AT3G57020,AT3G61990,AT3G55120	5	AT5G13710,AT4G03510,AT3G26520,AT1G14290,AT5G57655
GO:0016776	phosphotransferase activity, phosphate group as acceptor	molecular_function	1	1	0		1	AT3G57550
GO:0005575	cellular_component	cellular_component	1	672	359	AT5G21482,AT3G43600,AT5G49480,AT2G44670,AT5G52320,AT1G05870,AT1G79550,AT4G26950,AT4G33905,AT4G04223,AT5G03210,AT5G62130,AT2G18370,AT3G08590,AT5G11790,AT1G76955,AT3G15354,AT3G47430,AT1G07890,AT2G33770,AT4G32920,AT4G22240,AT3G23000,AT4G14090,AT3G52340,AT5G58140,AT3G61890,AT1G33260,AT1G17745,AT2G38210,AT5G41790,AT1G62540,AT2G21970,AT4G22880,AT1G60270,AT5G41663,AT5G49910,AT2G46915,AT2G34660,AT1G07900…	313	AT2G32487,AT3G54890,AT3G11930,AT3G51710,AT1G32540,AT2G22980,AT3G47800,AT5G54270,AT3G09580,AT1G56220,AT4G37610,AT5G16410,AT1G06680,AT2G22990,AT3G07350,AT4G17870,AT2G05100,AT3G48590,AT4G27450,AT1G23870,AT5G18630,AT4G01330,AT5G49730,AT5G44680,AT5G56550,AT3G47620,AT1G55670,AT1G49032,AT2G25900,AT2G24550,AT4G17460,AT1G76100,AT4G17470,AT2G46220,AT3G06070,AT1G32460,AT1G80420,AT5G63190,AT5G24490,AT5G50450…
GO:0009901	anther dehiscence	biological_process	1	1	1	AT4G25640	0
GO:1901681	sulfur compound binding	molecular_function	1	1	0		1	AT4G24230
GO:0010411	xyloglucan metabolic process	biological_process	1	1	1	AT5G62220	0
GO:0019216	regulation of lipid metabolic process	biological_process	1	2	1	AT1G23740	1	AT4G13830
GO:0016832	aldehyde-lyase activity	molecular_function	1	1	0		1	AT4G26530
GO:0010100	negative regulation of photomorphogenesis	biological_process	1	1	1	AT2G46340	0
GO:0009741	response to brassinosteroid	biological_process	1	4	0		4	AT5G11070,AT1G56220,AT1G24530,AT4G01330
GO:0015718	monocarboxylic acid transport	biological_process	1	1	0		1	AT4G24230
GO:0031300	intrinsic component of organelle membrane	cellular_component	1	2	2	AT2G19860,AT4G23630	0
GO:0000229	cytoplasmic chromosome	cellular_component	1	1	0		1	AT3G46780
GO:0009508	plastid chromosome	cellular_component	1	1	0		1	AT3G46780
GO:0044255	cellular lipid metabolic process	biological_process	1	35	24	AT3G16910,AT4G10120,AT2G05940,AT2G29090,AT2G34490,AT1G64400,AT3G26840,AT1G66390,AT1G10960,AT4G37760,AT2G21330,AT2G04350,AT5G24150,AT3G17790,AT5G21100,AT3G43600,AT3G11670,AT1G23740,AT5G48880,AT2G33380,AT4G39800,AT5G58770,AT3G26570,AT4G33010	11	AT2G22330,AT4G13830,AT5G14180,AT2G45180,AT1G14290,AT3G10520,AT2G22990,AT3G46780,AT5G13710,AT4G05070,AT3G51840
GO:0090056	regulation of chlorophyll metabolic process	biological_process	1	1	1	AT3G22840	0
GO:0044421	extracellular region part	cellular_component	1	1	0		1	AT4G24230
GO:0016667	oxidoreductase activity, acting on a sulfur group of donors	molecular_function	1	2	2	AT1G62180,AT3G24170	0
GO:0015405	P-P-bond-hydrolysis-driven transmembrane transporter activity	molecular_function	1	7	6	AT5G13580,AT5G06530,AT1G27940,AT3G21250,AT2G34660,AT3G62700	1	AT2G41560
GO:0003725	double-stranded RNA binding	molecular_function	1	1	0		1	AT1G80650
GO:0006101	citrate metabolic process	biological_process	1	1	1	AT2G05710	0
GO:0015399	primary active transmembrane transporter activity	molecular_function	1	7	6	AT2G34660,AT3G62700,AT1G27940,AT5G06530,AT3G21250,AT5G13580	1	AT2G41560
GO:0016093	polyprenol metabolic process	biological_process	1	1	1	AT5G58770	0
GO:0015562	efflux transmembrane transporter activity	molecular_function	1	1	1	AT2G47160	0
GO:0010315	auxin efflux	biological_process	1	1	1	AT1G27940	0
GO:0008146	sulfotransferase activity	molecular_function	1	1	0		1	AT2G03760
GO:0072503	cellular divalent inorganic cation homeostasis	biological_process	1	2	1	AT1G70730	1	AT2G41560
GO:0071840	cellular component organization or biogenesis	biological_process	1	108	55	AT4G28740,AT3G23000,AT2G03090,AT4G35320,AT3G56290,AT4G01070,AT5G11260,AT5G58140,AT3G09600,AT3G03250,AT2G05710,AT4G26850,AT1G51660,AT3G26570,AT4G23630,AT4G33010,AT1G20190,AT4G02630,AT5G24120,AT1G17745,AT2G04030,AT5G09870,AT3G27660,AT5G23750,AT5G41040,AT5G17170,AT2G40840,AT4G05590,AT4G20170,AT4G22880,AT5G62430,AT4G02710,AT5G41400,AT1G48000,AT5G04950,AT1G64500,AT3G08860,AT3G62270,AT2G46340,AT1G65060…	53	AT5G66570,AT3G26520,AT1G08380,AT2G01420,AT3G08940,AT5G01530,AT4G39090,AT5G15350,AT1G76160,AT5G57550,AT5G06870,AT1G11580,AT3G51840,AT3G21055,AT2G21660,AT2G06850,AT1G15820,AT1G12090,AT5G40890,AT5G05730,AT5G62350,AT1G20340,AT4G12730,AT2G18300,AT1G52220,AT3G56650,AT3G27690,AT4G38470,AT2G24550,AT3G46780,AT5G46330,AT2G31810,AT3G54890,AT2G03760,AT5G55930,AT1G72150,AT3G60130,AT1G52230,AT3G10720,AT1G33590…
GO:0090304	nucleic acid metabolic process	biological_process	1	103	46	AT4G35270,AT1G51660,AT2G21320,AT5G11260,AT3G61890,AT5G58140,AT3G09600,AT4G33010,AT4G38340,AT1G56650,AT3G13040,AT3G17790,AT3G56290,AT2G44940,AT4G34000,AT2G34720,AT1G07350,AT2G33770,AT2G28550,AT5G17170,AT3G17609,AT3G29575,AT5G62430,AT4G01060,AT1G66370,AT3G15210,AT1G45249,AT5G24120,AT5G22290,AT2G46340,AT5G58760,AT2G35700,AT1G51140,AT1G48000,AT4G00050,AT1G70000,AT1G35560,AT1G01250,AT5G06510,AT1G66390…	57	AT5G06870,AT2G42870,AT5G08520,AT4G27440,AT3G21055,AT3G48590,AT1G08380,AT5G66570,AT5G63470,AT3G07650,AT4G31620,AT5G01530,AT3G08940,AT1G25550,AT4G17500,AT1G75250,AT5G67190,AT5G57660,AT2G18300,AT1G52220,AT4G36540,AT5G44680,AT3G47620,AT5G61590,AT2G21660,AT1G20340,AT5G24470,AT4G39260,AT5G64750,AT4G03110,AT3G54890,AT1G52230,AT5G51790,AT1G80420,AT2G01930,AT3G27690,AT5G02160,AT4G17460,AT3G46780,AT2G25900…
GO:0010214	seed coat development	biological_process	1	1	0		1	AT5G49360
GO:0006664	glycolipid metabolic process	biological_process	1	4	4	AT3G17790,AT2G05940,AT3G11670,AT4G10120	0
GO:0005795	Golgi stack	cellular_component	1	1	1	AT2G47770	0
GO:0009664	plant-type cell wall organization	biological_process	1	11	7	AT1G20190,AT3G62270,AT2G03090,AT5G41040,AT1G48000,AT2G40840,AT3G08860	4	AT1G76160,AT1G11580,AT5G10430,AT5G15350
GO:0000413	protein peptidyl-prolyl isomerization	biological_process	1	1	0		1	AT4G26555
GO:0010020	chloroplast fission	biological_process	1	1	0		1	AT1G58200
GO:0010103	stomatal complex morphogenesis	biological_process	1	5	1	AT5G58140	4	AT2G45850,AT3G46780,AT3G09580,AT1G52220
GO:0045489	pectin biosynthetic process	biological_process	1	1	1	AT5G41040	0
GO:0000162	tryptophan biosynthetic process	biological_process	1	1	0		1	AT5G05730
GO:0046219	indolalkylamine biosynthetic process	biological_process	1	1	0		1	AT5G05730
GO:0004721	phosphoprotein phosphatase activity	molecular_function	1	6	5	AT1G72770,AT1G07430,AT5G57050,AT1G07010,AT3G17790	1	AT1G25230
GO:0048523	negative regulation of cellular process	biological_process	1	23	12	AT5G57050,AT3G17790,AT1G07430,AT2G05940,AT2G34720,AT1G51660,AT5G58140,AT1G69260,AT5G62430,AT3G02830,AT3G15210,AT1G01720	11	AT3G59940,AT5G66570,AT1G80440,AT2G47400,AT1G20340,AT5G24470,AT5G64750,AT2G41560,AT2G42870,AT1G33240,AT5G55930
GO:0015631	tubulin binding	molecular_function	1	2	1	AT5G10470	1	AT2G45170
GO:0015112	nitrate transmembrane transporter activity	molecular_function	1	1	0		1	AT5G40890
GO:0005643	nuclear pore	cellular_component	1	1	0		1	AT4G17500
GO:0016881	acid-amino acid ligase activity	molecular_function	1	1	0		1	AT5G27380
GO:0003713	transcription coactivator activity	molecular_function	1	1	0		1	AT1G80420
GO:0016129	phytosteroid biosynthetic process	biological_process	1	4	0		4	AT5G15350,AT5G13710,AT1G01620,AT4G12730
GO:0016132	brassinosteroid biosynthetic process	biological_process	1	4	0		4	AT5G13710,AT5G15350,AT1G01620,AT4G12730
GO:0008134	transcription factor binding	molecular_function	1	1	0		1	AT2G18300
GO:0030968	endoplasmic reticulum unfolded protein response	biological_process	1	6	4	AT2G46270,AT3G17609,AT2G05940,AT1G51660	2	AT5G28770,AT3G57550
GO:1901401	regulation of tetrapyrrole metabolic process	biological_process	1	1	1	AT3G22840	0
GO:0016021	integral component of membrane	cellular_component	1	7	7	AT5G50800,AT1G27940,AT3G15350,AT5G13170,AT2G19860,AT1G69480,AT4G23630	0
GO:1903509	liposaccharide metabolic process	biological_process	1	4	4	AT4G10120,AT3G11670,AT2G05940,AT3G17790	0
GO:0043572	plastid fission	biological_process	1	1	0		1	AT1G58200
GO:0010374	stomatal complex development	biological_process	1	7	2	AT5G58140,AT1G51660	5	AT1G33240,AT2G45850,AT1G52220,AT3G46780,AT3G09580
GO:0042803	protein homodimerization activity	molecular_function	1	3	1	AT5G01410	2	AT5G24800,AT4G17870
GO:0016799	hydrolase activity, hydrolyzing N-glycosyl compounds	molecular_function	1	1	0		1	AT5G44680
GO:0007568	aging	biological_process	1	5	4	AT3G08860,AT5G65380,AT5G13170,AT5G52310	1	AT5G20250
GO:0015079	potassium ion transmembrane transporter activity	molecular_function	1	2	2	AT4G22200,AT3G05030	0
GO:0016655	oxidoreductase activity, acting on NAD(P)H, quinone or similar compound as acceptor	molecular_function	1	1	1	AT3G27820	0
GO:0008375	acetylglucosaminyltransferase activity	molecular_function	1	1	1	AT3G15350	0
GO:0006986	response to unfolded protein	biological_process	1	6	4	AT3G17609,AT2G46270,AT1G51660,AT2G05940	2	AT5G28770,AT3G57550
GO:0034620	cellular response to unfolded protein	biological_process	1	6	4	AT3G17609,AT2G46270,AT1G51660,AT2G05940	2	AT5G28770,AT3G57550
GO:0035967	cellular response to topologically incorrect protein	biological_process	1	6	4	AT3G17609,AT2G46270,AT1G51660,AT2G05940	2	AT5G28770,AT3G57550
GO:0006882	cellular zinc ion homeostasis	biological_process	1	1	0		1	AT2G41560
GO:0009112	nucleobase metabolic process	biological_process	1	1	1	AT5G03555	0
GO:0051193	regulation of cofactor metabolic process	biological_process	1	1	1	AT3G22840	0
GO:0006665	sphingolipid metabolic process	biological_process	1	2	1	AT5G21100	1	AT1G14290
GO:0031969	chloroplast membrane	cellular_component	1	3	3	AT2G33380,AT3G11670,AT4G00370	0
GO:0005527	macrolide binding	molecular_function	1	1	0		1	AT4G26555
GO:0005528	FK506 binding	molecular_function	1	1	0		1	AT4G26555
GO:0008324	cation transmembrane transporter activity	molecular_function	1	12	5	AT5G54250,AT3G05030,AT4G22200,AT1G64780,AT4G17550	7	AT1G75220,AT2G01420,AT4G16480,AT1G11260,AT4G36670,AT1G77210,AT2G41560
GO:0055085	transmembrane transport	biological_process	1	9	6	AT5G58140,AT2G04030,AT2G34660,AT3G05030,AT2G33770,AT1G27940	3	AT3G26520,AT5G46330,AT3G51840
GO:0006949	syncytium formation	biological_process	1	1	1	AT2G03090	0
GO:0055067	monovalent inorganic cation homeostasis	biological_process	1	1	1	AT3G05030	0
GO:0016879	ligase activity, forming carbon-nitrogen bonds	molecular_function	1	2	0		2	AT5G27380,AT1G30820
GO:0010197	polar nucleus fusion	biological_process	1	1	1	AT5G28540	0
GO:0080161	auxin transmembrane transporter activity	molecular_function	1	1	0		1	AT2G01420
GO:0010876	lipid localization	biological_process	1	7	4	AT3G27660,AT2G18370,AT3G11670,AT2G48140	3	AT2G45180,AT4G24230,AT1G12090
GO:0016866	intramolecular transferase activity	molecular_function	1	2	2	AT3G08590,AT1G70730	0
GO:0004674	protein serine/threonine kinase activity	molecular_function	1	11	7	AT4G03260,AT2G05940,AT5G58140,AT5G14640,AT1G70250,AT4G02630,AT3G14720	4	AT1G66150,AT5G46330,AT3G04910,AT5G21170
GO:0016835	carbon-oxygen lyase activity	molecular_function	1	4	3	AT2G05710,AT3G44310,AT5G22300	1	AT3G14990
GO:0007033	vacuole organization	biological_process	1	2	1	AT4G22880	1	AT3G51840
GO:0016787	hydrolase activity	molecular_function	1	68	36	AT1G28610,AT5G19850,AT5G06530,AT1G07010,AT3G17790,AT1G07430,AT5G22300,AT3G52340,AT3G21250,AT1G72770,AT1G62710,AT3G14067,AT2G23000,AT3G44310,AT2G34660,AT1G03310,AT1G27940,AT5G20070,AT2G34080,AT3G02830,AT4G34860,AT3G44990,AT5G56030,AT1G51440,AT2G18230,AT3G12500,AT5G10470,AT5G02230,AT3G62700,AT5G57050,AT4G17090,AT1G28570,AT4G17770,AT5G15450,AT1G48100,AT5G13580	32	AT5G63810,AT1G25230,AT4G39090,AT2G22990,AT1G63690,AT5G26000,AT5G49360,AT3G54720,AT1G11580,AT3G13750,AT5G57550,AT1G23870,AT5G18630,AT2G06850,AT5G44680,AT2G23600,AT2G41560,AT5G25980,AT4G17470,AT1G02640,AT3G14310,AT3G10720,AT3G60130,AT1G35580,AT2G22980,AT4G34260,AT5G20250,AT5G56870,AT1G60140,AT5G44020,AT5G14180,AT3G10740
GO:0010162	seed dormancy process	biological_process	1	5	3	AT2G29090,AT3G27660,AT1G07430	2	AT1G18620,AT4G36540
GO:0022611	dormancy process	biological_process	1	5	3	AT2G29090,AT1G07430,AT3G27660	2	AT1G18620,AT4G36540
GO:0004707	MAP kinase activity	molecular_function	1	1	1	AT3G14720	0
GO:0016840	carbon-nitrogen lyase activity	molecular_function	1	1	1	AT3G57020	0
GO:0009559	embryo sac central cell differentiation	biological_process	1	1	1	AT5G28540	0
GO:0031408	oxylipin biosynthetic process	biological_process	1	1	1	AT1G23740	0
GO:0046890	regulation of lipid biosynthetic process	biological_process	1	1	0		1	AT4G13830
GO:0019288	isopentenyl diphosphate biosynthetic process, methylerythritol 4-phosphate pathway	biological_process	1	7	4	AT4G33010,AT3G11670,AT1G23740,AT2G21330	3	AT4G13830,AT2G22990,AT2G22330
GO:0005249	voltage-gated potassium channel activity	molecular_function	1	1	1	AT4G22200	0
GO:0043167	ion binding	molecular_function	1	48	28	AT3G16910,AT3G12580,AT2G04030,AT5G47610,AT5G15450,AT5G17170,AT4G35060,AT4G12880,AT1G24580,AT5G56010,AT5G09590,AT5G17760,AT5G17220,AT3G13110,AT5G41400,AT1G75710,AT4G35090,AT1G63840,AT1G23740,AT5G49480,AT2G19860,AT1G15100,AT5G58140,AT2G21320,AT2G05710,AT2G33380,AT4G35030,AT5G56030	20	AT1G68190,AT1G68520,AT4G22540,AT4G24230,AT1G03090,AT2G17450,AT5G05440,AT1G49130,AT5G57660,AT4G17245,AT5G18170,AT3G50700,AT1G76100,AT3G07650,AT5G15350,AT5G46330,AT5G22920,AT4G03510,AT1G26800,AT4G17870
GO:0080008	Cul4-RING E3 ubiquitin ligase complex	cellular_component	1	4	4	AT2G46340,AT3G15354,AT5G58760,AT1G78070	0
GO:0008144	drug binding	molecular_function	1	1	0		1	AT4G26555
GO:0009900	dehiscence	biological_process	1	1	1	AT4G25640	0
GO:0080050	regulation of seed development	biological_process	1	1	1	AT1G07430	0
GO:0010675	regulation of cellular carbohydrate metabolic process	biological_process	1	1	0		1	AT4G13830
GO:0043255	regulation of carbohydrate biosynthetic process	biological_process	1	1	0		1	AT2G47400
GO:0034220	ion transmembrane transport	biological_process	1	4	3	AT3G05030,AT2G33770,AT5G58140	1	AT5G46330
GO:0006743	ubiquinone metabolic process	biological_process	1	1	1	AT5G58770	0
GO:0006744	ubiquinone biosynthetic process	biological_process	1	1	1	AT5G58770	0
GO:0016671	oxidoreductase activity, acting on a sulfur group of donors, disulfide as acceptor	molecular_function	1	1	1	AT1G62180	0
GO:0031461	cullin-RING ubiquitin ligase complex	cellular_component	1	5	4	AT1G78070,AT2G46340,AT3G15354,AT5G58760	1	AT1G80440
GO:0006995	cellular response to nitrogen starvation	biological_process	1	1	1	AT4G35090	0
GO:0005345	purine nucleobase transmembrane transporter activity	molecular_function	1	1	0		1	AT1G19770
GO:0016645	oxidoreductase activity, acting on the CH-NH group of donors	molecular_function	1	1	1	AT5G21482	0
GO:0022843	voltage-gated cation channel activity	molecular_function	1	1	1	AT4G22200	0
GO:0072507	divalent inorganic cation homeostasis	biological_process	1	2	1	AT1G70730	1	AT2G41560
GO:0009240	isopentenyl diphosphate biosynthetic process	biological_process	1	7	4	AT4G33010,AT3G11670,AT1G23740,AT2G21330	3	AT2G22330,AT4G13830,AT2G22990
GO:0046490	isopentenyl diphosphate metabolic process	biological_process	1	7	4	AT3G11670,AT2G21330,AT1G23740,AT4G33010	3	AT2G22330,AT4G13830,AT2G22990
GO:0032875	regulation of DNA endoreduplication	biological_process	1	1	0		1	AT1G33240
GO:0043621	protein self-association	molecular_function	1	1	0		1	AT4G17460
GO:0098797	plasma membrane protein complex	cellular_component	1	3	2	AT2G46340,AT3G15354	1	AT1G24530
GO:0006783	heme biosynthetic process	biological_process	1	1	0		1	AT5G40850
GO:0004672	protein kinase activity	molecular_function	1	16	11	AT5G57610,AT4G23050,AT4G35030,AT4G03260,AT1G51660,AT5G58140,AT1G70250,AT2G05940,AT4G02630,AT3G14720,AT5G14640	5	AT5G21170,AT5G46330,AT3G04910,AT1G66150,AT4G38470
GO:0010043	response to zinc ion	biological_process	1	2	0		2	AT2G21660,AT4G39260
GO:0005789	endoplasmic reticulum membrane	cellular_component	1	2	2	AT4G23630,AT3G55120	0
GO:0003697	single-stranded DNA binding	molecular_function	1	1	0		1	AT2G21660
GO:0048573	photoperiodism, flowering	biological_process	1	5	3	AT3G09600,AT2G46340,AT1G51140	2	AT3G07650,AT5G24470
GO:0001666	response to hypoxia	biological_process	1	3	2	AT3G11670,AT4G10120	1	AT4G27450
GO:0090329	regulation of DNA-dependent DNA replication	biological_process	1	1	0		1	AT1G33240
GO:0055069	zinc ion homeostasis	biological_process	1	1	0		1	AT2G41560
GO:0034645	cellular macromolecule biosynthetic process	biological_process	1	101	57	AT2G28550,AT3G46970,AT2G34720,AT2G44940,AT4G34000,AT3G17790,AT3G56290,AT4G32920,AT5G62220,AT3G13040,AT1G56650,AT4G38340,AT4G33010,AT3G09600,AT3G61890,AT5G58140,AT5G11260,AT3G03250,AT2G21320,AT2G05710,AT4G35270,AT1G51660,AT5G24120,AT1G45249,AT3G15210,AT2G40840,AT1G66370,AT4G01060,AT3G29575,AT5G62430,AT5G09870,AT3G17609,AT5G41040,AT5G06510,AT1G03310,AT1G01250,AT1G35560,AT1G70000,AT4G02710,AT4G00050…	44	AT1G25550,AT4G31620,AT3G07650,AT5G63470,AT5G66570,AT4G30690,AT3G48590,AT4G26530,AT4G27440,AT5G08520,AT2G42870,AT5G06870,AT5G64750,AT5G24470,AT1G20340,AT5G61590,AT3G47620,AT4G36540,AT2G18300,AT5G57660,AT5G67190,AT4G17500,AT1G75250,AT2G25900,AT4G17460,AT5G02160,AT2G01930,AT5G24490,AT5G51790,AT5G21170,AT1G33590,AT1G68190,AT1G68520,AT5G28770,AT3G50700,AT4G37610,AT2G02710,AT4G09460,AT3G48360,AT3G10740…
GO:0010928	regulation of auxin mediated signaling pathway	biological_process	1	1	1	AT1G27940	0
GO:0016607	nuclear speck	cellular_component	1	1	0		1	AT5G56550
GO:0009640	photomorphogenesis	biological_process	1	7	4	AT3G27660,AT2G46340,AT5G11260,AT2G04030	3	AT1G14290,AT5G24470,AT3G54720
GO:0008287	protein serine/threonine phosphatase complex	cellular_component	1	1	1	AT5G57050	0
GO:1903293	phosphatase complex	cellular_component	1	1	1	AT5G57050	0
GO:0005267	potassium channel activity	molecular_function	1	1	1	AT4G22200	0
GO:0071702	organic substance transport	biological_process	1	47	25	AT4G39730,AT5G41790,AT5G50800,AT2G18370,AT5G20700,AT2G04030,AT2G05940,AT1G17745,AT3G21670,AT4G17550,AT5G49910,AT1G28570,AT1G69260,AT4G05590,AT5G41400,AT3G23000,AT2G34660,AT3G11670,AT5G13170,AT1G51660,AT1G64780,AT5G11260,AT4G01070,AT2G48140,AT5G65990	22	AT1G12090,AT1G68520,AT2G21660,AT1G33590,AT1G11260,AT5G05730,AT4G24230,AT1G06680,AT1G24530,AT4G36670,AT3G50700,AT5G64410,AT2G45180,AT5G66570,AT2G24550,AT5G06870,AT5G11000,AT4G03510,AT3G51840,AT5G55930,AT1G19770,AT2G03760
GO:0036293	response to decreased oxygen levels	biological_process	1	3	2	AT3G11670,AT4G10120	1	AT4G27450
GO:0042170	plastid membrane	cellular_component	1	3	3	AT2G33380,AT4G00370,AT3G11670	0
GO:0008234	cysteine-type peptidase activity	molecular_function	1	3	2	AT2G34080,AT1G62710	1	AT4G39090
GO:0042175	nuclear outer membrane-endoplasmic reticulum membrane network	cellular_component	1	2	2	AT3G55120,AT4G23630	0
GO:0071470	cellular response to osmotic stress	biological_process	1	1	1	AT5G13170	0
GO:0070482	response to oxygen levels	biological_process	1	3	2	AT3G11670,AT4G10120	1	AT4G27450
GO:0008047	enzyme activator activity	molecular_function	1	1	0		1	AT5G16400
GO:0043069	negative regulation of programmed cell death	biological_process	1	5	3	AT1G69260,AT2G05940,AT1G51660	2	AT5G55930,AT2G41560
GO:0010305	leaf vascular tissue pattern formation	biological_process	1	1	0		1	AT3G54720
GO:0006406	mRNA export from nucleus	biological_process	1	2	1	AT5G11260	1	AT2G21660
GO:0051028	mRNA transport	biological_process	1	2	1	AT5G11260	1	AT2G21660
GO:0071427	mRNA-containing ribonucleoprotein complex export from nucleus	biological_process	1	2	1	AT5G11260	1	AT2G21660
GO:0090558	plant epidermis development	biological_process	1	19	4	AT5G52060,AT4G01060,AT5G58140,AT1G51660	15	AT1G72150,AT4G12730,AT3G09580,AT1G52220,AT5G11000,AT5G19530,AT1G33240,AT3G13750,AT2G01420,AT3G46780,AT1G20340,AT2G06850,AT2G45850,AT3G26520,AT1G12090
GO:0032535	regulation of cellular component size	biological_process	1	5	0		5	AT2G01420,AT5G19530,AT2G06850,AT1G33240,AT1G12090
GO:0090066	regulation of anatomical structure size	biological_process	1	5	0		5	AT2G01420,AT5G19530,AT2G06850,AT1G33240,AT1G12090
GO:0010015	root morphogenesis	biological_process	1	13	2	AT4G01060,AT5G52060	11	AT1G20340,AT5G05730,AT4G12730,AT1G72150,AT2G01420,AT1G12090,AT3G26520,AT3G13750,AT5G11000,AT5G19530,AT2G06850
GO:0016101	diterpenoid metabolic process	biological_process	1	2	2	AT1G66390,AT3G26840	0
GO:1902532	negative regulation of intracellular signal transduction	biological_process	1	1	1	AT3G15210	0
GO:0042168	heme metabolic process	biological_process	1	1	0		1	AT5G40850
GO:0016782	transferase activity, transferring sulfur-containing groups	molecular_function	1	1	0		1	AT2G03760
GO:0022836	gated channel activity	molecular_function	1	2	1	AT4G22200	1	AT5G40890
GO:0009832	plant-type cell wall biogenesis	biological_process	1	5	3	AT2G35700,AT5G09870,AT5G41040	2	AT5G57550,AT5G40890
GO:0045735	nutrient reservoir activity	molecular_function	1	1	1	AT5G25610	0
GO:0019205	nucleobase-containing compound kinase activity	molecular_function	1	1	0		1	AT3G57550
GO:0009504	cell plate	cellular_component	1	1	1	AT5G10470	0
GO:0060548	negative regulation of cell death	biological_process	1	5	3	AT2G05940,AT1G69260,AT1G51660	2	AT2G41560,AT5G55930
GO:0006417	regulation of translation	biological_process	1	2	1	AT3G02830	1	AT1G20340
GO:0034248	regulation of cellular amide metabolic process	biological_process	1	2	1	AT3G02830	1	AT1G20340
GO:0016592	mediator complex	cellular_component	1	1	1	AT5G28540	0
GO:0045017	glycerolipid biosynthetic process	biological_process	1	5	3	AT4G39800,AT3G26840,AT3G11670	2	AT3G10520,AT4G05070
GO:0006605	protein targeting	biological_process	1	25	14	AT1G69260,AT1G28570,AT4G05590,AT1G51660,AT4G01070,AT5G49910,AT1G17745,AT2G05940,AT2G04030,AT5G41790,AT4G39730,AT5G41400,AT5G20700,AT3G23000	11	AT3G51840,AT2G03760,AT3G50700,AT5G55930,AT5G06870,AT1G06680,AT2G24550,AT5G05730,AT1G68520,AT1G33590,AT5G66570
GO:0009894	regulation of catabolic process	biological_process	1	1	0		1	AT5G05860
GO:0016857	racemase and epimerase activity, acting on carbohydrates and derivatives	molecular_function	1	1	0		1	AT3G47800
GO:0042646	plastid nucleoid	cellular_component	1	1	0		1	AT3G46780
GO:0019200	carbohydrate kinase activity	molecular_function	1	1	1	AT2G19860	0
GO:0030234	enzyme regulator activity	molecular_function	1	5	1	AT1G70720	4	AT5G62350,AT5G16400,AT5G62360,AT5G06870
GO:0006473	protein acetylation	biological_process	1	1	1	AT3G09600	0
GO:0015802	basic amino acid transport	biological_process	1	1	0		1	AT5G55930
GO:0005057	receptor signaling protein activity	molecular_function	1	2	1	AT3G14720	1	AT5G24470
GO:0071166	ribonucleoprotein complex localization	biological_process	1	2	1	AT5G11260	1	AT2G21660
GO:0071426	ribonucleoprotein complex export from nucleus	biological_process	1	2	1	AT5G11260	1	AT2G21660
GO:1990204	oxidoreductase complex	cellular_component	1	3	1	AT4G33010	2	AT5G66570,AT1G06680
GO:0006874	cellular calcium ion homeostasis	biological_process	1	1	1	AT1G70730	0
GO:0019005	SCF ubiquitin ligase complex	cellular_component	1	1	0		1	AT1G80440
GO:0005741	mitochondrial outer membrane	cellular_component	1	1	1	AT2G19860	0
GO:0030554	adenyl nucleotide binding	molecular_function	1	13	11	AT4G35030,AT5G56030,AT5G56010,AT3G12580,AT5G09590,AT2G04030,AT5G17760,AT2G19860,AT5G15450,AT2G05710,AT3G16910	2	AT5G46330,AT5G18170
GO:0032559	adenyl ribonucleotide binding	molecular_function	1	13	11	AT4G35030,AT5G56010,AT5G56030,AT5G09590,AT3G12580,AT2G19860,AT5G17760,AT2G04030,AT5G15450,AT2G05710,AT3G16910	2	AT5G46330,AT5G18170
GO:0002831	regulation of response to biotic stimulus	biological_process	1	1	0		1	AT2G22330
GO:0009555	pollen development	biological_process	1	9	7	AT5G04950,AT3G26570,AT3G08590,AT3G03250,AT2G39800,AT4G25640,AT1G65060	2	AT3G48360,AT3G48520
GO:0016790	thiolester hydrolase activity	molecular_function	1	1	0		1	AT4G17470
GO:0006403	RNA localization	biological_process	1	2	1	AT5G11260	1	AT2G21660
GO:0006405	RNA export from nucleus	biological_process	1	2	1	AT5G11260	1	AT2G21660
GO:0050657	nucleic acid transport	biological_process	1	2	1	AT5G11260	1	AT2G21660
GO:0050658	RNA transport	biological_process	1	2	1	AT5G11260	1	AT2G21660
GO:0051236	establishment of RNA localization	biological_process	1	2	1	AT5G11260	1	AT2G21660
GO:0000151	ubiquitin ligase complex	cellular_component	1	5	4	AT2G46340,AT5G58760,AT3G15354,AT1G78070	1	AT1G80440
GO:0071407	cellular response to organic cyclic compound	biological_process	1	15	5	AT4G34000,AT5G13170,AT1G51660,AT1G69260,AT2G05940	10	AT4G27450,AT1G06680,AT1G33590,AT5G66570,AT1G68520,AT5G06870,AT5G05730,AT3G50700,AT2G03760,AT4G03110
GO:0009631	cold acclimation	biological_process	1	1	0		1	AT3G53460
GO:0016614	oxidoreductase activity, acting on CH-OH group of donors	molecular_function	1	4	3	AT4G18360,AT1G17745,AT3G61220	1	AT5G14200
GO:0000398	mRNA splicing, via spliceosome	biological_process	1	3	0		3	AT2G21660,AT4G03110,AT4G39260
GO:0044092	negative regulation of molecular function	biological_process	1	2	2	AT5G57050,AT5G58140	0
GO:0019867	outer membrane	cellular_component	1	2	2	AT2G19860,AT3G11670	0
GO:0031968	organelle outer membrane	cellular_component	1	2	2	AT3G11670,AT2G19860	0
GO:0008544	epidermis development	biological_process	1	1	1	AT1G66390	0
GO:0009913	epidermal cell differentiation	biological_process	1	1	1	AT1G66390	0
GO:0030855	epithelial cell differentiation	biological_process	1	1	1	AT1G66390	0
GO:0032270	positive regulation of cellular protein metabolic process	biological_process	1	1	0		1	AT1G80420
GO:0048366	leaf development	biological_process	1	12	5	AT5G56030,AT2G21330,AT4G33010,AT5G52310,AT5G13170	7	AT3G50700,AT1G20340,AT4G27440,AT5G66570,AT3G56650,AT5G02160,AT1G68520
GO:0004659	prenyltransferase activity	molecular_function	1	1	1	AT5G58770	0
GO:0048439	flower morphogenesis	biological_process	1	2	0		2	AT4G37610,AT2G30600
GO:0048364	root development	biological_process	1	17	4	AT4G01060,AT5G52060,AT2G39800,AT3G62270	13	AT1G20340,AT5G05730,AT2G01420,AT1G12090,AT3G26520,AT2G06850,AT4G12730,AT1G72150,AT3G54720,AT3G13750,AT5G19530,AT5G11000,AT1G35580
GO:0048588	developmental cell growth	biological_process	1	12	2	AT5G52060,AT5G04950	10	AT5G19530,AT2G06850,AT5G11000,AT3G13750,AT3G26520,AT1G12090,AT2G01420,AT1G72150,AT4G12730,AT1G20340
GO:0022622	root system development	biological_process	1	17	4	AT3G62270,AT2G39800,AT4G01060,AT5G52060	13	AT3G54720,AT5G19530,AT5G11000,AT1G35580,AT3G13750,AT1G72150,AT4G12730,AT1G12090,AT2G06850,AT3G26520,AT1G20340,AT2G01420,AT5G05730
GO:0008284	positive regulation of cell proliferation	biological_process	1	2	1	AT5G11260	1	AT3G01690
GO:0045036	protein targeting to chloroplast	biological_process	1	2	2	AT5G49910,AT2G04030	0
GO:0072596	establishment of protein localization to chloroplast	biological_process	1	2	2	AT5G49910,AT2G04030	0
GO:0072598	protein localization to chloroplast	biological_process	1	2	2	AT2G04030,AT5G49910	0
GO:0055072	iron ion homeostasis	biological_process	1	1	1	AT2G05710	0
GO:0016706	oxidoreductase activity, acting on paired donors, with incorporation or reduction of molecular oxygen, 2-oxoglutarate as one donor, and incorporation of one atom each of oxygen into both donors	molecular_function	1	2	2	AT3G19000,AT4G22880	0
GO:0015276	ligand-gated ion channel activity	molecular_function	1	1	1	AT4G22200	0
GO:0022834	ligand-gated channel activity	molecular_function	1	1	1	AT4G22200	0
GO:0008236	serine-type peptidase activity	molecular_function	1	4	2	AT3G14067,AT2G23000	2	AT2G22990,AT2G22980
GO:0017171	serine hydrolase activity	molecular_function	1	4	2	AT2G23000,AT3G14067	2	AT2G22980,AT2G22990
GO:0006301	postreplication repair	biological_process	1	1	1	AT2G33770	0
GO:2000026	regulation of multicellular organismal development	biological_process	1	20	14	AT2G46340,AT3G27660,AT5G11260,AT5G22290,AT1G51660,AT5G56030,AT1G72770,AT5G62430,AT1G07430,AT1G35560,AT1G60190,AT4G10120,AT3G22840,AT2G34720	6	AT1G33240,AT3G54720,AT3G47620,AT1G75220,AT4G17870,AT3G07650
GO:0043565	sequence-specific DNA binding	molecular_function	1	3	1	AT2G46270	2	AT1G33240,AT2G01930
GO:0006897	endocytosis	biological_process	1	1	0		1	AT5G46330
GO:1902531	regulation of intracellular signal transduction	biological_process	1	1	1	AT3G15210	0
GO:0032403	protein complex binding	molecular_function	1	2	1	AT5G10470	1	AT2G45170
GO:0009615	response to virus	biological_process	1	5	5	AT3G09440,AT5G03210,AT3G61890,AT3G12580,AT5G09590	0
GO:1902494	catalytic complex	cellular_component	1	12	6	AT3G15354,AT4G33010,AT5G58760,AT2G46340,AT1G78070,AT5G57050	6	AT5G05730,AT1G24530,AT1G06680,AT1G21500,AT5G66570,AT1G80440
GO:0010150	leaf senescence	biological_process	1	2	2	AT5G13170,AT5G52310	0
GO:0051641	cellular localization	biological_process	1	41	22	AT4G39730,AT5G41790,AT5G20700,AT1G17745,AT2G05940,AT2G04030,AT5G10470,AT5G49910,AT1G69260,AT1G28570,AT4G05590,AT2G21330,AT5G41400,AT3G23000,AT1G64500,AT4G26850,AT1G51660,AT4G01070,AT5G58140,AT5G11260,AT3G03250,AT3G26570	19	AT1G68520,AT2G22330,AT2G21660,AT1G33590,AT5G24470,AT5G05730,AT1G06680,AT3G50700,AT5G66570,AT2G24550,AT3G46780,AT2G46490,AT5G06870,AT5G46330,AT4G24570,AT3G51840,AT4G03510,AT2G03760,AT5G55930
GO:0051168	nuclear export	biological_process	1	2	1	AT5G11260	1	AT2G21660
GO:0000156	phosphorelay response regulator activity	molecular_function	1	1	0		1	AT5G24470
GO:0042793	transcription from plastid promoter	biological_process	1	2	1	AT5G58140	1	AT5G66570
GO:0019901	protein kinase binding	molecular_function	1	1	0		1	AT3G59350
GO:0005516	calmodulin binding	molecular_function	1	5	1	AT5G54250	4	AT4G37610,AT3G48360,AT2G41560,AT5G64040
GO:0004842	ubiquitin-protein transferase activity	molecular_function	1	6	2	AT1G15100,AT2G33770	4	AT4G03510,AT5G27920,AT4G36410,AT1G02860
GO:0016854	racemase and epimerase activity	molecular_function	1	1	0		1	AT3G47800
GO:0009707	chloroplast outer membrane	cellular_component	1	1	1	AT3G11670	0
GO:0051247	positive regulation of protein metabolic process	biological_process	1	1	0		1	AT1G80420
GO:0005507	copper ion binding	molecular_function	1	5	2	AT2G05710,AT4G12880	3	AT5G15350,AT5G18170,AT1G76100
GO:0018208	peptidyl-proline modification	biological_process	1	1	0		1	AT4G26555
GO:0004702	receptor signaling protein serine/threonine kinase activity	molecular_function	1	1	1	AT3G14720	0
GO:0032101	regulation of response to external stimulus	biological_process	1	1	0		1	AT2G22330
GO:0010431	seed maturation	biological_process	1	5	3	AT1G07430,AT3G27660,AT2G29090	2	AT4G36540,AT1G18620
GO:0055074	calcium ion homeostasis	biological_process	1	1	1	AT1G70730	0
GO:0060429	epithelium development	biological_process	1	1	1	AT1G66390	0
GO:0006886	intracellular protein transport	biological_process	1	26	14	AT4G39730,AT5G41400,AT5G41790,AT5G20700,AT3G23000,AT2G05940,AT1G17745,AT2G04030,AT1G51660,AT4G01070,AT5G49910,AT1G69260,AT1G28570,AT4G05590	12	AT1G68520,AT1G33590,AT5G66570,AT2G24550,AT5G05730,AT5G06870,AT1G06680,AT3G51840,AT4G03510,AT2G03760,AT3G50700,AT5G55930
GO:0010311	lateral root formation	biological_process	1	1	0		1	AT5G05730
GO:0019787	ubiquitin-like protein transferase activity	molecular_function	1	6	2	AT2G33770,AT1G15100	4	AT5G27920,AT4G03510,AT1G02860,AT4G36410
GO:0015085	calcium ion transmembrane transporter activity	molecular_function	1	1	0		1	AT2G41560
GO:0006464	cellular protein modification process	biological_process	1	51	21	AT4G32920,AT5G14640,AT4G23050,AT4G35030,AT2G05710,AT1G51660,AT1G15100,AT5G58140,AT5G11260,AT3G09600,AT3G12580,AT2G05940,AT5G57050,AT4G02630,AT5G50240,AT5G57610,AT4G03260,AT3G46450,AT2G21330,AT1G07890,AT3G27660	30	AT3G08940,AT1G76100,AT1G74470,AT1G08380,AT5G66570,AT5G19940,AT4G38470,AT3G21055,AT4G17870,AT1G52230,AT2G03760,AT1G80420,AT1G03130,AT5G21170,AT5G06870,AT5G46330,AT5G64040,AT5G05730,AT1G68520,AT1G15820,AT1G33590,AT5G44680,AT2G02710,AT1G52220,AT3G50700,AT4G26555,AT1G34300,AT1G70530,AT3G04910,AT1G06680
[truncated: 522 more rows]

## Sheet: DB VS SG2
GO analysis of differentially expressed genes comparing STTM160×165/166 and STTM165/166
GO_accession	Description	Term_type	P_Value	DEG_item	Up	Up_Gene_names	Down	Down_Gene_names
[truncated: 4,777 more rows]

## Sheet: SG1 VS SG2
GO analysis of differentially expressed genes comparing STTM160 and STTM165/166
[truncated: 2,830 more rows]

[truncated: 1 more sheets: DB VS WT]
