# Supplementary material for: The interaction between miR160 and miR165/166 in the control of leaf development and drought tolerance in Arabidopsis
Source: Sci Rep. 2019 Feb 26;9:2832. doi: 10.1038/s41598-019-39397-7 (PMC6391385; doi:10.1038/s41598-019-39397-7)
Supplement: Supplementary file 4 — Dataset 3 [file 41598_2019_39397_MOESM4_ESM.xlsx]

## Sheet: DB VS SG1
KEGG analysis of differentially expressed genes comparing STTM160×165/166 and STTM160
#Term	Database	ID	Input number	Background number	P-Value	Corrected P-Value	Hyperlink
Photosynthesis - antenna proteins	KEGG PATHWAY	ath00196	16	22	9.35542e-13	7.85855e-11	http://www.genome.jp/kegg-bin/show_pathway?ath00196/ath:AT1G29930%09red/ath:AT1G61520%09red/ath:AT4G10340%09red/ath:AT5G54270%09red/ath:AT3G61470%09red/ath:AT1G15820%09red/ath:AT1G29920%09red/ath:AT2G05100%09red/ath:AT2G34420%09red/ath:AT3G54890%09red/ath:AT3G27690%09red/ath:AT3G47470%09red/ath:AT5G01530%09red/ath:AT3G08940%09red/ath:AT2G05070%09red
Photosynthesis	KEGG PATHWAY	ath00195	13	77	0.000111801	0.00469566	http://www.genome.jp/kegg-bin/show_pathway?ath00195/ath:AT1G31330%09red/ath:AT1G20340%09red/ath:AT1G10960%09red/ath:AT1G52230%09red/ath:AT1G08380%09red/ath:AT1G06680%09red/ath:AT4G28750%09red/ath:AT1G03130%09red/ath:AT1G30380%09red/ath:AT1G55670%09red/ath:AT5G66570%09red/ath:AT5G64040%09red/ath:AT1G76100%09red
Circadian rhythm - plant	KEGG PATHWAY	ath04712	6	36	0.00848526	0.237587	http://www.genome.jp/kegg-bin/show_pathway?ath04712/ath:AT5G24470%09red/ath:AT5G11260%09red/ath:AT2G46340%09red/ath:AT5G62430%09red/ath:AT5G13930%09red/ath:AT1G56650%09red
Starch and sucrose metabolism	KEGG PATHWAY	ath00500	16	188	0.0144292	0.303014	http://www.genome.jp/kegg-bin/show_pathway?ath00500/ath:AT4G10120%09red/ath:AT2G19860%09red/ath:AT3G10720%09red/ath:AT2G40840%09red/ath:AT1G23870%09red/ath:AT3G46970%09red/ath:AT3G03250%09red/ath:AT3G14310%09red/ath:AT4G17770%09red/ath:AT1G70730%09red/ath:AT4G17090%09red/ath:AT1G11580%09red/ath:AT1G60140%09red/ath:AT3G60130%09red/ath:AT1G70290%09red/ath:AT2G18700%09red
Tryptophan metabolism	KEGG PATHWAY	ath00380	6	45	0.0211239	0.354882	http://www.genome.jp/kegg-bin/show_pathway?ath00380/ath:AT3G44310%09red/ath:AT3G43600%09red/ath:AT5G25980%09red/ath:AT2G22330%09red/ath:AT5G26000%09red/ath:AT4G35090%09red
Peroxisome	KEGG PATHWAY	ath04146	8	81	0.0366489	0.513084	http://www.genome.jp/kegg-bin/show_pathway?ath04146/ath:AT4G33905%09red/ath:AT4G18360%09red/ath:AT1G64400%09red/ath:AT3G51840%09red/ath:AT2G04350%09red/ath:AT5G48880%09red/ath:AT5G20070%09red/ath:AT4G35090%09red
Galactose metabolism	KEGG PATHWAY	ath00052	6	55	0.0457324	0.548788	http://www.genome.jp/kegg-bin/show_pathway?ath00052/ath:AT2G19860%09red/ath:AT1G70730%09red/ath:AT3G03250%09red/ath:AT3G47800%09red/ath:AT1G56600%09red/ath:AT5G20250%09red
Metabolic pathways	KEGG PATHWAY	ath01100	97	1861	0.0622933	0.621014	http://www.genome.jp/kegg-bin/show_pathway?ath01100/ath:AT1G65060%09red/ath:AT2G21330%09red/ath:AT1G06680%09red/ath:AT4G28750%09red/ath:AT1G79550%09red/ath:AT1G55670%09red/ath:AT3G26200%09red/ath:AT2G05710%09red/ath:AT1G13700%09red/ath:AT4G33010%09red/ath:AT1G23870%09red/ath:AT3G51840%09red/ath:AT3G48360%09red/ath:AT1G30820%09red/ath:AT5G48880%09red/ath:AT5G53460%09red/ath:AT3G22740%09red/ath:AT4…
Ubiquinone and other terpenoid-quinone biosynthesis	KEGG PATHWAY	ath00130	4	32	0.0666074	0.621014	http://www.genome.jp/kegg-bin/show_pathway?ath00130/ath:AT1G65060%09red/ath:AT1G64970%09red/ath:AT5G53970%09red/ath:AT5G36160%09red
Steroid biosynthesis	KEGG PATHWAY	ath00100	4	34	0.0781689	0.621014	http://www.genome.jp/kegg-bin/show_pathway?ath00100/ath:AT4G37760%09red/ath:AT5G13710%09red/ath:AT2G34490%09red/ath:AT5G24150%09red
Flavonoid biosynthesis	KEGG PATHWAY	ath00941	3	21	0.0813233	0.621014	http://www.genome.jp/kegg-bin/show_pathway?ath00941/ath:AT4G22880%09red/ath:AT5G13930%09red/ath:AT3G55120%09red
C5-Branched dibasic acid metabolism	KEGG PATHWAY	ath00660	2	10	0.091079	0.637553	http://www.genome.jp/kegg-bin/show_pathway?ath00660/ath:AT1G31180%09red/ath:AT2G31810%09red
Fatty acid degradation	KEGG PATHWAY	ath00071	4	40	0.118263	0.677212	http://www.genome.jp/kegg-bin/show_pathway?ath00071/ath:AT1G64400%09red/ath:AT5G48880%09red/ath:AT2G04350%09red/ath:AT3G51840%09red
Ascorbate and aldarate metabolism	KEGG PATHWAY	ath00053	4	41	0.125675	0.677212	http://www.genome.jp/kegg-bin/show_pathway?ath00053/ath:AT3G27820%09red/ath:AT4G26850%09red/ath:AT5G21100%09red/ath:AT1G07890%09red
2-Oxocarboxylic acid metabolism	KEGG PATHWAY	ath01210	6	74	0.127872	0.677212	http://www.genome.jp/kegg-bin/show_pathway?ath01210/ath:AT1G31180%09red/ath:AT2G05710%09red/ath:AT1G70580%09red/ath:AT2G31810%09red/ath:AT2G22330%09red/ath:AT5G23010%09red
Vitamin B6 metabolism	KEGG PATHWAY	ath00750	2	13	0.133354	0.677212	http://www.genome.jp/kegg-bin/show_pathway?ath00750/ath:AT2G38230%09red/ath:AT5G01410%09red
Glutathione metabolism	KEGG PATHWAY	ath00480	7	93	0.137055	0.677212	http://www.genome.jp/kegg-bin/show_pathway?ath00480/ath:AT5G53120%09red/ath:AT5G17220%09red/ath:AT2G29420%09red/ath:AT1G07890%09red/ath:AT1G59700%09red/ath:AT5G27380%09red/ath:AT3G24170%09red
Biosynthesis of secondary metabolites	KEGG PATHWAY	ath01110	51	995	0.18021	0.719525	http://www.genome.jp/kegg-bin/show_pathway?ath01110/ath:AT1G65060%09red/ath:AT2G19860%09red/ath:AT5G36160%09red/ath:AT2G21330%09red/ath:AT4G27440%09red/ath:AT2G34490%09red/ath:AT1G74470%09red/ath:AT5G05730%09red/ath:AT3G08590%09red/ath:AT1G79550%09red/ath:AT3G12500%09red/ath:AT3G26200%09red/ath:AT5G58770%09red/ath:AT5G53460%09red/ath:AT3G48360%09red/ath:AT2G23600%09red/ath:AT5G53970%09red/ath:AT1…
Alanine, aspartate and glutamate metabolism	KEGG PATHWAY	ath00250	4	48	0.182472	0.719525	http://www.genome.jp/kegg-bin/show_pathway?ath00250/ath:AT5G18170%09red/ath:AT3G08860%09red/ath:AT1G70580%09red/ath:AT5G53460%09red
Biosynthesis of amino acids	KEGG PATHWAY	ath01230	15	255	0.183547	0.719525	http://www.genome.jp/kegg-bin/show_pathway?ath01230/ath:AT1G31180%09red/ath:AT2G05710%09red/ath:AT1G70580%09red/ath:AT2G21330%09red/ath:AT5G36160%09red/ath:AT2G31810%09red/ath:AT4G26530%09red/ath:AT5G05730%09red/ath:AT3G08590%09red/ath:AT1G79550%09red/ath:AT1G17745%09red/ath:AT5G53970%09red/ath:AT2G39800%09red/ath:AT5G53460%09red/ath:AT3G13110%09red
Carbon fixation in photosynthetic organisms	KEGG PATHWAY	ath00710	5	69	0.210508	0.719525	http://www.genome.jp/kegg-bin/show_pathway?ath00710/ath:AT2G21330%09red/ath:AT4G15530%09red/ath:AT1G70580%09red/ath:AT4G26530%09red/ath:AT1G79550%09red
Glycine, serine and threonine metabolism	KEGG PATHWAY	ath00260	5	69	0.210508	0.719525	http://www.genome.jp/kegg-bin/show_pathway?ath00260/ath:AT3G08590%09red/ath:AT1G17745%09red/ath:AT3G08860%09red/ath:AT1G70580%09red/ath:AT4G33010%09red
Fructose and mannose metabolism	KEGG PATHWAY	ath00051	4	52	0.218107	0.719525	http://www.genome.jp/kegg-bin/show_pathway?ath00051/ath:AT5G57655%09red/ath:AT2G19860%09red/ath:AT4G26530%09red/ath:AT2G21330%09red
Glucosinolate biosynthesis	KEGG PATHWAY	ath00966	2	19	0.22659	0.719525	http://www.genome.jp/kegg-bin/show_pathway?ath00966/ath:AT2G22330%09red/ath:AT5G23010%09red
Pentose phosphate pathway	KEGG PATHWAY	ath00030	4	54	0.236583	0.719525	http://www.genome.jp/kegg-bin/show_pathway?ath00030/ath:AT1G70730%09red/ath:AT1G13700%09red/ath:AT4G26530%09red/ath:AT2G21330%09red
Fatty acid metabolism	KEGG PATHWAY	ath01212	5	73	0.242074	0.719525	http://www.genome.jp/kegg-bin/show_pathway?ath01212/ath:AT4G17470%09red/ath:AT1G64400%09red/ath:AT5G48880%09red/ath:AT2G04350%09red/ath:AT3G51840%09red
Glycolysis / Gluconeogenesis	KEGG PATHWAY	ath00010	7	112	0.248797	0.719525	http://www.genome.jp/kegg-bin/show_pathway?ath00010/ath:AT2G19860%09red/ath:AT2G21330%09red/ath:AT4G26530%09red/ath:AT3G47800%09red/ath:AT1G70730%09red/ath:AT3G08590%09red/ath:AT1G79550%09red
Phenylalanine metabolism	KEGG PATHWAY	ath00360	7	114	0.261953	0.719525	http://www.genome.jp/kegg-bin/show_pathway?ath00360/ath:AT1G65060%09red/ath:AT5G36160%09red/ath:AT4G37520%09red/ath:AT4G36430%09red/ath:AT4G21960%09red/ath:AT5G53970%09red/ath:AT5G05340%09red
Indole alkaloid biosynthesis	KEGG PATHWAY	ath00901	1	6	0.264132	0.719525	http://www.genome.jp/kegg-bin/show_pathway?ath00901/ath:AT2G23600%09red
Sesquiterpenoid and triterpenoid biosynthesis	KEGG PATHWAY	ath00909	2	23	0.291034	0.719525	http://www.genome.jp/kegg-bin/show_pathway?ath00909/ath:AT4G37760%09red/ath:AT5G24150%09red
Isoquinoline alkaloid biosynthesis	KEGG PATHWAY	ath00950	2	23	0.291034	0.719525	http://www.genome.jp/kegg-bin/show_pathway?ath00950/ath:AT5G53970%09red/ath:AT5G36160%09red
Zeatin biosynthesis	KEGG PATHWAY	ath00908	2	23	0.291034	0.719525	http://www.genome.jp/kegg-bin/show_pathway?ath00908/ath:AT5G21482%09red/ath:AT5G05860%09red
Valine, leucine and isoleucine biosynthesis	KEGG PATHWAY	ath00290	2	23	0.291034	0.719525	http://www.genome.jp/kegg-bin/show_pathway?ath00290/ath:AT1G31180%09red/ath:AT2G31810%09red
Monoterpenoid biosynthesis	KEGG PATHWAY	ath00902	1	7	0.29569	0.719525	http://www.genome.jp/kegg-bin/show_pathway?ath00902/ath:AT3G61220%09red
Nitrogen metabolism	KEGG PATHWAY	ath00910	3	42	0.30346	0.719525	http://www.genome.jp/kegg-bin/show_pathway?ath00910/ath:AT3G44310%09red/ath:AT5G18170%09red/ath:AT5G53460%09red
Pentose and glucuronate interconversions	KEGG PATHWAY	ath00040	5	81	0.308368	0.719525	http://www.genome.jp/kegg-bin/show_pathway?ath00040/ath:AT3G14310%09red/ath:AT1G11580%09red/ath:AT5G57655%09red/ath:AT3G03250%09red/ath:AT3G10720%09red
Glyoxylate and dicarboxylate metabolism	KEGG PATHWAY	ath00630	4	63	0.323194	0.733738	http://www.genome.jp/kegg-bin/show_pathway?ath00630/ath:AT2G05710%09red/ath:AT1G70580%09red/ath:AT4G18360%09red/ath:AT4G35090%09red
Protein processing in endoplasmic reticulum	KEGG PATHWAY	ath04141	11	220	0.403952	0.847857	http://www.genome.jp/kegg-bin/show_pathway?ath04141/ath:AT5G28540%09red/ath:AT5G09590%09red/ath:AT4G21870%09red/ath:AT3G09440%09red/ath:AT3G53800%09red/ath:AT3G12580%09red/ath:AT4G03510%09red/ath:AT5G49910%09red/ath:AT5G56010%09red/ath:AT2G04030%09red
Carbon metabolism	KEGG PATHWAY	ath01200	12	243	0.411827	0.847857	http://www.genome.jp/kegg-bin/show_pathway?ath01200/ath:AT2G05710%09red/ath:AT1G13700%09red/ath:AT1G70580%09red/ath:AT2G21330%09red/ath:AT2G19860%09red/ath:AT4G33010%09red/ath:AT4G15530%09red/ath:AT4G26530%09red/ath:AT3G08590%09red/ath:AT1G79550%09red/ath:AT1G17745%09red/ath:AT3G13110%09red
alpha-Linolenic acid metabolism	KEGG PATHWAY	ath00592	2	33	0.446087	0.847857	http://www.genome.jp/kegg-bin/show_pathway?ath00592/ath:AT5G48880%09red/ath:AT3G51840%09red
Cysteine and methionine metabolism	KEGG PATHWAY	ath00270	5	99	0.462033	0.847857	http://www.genome.jp/kegg-bin/show_pathway?ath00270/ath:AT5G53120%09red/ath:AT5G53970%09red/ath:AT5G36160%09red/ath:AT3G22740%09red/ath:AT3G13110%09red
Phenylalanine, tyrosine and tryptophan biosynthesis	KEGG PATHWAY	ath00400	3	57	0.477912	0.847857	http://www.genome.jp/kegg-bin/show_pathway?ath00400/ath:AT5G05730%09red/ath:AT5G53970%09red/ath:AT5G36160%09red
Nicotinate and nicotinamide metabolism	KEGG PATHWAY	ath00760	1	14	0.481841	0.847857	http://www.genome.jp/kegg-bin/show_pathway?ath00760/ath:AT5G20070%09red
Terpenoid backbone biosynthesis	KEGG PATHWAY	ath00900	3	58	0.488928	0.847857	http://www.genome.jp/kegg-bin/show_pathway?ath00900/ath:AT1G17050%09red/ath:AT5G58770%09red/ath:AT1G74470%09red
Biosynthesis of unsaturated fatty acids	KEGG PATHWAY	ath01040	2	36	0.488984	0.847857	http://www.genome.jp/kegg-bin/show_pathway?ath01040/ath:AT5G48880%09red/ath:AT3G51840%09red
Tropane, piperidine and pyridine alkaloid biosynthesis	KEGG PATHWAY	ath00960	2	36	0.488984	0.847857	http://www.genome.jp/kegg-bin/show_pathway?ath00960/ath:AT5G53970%09red/ath:AT5G36160%09red
Cyanoamino acid metabolism	KEGG PATHWAY	ath00460	3	60	0.510612	0.847857	http://www.genome.jp/kegg-bin/show_pathway?ath00460/ath:AT3G44310%09red/ath:AT3G60130%09red/ath:AT5G22300%09red
Phenylpropanoid biosynthesis	KEGG PATHWAY	ath00940	7	154	0.539259	0.847857	http://www.genome.jp/kegg-bin/show_pathway?ath00940/ath:AT1G65060%09red/ath:AT4G37520%09red/ath:AT4G36430%09red/ath:AT3G21560%09red/ath:AT4G21960%09red/ath:AT3G60130%09red/ath:AT5G05340%09red
Limonene and pinene degradation	KEGG PATHWAY	ath00903	3	63	0.542204	0.847857	http://www.genome.jp/kegg-bin/show_pathway?ath00903/ath:AT3G48360%09red/ath:AT5G52320%09red/ath:AT3G26200%09red
Fatty acid biosynthesis	KEGG PATHWAY	ath00061	2	40	0.542826	0.847857	http://www.genome.jp/kegg-bin/show_pathway?ath00061/ath:AT1G64400%09red/ath:AT2G04350%09red
Tyrosine metabolism	KEGG PATHWAY	ath00350	2	40	0.542826	0.847857	http://www.genome.jp/kegg-bin/show_pathway?ath00350/ath:AT5G53970%09red/ath:AT5G36160%09red
Butanoate metabolism	KEGG PATHWAY	ath00650	1	17	0.545737	0.847857	http://www.genome.jp/kegg-bin/show_pathway?ath00650/ath:AT2G31810%09red
Stilbenoid, diarylheptanoid and gingerol biosynthesis	KEGG PATHWAY	ath00945	3	64	0.55247	0.847857	http://www.genome.jp/kegg-bin/show_pathway?ath00945/ath:AT3G48360%09red/ath:AT5G52320%09red/ath:AT3G26200%09red
Sulfur metabolism	KEGG PATHWAY	ath00920	2	41	0.555657	0.847857	http://www.genome.jp/kegg-bin/show_pathway?ath00920/ath:AT1G62180%09red/ath:AT3G13110%09red
Plant hormone signal transduction	KEGG PATHWAY	ath04075	12	271	0.557492	0.847857	http://www.genome.jp/kegg-bin/show_pathway?ath04075/ath:AT1G78290%09red/ath:AT4G17870%09red/ath:AT1G07430%09red/ath:AT2G27050%09red/ath:AT5G53160%09red/ath:AT4G34770%09red/ath:AT5G57050%09red/ath:AT2G38310%09red/ath:AT1G72770%09red/ath:AT5G05440%09red/ath:AT4G34000%09red/ath:AT1G45249%09red
Other glycan degradation	KEGG PATHWAY	ath00511	1	18	0.565238	0.847857	http://www.genome.jp/kegg-bin/show_pathway?ath00511/ath:AT4G34260%09red
Base excision repair	KEGG PATHWAY	ath03410	2	43	0.580546	0.855541	http://www.genome.jp/kegg-bin/show_pathway?ath03410/ath:AT5G44680%09red/ath:AT1G80420%09red
Valine, leucine and isoleucine degradation	KEGG PATHWAY	ath00280	2	45	0.604396	0.860495	http://www.genome.jp/kegg-bin/show_pathway?ath00280/ath:AT1G03090%09red/ath:AT5G48880%09red
Porphyrin and chlorophyll metabolism	KEGG PATHWAY	ath00860	2	45	0.604396	0.860495	http://www.genome.jp/kegg-bin/show_pathway?ath00860/ath:AT4G27440%09red/ath:AT1G74470%09red
Amino sugar and nucleotide sugar metabolism	KEGG PATHWAY	ath00520	5	122	0.63985	0.887862	http://www.genome.jp/kegg-bin/show_pathway?ath00520/ath:AT1G70730%09red/ath:AT3G10740%09red/ath:AT2G19860%09red/ath:AT3G03250%09red/ath:AT3G12500%09red
Cutin, suberine and wax biosynthesis	KEGG PATHWAY	ath00073	1	23	0.650902	0.887862	http://www.genome.jp/kegg-bin/show_pathway?ath00073/ath:AT5G41040%09red
Arginine and proline metabolism	KEGG PATHWAY	ath00330	3	75	0.65586	0.887862	http://www.genome.jp/kegg-bin/show_pathway?ath00330/ath:AT5G53120%09red/ath:AT5G18170%09red/ath:AT2G39800%09red
ABC transporters	KEGG PATHWAY	ath02010	1	24	0.665897	0.887862	http://www.genome.jp/kegg-bin/show_pathway?ath02010/ath:AT1G27940%09red
Sphingolipid metabolism	KEGG PATHWAY	ath00600	1	26	0.693985	0.910856	http://www.genome.jp/kegg-bin/show_pathway?ath00600/ath:AT1G14290%09red
Regulation of autophagy	KEGG PATHWAY	ath04140	1	27	0.707133	0.913833	http://www.genome.jp/kegg-bin/show_pathway?ath04140/ath:AT2G45170%09red
Pantothenate and CoA biosynthesis	KEGG PATHWAY	ath00770	1	28	0.719717	0.916003	http://www.genome.jp/kegg-bin/show_pathway?ath00770/ath:AT2G31810%09red
Carotenoid biosynthesis	KEGG PATHWAY	ath00906	1	29	0.731761	0.916904	http://www.genome.jp/kegg-bin/show_pathway?ath00906/ath:AT2G29090%09red
Plant-pathogen interaction	KEGG PATHWAY	ath04626	6	164	0.742255	0.916904	http://www.genome.jp/kegg-bin/show_pathway?ath04626/ath:AT4G39090%09red/ath:AT5G46330%09red/ath:AT1G51660%09red/ath:AT2G04030%09red/ath:AT5G56010%09red
Fatty acid elongation	KEGG PATHWAY	ath00062	1	31	0.754322	0.918305	http://www.genome.jp/kegg-bin/show_pathway?ath00062/ath:AT4G17470%09red
Endocytosis	KEGG PATHWAY	ath04144	4	117	0.76787	0.921444	http://www.genome.jp/kegg-bin/show_pathway?ath04144/ath:AT5G49910%09red/ath:AT3G09440%09red/ath:AT5G09590%09red/ath:AT3G12580%09red
beta-Alanine metabolism	KEGG PATHWAY	ath00410	1	40	0.834585	0.987397	http://www.genome.jp/kegg-bin/show_pathway?ath00410/ath:AT5G53120%09red
Phagosome	KEGG PATHWAY	ath04145	2	86	0.896313	0.99925	http://www.genome.jp/kegg-bin/show_pathway?ath04145/ath:AT1G20010%09red/ath:AT5G19780%09red
Ubiquitin mediated proteolysis	KEGG PATHWAY	ath04120	4	149	0.898795	0.99925	http://www.genome.jp/kegg-bin/show_pathway?ath04120/ath:AT4G36410%09red/ath:AT2G33770%09red/ath:AT5G58760%09red/ath:AT5G22920%09red
Glycerolipid metabolism	KEGG PATHWAY	ath00561	1	52	0.902436	0.99925	http://www.genome.jp/kegg-bin/show_pathway?ath00561/ath:AT3G11670%09red
Protein export	KEGG PATHWAY	ath03060	1	53	0.906638	0.99925	http://www.genome.jp/kegg-bin/show_pathway?ath03060/ath:AT5G28540%09red
Citrate cycle (TCA cycle)	KEGG PATHWAY	ath00020	1	62	0.937191	0.99925	http://www.genome.jp/kegg-bin/show_pathway?ath00020/ath:AT2G05710%09red
Inositol phosphate metabolism	KEGG PATHWAY	ath00562	1	65	0.944969	0.99925	http://www.genome.jp/kegg-bin/show_pathway?ath00562/ath:AT4G39800%09red
Nucleotide excision repair	KEGG PATHWAY	ath03420	1	69	0.953865	0.99925	http://www.genome.jp/kegg-bin/show_pathway?ath03420/ath:AT5G58760%09red
Spliceosome	KEGG PATHWAY	ath03040	4	192	0.971317	0.99925	http://www.genome.jp/kegg-bin/show_pathway?ath03040/ath:AT5G49910%09red/ath:AT3G09440%09red/ath:AT5G09590%09red/ath:AT3G12580%09red
Pyruvate metabolism	KEGG PATHWAY	ath00620	1	83	0.975125	0.99925	http://www.genome.jp/kegg-bin/show_pathway?ath00620/ath:AT4G15530%09red
Purine metabolism	KEGG PATHWAY	ath00230	2	157	0.992622	0.99925	http://www.genome.jp/kegg-bin/show_pathway?ath00230/ath:AT1G70730%09red/ath:AT3G57550%09red
RNA degradation	KEGG PATHWAY	ath03018	1	111	0.992786	0.99925	http://www.genome.jp/kegg-bin/show_pathway?ath03018/ath:AT5G02270%09red
Pyrimidine metabolism	KEGG PATHWAY	ath00240	1	116	0.994219	0.99925	http://www.genome.jp/kegg-bin/show_pathway?ath00240/ath:AT1G30820%09red
Oxidative phosphorylation	KEGG PATHWAY	ath00190	1	162	0.99925	0.99925	http://www.genome.jp/kegg-bin/show_pathway?ath00190/ath:AT2G18230%09red

## Sheet: DB VS SG2
KEGG analysis of differentially expressed genes comparing STTM160×165/166 and STTM165/166
#Term	Database	ID	Input number	Background number	P-Value	Corrected P-Value	Hyperlink
Photosynthesis - antenna proteins	KEGG PATHWAY	ath00196	19	22	5.2609e-05	0.00636568	http://www.genome.jp/kegg-bin/show_pathway?ath00196/ath:AT1G61520%09red/ath:AT3G08940%09red/ath:AT5G54270%09red/ath:AT1G15820%09red/ath:AT1G29920%09red/ath:AT2G05070%09red/ath:AT2G34420%09red/ath:AT2G34430%09red/ath:AT3G54890%09red/ath:AT1G76570%09red/ath:AT3G27690%09red/ath:AT2G05100%09red/ath:AT3G61470%09red/ath:AT5G01530%09red/ath:AT4G10340%09red/ath:AT3G47470%09red/ath:AT1G29930%09red
Biosynthesis of secondary metabolites	KEGG PATHWAY	ath01110	290	995	0.000208615	0.0107411	http://www.genome.jp/kegg-bin/show_pathway?ath01110/ath:AT2G29690%09red/ath:AT5G23960%09red/ath:AT5G06720%09red/ath:AT1G74100%09red/ath:AT4G28680%09red/ath:AT2G21330%09red/ath:AT3G26320%09red/ath:AT5G19880%09red/ath:AT1G60810%09red/ath:AT4G08900%09red/ath:AT3G04120%09red/ath:AT2G20340%09red/ath:AT1G61810%09red/ath:AT2G29300%09red/ath:AT4G34250%09red/ath:AT1G79550%09red/ath:AT5G47720%09red/ath:AT3…
Starch and sucrose metabolism	KEGG PATHWAY	ath00500	72	188	0.000266307	0.0107411	http://www.genome.jp/kegg-bin/show_pathway?ath00500/ath:AT4G10120%09red/ath:AT5G54690%09red/ath:AT2G19860%09red/ath:AT1G23190%09red/ath:AT1G66430%09red/ath:AT2G40840%09red/ath:AT5G17310%09red/ath:AT3G43860%09red/ath:AT3G07850%09red/ath:AT5G15470%09red/ath:AT1G12240%09red/ath:AT3G47010%09red/ath:AT1G61810%09red/ath:AT4G02280%09red/ath:AT5G03650%09red/ath:AT4G39210%09red/ath:AT3G23820%09red/ath:AT1…
Circadian rhythm - plant	KEGG PATHWAY	ath04712	20	36	0.00210799	0.0563967	http://www.genome.jp/kegg-bin/show_pathway?ath04712/ath:AT5G67380%09red/ath:AT5G24470%09red/ath:AT5G61380%09red/ath:AT5G02810%09red/ath:AT5G11260%09red/ath:AT5G23730%09red/ath:AT2G32950%09red/ath:AT4G20370%09red/ath:AT1G56650%09red/ath:AT5G08330%09red/ath:AT5G62430%09red/ath:AT1G01060%09red/ath:AT1G68050%09red/ath:AT1G04400%09red/ath:AT1G09570%09red/ath:AT1G65480%09red/ath:AT5G13930%09red/ath:AT2…
Metabolic pathways	KEGG PATHWAY	ath01100	492	1861	0.00233044	0.0563967	http://www.genome.jp/kegg-bin/show_pathway?ath01100/ath:AT4G04930%09red/ath:AT5G19880%09red/ath:AT4G08900%09red/ath:AT4G28750%09red/ath:AT2G29300%09red/ath:AT1G79550%09red/ath:AT2G40490%09red/ath:AT3G13450%09red/ath:AT3G26200%09red/ath:AT3G10340%09red/ath:AT2G05710%09red/ath:AT5G58670%09red/ath:AT4G00400%09red/ath:AT5G23670%09red/ath:AT3G48360%09red/ath:AT5G57220%09red/ath:AT4G33150%09red/ath:AT5…
Plant-pathogen interaction	KEGG PATHWAY	ath04626	57	164	0.00607407	0.118041	http://www.genome.jp/kegg-bin/show_pathway?ath04626/ath:AT2G41100%09red/ath:AT3G48090%09red/ath:AT2G41410%09red/ath:AT3G28910%09red/ath:AT5G15410%09red/ath:AT3G25600%09red/ath:AT3G21630%09red/ath:AT3G03000%09red/ath:AT5G12180%09red/ath:AT2G38470%09red/ath:AT1G01340%09red/ath:AT2G13790%09red/ath:AT2G41860%09red/ath:AT1G18890%09red/ath:AT3G48010%09red/ath:AT5G20480%09red/ath:AT1G80460%09red/ath:AT3…
alpha-Linolenic acid metabolism	KEGG PATHWAY	ath00592	17	33	0.00776417	0.118041	http://www.genome.jp/kegg-bin/show_pathway?ath00592/ath:AT2G06050%09red/ath:AT1G20510%09red/ath:AT2G06925%09red/ath:AT3G25760%09red/ath:AT3G25770%09red/ath:AT3G03480%09red/ath:AT1G67560%09red/ath:AT5G42650%09red/ath:AT1G17420%09red/ath:AT3G25780%09red/ath:AT3G51840%09red/ath:AT5G48880%09red/ath:AT1G76680%09red/ath:AT1G72520%09red/ath:AT5G04040%09red/ath:AT3G45140%09red/ath:AT1G76690%09red
Porphyrin and chlorophyll metabolism	KEGG PATHWAY	ath00860	21	45	0.00780438	0.118041	http://www.genome.jp/kegg-bin/show_pathway?ath00860/ath:AT1G69740%09red/ath:AT5G08280%09red/ath:AT3G14930%09red/ath:AT4G27440%09red/ath:AT4G16690%09red/ath:AT1G58290%09red/ath:AT1G08520%09red/ath:AT2G40490%09red/ath:AT1G74470%09red/ath:AT4G13250%09red/ath:AT2G26540%09red/ath:AT4G01690%09red/ath:AT1G03475%09red/ath:AT4G25080%09red/ath:AT5G63570%09red/ath:AT3G56940%09red/ath:AT3G44880%09red/ath:AT1…
Flavonoid biosynthesis	KEGG PATHWAY	ath00941	12	21	0.0134322	0.180588	http://www.genome.jp/kegg-bin/show_pathway?ath00941/ath:AT2G30490%09red/ath:AT2G40890%09red/ath:AT5G08640%09red/ath:AT4G22880%09red/ath:AT4G34050%09red/ath:AT5G48930%09red/ath:AT3G55120%09red/ath:AT5G42800%09red/ath:AT5G63590%09red/ath:AT5G13930%09red/ath:AT5G07990%09red/ath:AT4G26220%09red
Linoleic acid metabolism	KEGG PATHWAY	ath00591	7	9	0.0192809	0.233299	http://www.genome.jp/kegg-bin/show_pathway?ath00591/ath:AT2G06925%09red/ath:AT1G67560%09red/ath:AT1G17420%09red/ath:AT1G55020%09red/ath:AT1G72520%09red/ath:AT5G04040%09red/ath:AT3G45140%09red
Galactose metabolism	KEGG PATHWAY	ath00052	22	55	0.0241087	0.265196	http://www.genome.jp/kegg-bin/show_pathway?ath00052/ath:AT2G19860%09red/ath:AT1G23190%09red/ath:AT5G17310%09red/ath:AT1G70730%09red/ath:AT1G62660%09red/ath:AT1G50460%09red/ath:AT3G52840%09red/ath:AT3G03250%09red/ath:AT3G45940%09red/ath:AT5G20250%09red/ath:AT1G72990%09red/ath:AT1G12240%09red/ath:AT5G52560%09red/ath:AT2G36190%09red/ath:AT5G11920%09red/ath:AT3G47800%09red/ath:AT3G13790%09red/ath:AT1…
Ascorbate and aldarate metabolism	KEGG PATHWAY	ath00053	17	41	0.0348597	0.330146	http://www.genome.jp/kegg-bin/show_pathway?ath00053/ath:AT3G27820%09red/ath:AT1G77490%09red/ath:AT5G52560%09red/ath:AT5G15490%09red/ath:AT4G33670%09red/ath:AT5G21100%09red/ath:AT1G07890%09red/ath:AT4G26850%09red/ath:AT5G56640%09red/ath:AT1G26570%09red/ath:AT3G09940%09red/ath:AT1G14520%09red/ath:AT5G55120%09red/ath:AT4G09010%09red/ath:AT4G08390%09red/ath:AT1G63940%09red/ath:AT1G44170%09red
Sesquiterpenoid and triterpenoid biosynthesis	KEGG PATHWAY	ath00909	11	23	0.0419412	0.330146	http://www.genome.jp/kegg-bin/show_pathway?ath00909/ath:AT5G23960%09red/ath:AT2G22830%09red/ath:AT1G78970%09red/ath:AT4G33360%09red/ath:AT1G78960%09red/ath:AT4G13280%09red/ath:AT1G78950%09red/ath:AT5G24150%09red/ath:AT4G37760%09red/ath:AT5G44630%09red
Isoquinoline alkaloid biosynthesis	KEGG PATHWAY	ath00950	11	23	0.0419412	0.330146	http://www.genome.jp/kegg-bin/show_pathway?ath00950/ath:AT1G62810%09red/ath:AT2G24850%09red/ath:AT1G31710%09red/ath:AT5G36160%09red/ath:AT4G28680%09red/ath:AT1G62800%09red/ath:AT4G12290%09red/ath:AT4G31990%09red/ath:AT2G20340%09red/ath:AT5G53970%09red/ath:AT1G31690%09red
Photosynthesis	KEGG PATHWAY	ath00195	27	77	0.0442045	0.330146	http://www.genome.jp/kegg-bin/show_pathway?ath00195/ath:AT1G31330%09red/ath:AT1G20340%09red/ath:AT3G16140%09red/ath:AT4G28750%09red/ath:AT4G02770%09red/ath:AT1G55670%09red/ath:AT3G01440%09red/ath:AT1G79040%09red/ath:AT2G20260%09red/ath:AT4G05180%09red/ath:AT2G27510%09red/ath:ArthCp029%09red/ath:AT1G06680%09red/ath:AT1G52230%09red/ath:AT1G08380%09red/ath:AT4G12800%09red/ath:AT1G03130%09red/ath:AT1…
Tropane, piperidine and pyridine alkaloid biosynthesis	KEGG PATHWAY	ath00960	15	36	0.0444274	0.330146	http://www.genome.jp/kegg-bin/show_pathway?ath00960/ath:AT1G62810%09red/ath:AT2G24850%09red/ath:AT1G31710%09red/ath:AT5G36160%09red/ath:AT1G62800%09red/ath:AT2G29320%09red/ath:AT4G31990%09red/ath:AT2G29310%09red/ath:AT2G29300%09red/ath:AT1G07450%09red/ath:AT2G29370%09red/ath:AT5G53970%09red/ath:AT2G29290%09red/ath:AT4G12290%09red/ath:AT1G31690%09red
Pentose and glucuronate interconversions	KEGG PATHWAY	ath00040	28	81	0.0463841	0.330146	http://www.genome.jp/kegg-bin/show_pathway?ath00040/ath:AT5G17310%09red/ath:AT5G63180%09red/ath:AT3G27400%09red/ath:AT3G54920%09red/ath:AT5G15490%09red/ath:AT1G26570%09red/ath:AT4G33220%09red/ath:AT5G15110%09red/ath:AT3G03250%09red/ath:AT5G57655%09red/ath:AT1G53830%09red/ath:AT5G52560%09red/ath:AT1G14420%09red/ath:AT4G02330%09red/ath:AT1G69940%09red/ath:AT2G45220%09red/ath:AT4G13710%09red/ath:AT3…
Other glycan degradation	KEGG PATHWAY	ath00511	9	18	0.0526776	0.349137	http://www.genome.jp/kegg-bin/show_pathway?ath00511/ath:AT5G13980%09red/ath:AT3G55260%09red/ath:AT1G65590%09red/ath:AT3G52840%09red/ath:AT5G05460%09red/ath:AT3G24180%09red/ath:AT3G11040%09red/ath:AT1G72990%09red/ath:AT4G34260%09red
Sulfur metabolism	KEGG PATHWAY	ath00920	16	41	0.0572719	0.349137	http://www.genome.jp/kegg-bin/show_pathway?ath00920/ath:AT3G61440%09red/ath:AT5G56760%09red/ath:AT4G10040%09red/ath:AT3G59760%09red/ath:AT1G62180%09red/ath:AT5G43780%09red/ath:AT2G43750%09red/ath:AT3G03900%09red/ath:AT1G16460%09red/ath:AT2G14750%09red/ath:AT1G55920%09red/ath:AT4G14880%09red/ath:AT4G14680%09red/ath:AT1G19920%09red/ath:AT4G04610%09red
Monoterpenoid biosynthesis	KEGG PATHWAY	ath00902	5	7	0.0577085	0.349137	http://www.genome.jp/kegg-bin/show_pathway?ath00902/ath:AT3G61220%09red/ath:AT2G24190%09red/ath:AT2G24210%09red/ath:AT1G61680%09red/ath:AT3G25810%09red
Glycosphingolipid biosynthesis - ganglio series	KEGG PATHWAY	ath00604	4	5	0.0706714	0.407089	http://www.genome.jp/kegg-bin/show_pathway?ath00604/ath:AT1G65590%09red/ath:AT3G52840%09red/ath:AT1G72990%09red/ath:AT3G55260%09red
Stilbenoid, diarylheptanoid and gingerol biosynthesis	KEGG PATHWAY	ath00945	22	64	0.0740161	0.407089	http://www.genome.jp/kegg-bin/show_pathway?ath00945/ath:AT5G48930%09red/ath:AT3G26320%09red/ath:AT4G34050%09red/ath:AT5G25140%09red/ath:AT3G44250%09red/ath:AT3G26200%09red/ath:AT4G37320%09red/ath:AT3G48360%09red/ath:AT4G37430%09red/ath:AT5G57220%09red/ath:AT5G25120%09red/ath:AT3G26290%09red/ath:AT2G30490%09red/ath:AT2G40890%09red/ath:AT3G26310%09red/ath:AT1G13100%09red/ath:AT3G26210%09red/ath:AT4…
Glycine, serine and threonine metabolism	KEGG PATHWAY	ath00260	23	69	0.0853784	0.448407	http://www.genome.jp/kegg-bin/show_pathway?ath00260/ath:AT5G14060%09red/ath:AT3G54640%09red/ath:AT3G08590%09red/ath:AT5G26780%09red/ath:AT1G62810%09red/ath:AT4G33010%09red/ath:AT4G12290%09red/ath:AT1G08630%09red/ath:AT4G13930%09red/ath:AT1G31710%09red/ath:AT1G70580%09red/ath:AT2G38400%09red/ath:AT3G08860%09red/ath:AT1G14810%09red/ath:AT2G35120%09red/ath:AT5G54810%09red/ath:AT1G31690%09red/ath:AT4…
Cysteine and methionine metabolism	KEGG PATHWAY	ath00270	31	99	0.0889403	0.448407	http://www.genome.jp/kegg-bin/show_pathway?ath00270/ath:AT3G61440%09red/ath:AT5G14060%09red/ath:AT5G36160%09red/ath:AT3G03780%09red/ath:AT3G59760%09red/ath:AT1G02500%09red/ath:AT4G14880%09red/ath:AT4G37770%09red/ath:AT5G53970%09red/ath:AT1G55920%09red/ath:AT1G05010%09red/ath:AT4G08040%09red/ath:AT5G43850%09red/ath:AT2G36880%09red/ath:AT3G22740%09red/ath:AT5G43330%09red/ath:AT2G43750%09red/ath:AT2…
Plant hormone signal transduction	KEGG PATHWAY	ath04075	75	271	0.096047	0.464868	http://www.genome.jp/kegg-bin/show_pathway?ath04075/ath:AT5G17490%09red/ath:AT1G72450%09red/ath:AT1G56150%09red/ath:AT1G79130%09red/ath:AT1G32640%09red/ath:AT2G41370%09red/ath:AT5G54510%09red/ath:AT5G65670%09red/ath:AT4G13790%09red/ath:AT3G23150%09red/ath:AT1G17550%09red/ath:AT2G45210%09red/ath:AT2G40940%09red/ath:AT4G00880%09red/ath:AT4G17870%09red/ath:AT5G45110%09red/ath:AT3G61900%09red/ath:AT1…
Phenylpropanoid biosynthesis	KEGG PATHWAY	ath00940	45	154	0.100015	0.465454	http://www.genome.jp/kegg-bin/show_pathway?ath00940/ath:AT1G65060%09red/ath:AT5G54160%09red/ath:AT5G48930%09red/ath:AT5G06720%09red/ath:AT5G19880%09red/ath:AT5G64110%09red/ath:AT1G61810%09red/ath:AT4G34230%09red/ath:AT3G21560%09red/ath:AT3G10340%09red/ath:AT3G19450%09red/ath:AT5G42180%09red/ath:AT3G53260%09red/ath:AT5G47000%09red/ath:AT3G24503%09red/ath:AT1G05260%09red/ath:AT3G49110%09red/ath:AT2…
Phenylalanine, tyrosine and tryptophan biosynthesis	KEGG PATHWAY	ath00400	19	57	0.110256	0.494109	http://www.genome.jp/kegg-bin/show_pathway?ath00400/ath:AT2G29690%09red/ath:AT5G17990%09red/ath:AT1G69370%09red/ath:AT5G53970%09red/ath:AT5G36160%09red/ath:AT1G62800%09red/ath:AT2G21940%09red/ath:AT4G31990%09red/ath:AT5G05730%09red/ath:AT3G29200%09red/ath:AT2G04400%09red/ath:AT3G54640%09red/ath:AT1G07780%09red/ath:AT5G54810%09red/ath:AT1G25220%09red/ath:AT4G39980%09red/ath:AT2G24850%09red/ath:AT3…
Phenylalanine metabolism	KEGG PATHWAY	ath00360	34	114	0.11703	0.500312	http://www.genome.jp/kegg-bin/show_pathway?ath00360/ath:AT1G65060%09red/ath:AT5G06720%09red/ath:AT5G36160%09red/ath:AT5G19880%09red/ath:AT5G64110%09red/ath:AT4G36430%09red/ath:AT5G53970%09red/ath:AT3G10340%09red/ath:AT1G62810%09red/ath:AT5G42180%09red/ath:AT3G53260%09red/ath:AT5G47000%09red/ath:AT4G12290%09red/ath:AT1G05260%09red/ath:AT2G34060%09red/ath:AT1G31690%09red/ath:AT4G11290%09red/ath:AT1…
Tyrosine metabolism	KEGG PATHWAY	ath00350	14	40	0.123583	0.500312	http://www.genome.jp/kegg-bin/show_pathway?ath00350/ath:AT1G62810%09red/ath:AT2G24850%09red/ath:AT1G31710%09red/ath:AT5G36160%09red/ath:AT4G28680%09red/ath:AT1G62800%09red/ath:AT4G12290%09red/ath:AT4G31990%09red/ath:AT5G24760%09red/ath:AT1G06570%09red/ath:AT2G20340%09red/ath:AT1G12050%09red/ath:AT5G53970%09red/ath:AT1G31690%09red
Sphingolipid metabolism	KEGG PATHWAY	ath00600	10	26	0.124044	0.500312	http://www.genome.jp/kegg-bin/show_pathway?ath00600/ath:AT4G04930%09red/ath:AT1G14290%09red/ath:AT3G52840%09red/ath:AT3G06060%09red/ath:AT5G23670%09red/ath:AT1G27980%09red/ath:AT3G24180%09red/ath:AT1G72990%09red/ath:AT1G07380%09red/ath:AT5G58980%09red
Vitamin B6 metabolism	KEGG PATHWAY	ath00750	6	13	0.130648	0.504152	http://www.genome.jp/kegg-bin/show_pathway?ath00750/ath:AT5G37850%09red/ath:AT2G38230%09red/ath:AT1G73010%09red/ath:AT1G72810%09red/ath:AT4G29840%09red/ath:AT5G01410%09red
Glycosaminoglycan degradation	KEGG PATHWAY	ath00531	4	7	0.135706	0.504152	http://www.genome.jp/kegg-bin/show_pathway?ath00531/ath:AT1G65590%09red/ath:AT3G52840%09red/ath:AT1G72990%09red/ath:AT3G55260%09red
Glyoxylate and dicarboxylate metabolism	KEGG PATHWAY	ath00630	20	63	0.137496	0.504152	http://www.genome.jp/kegg-bin/show_pathway?ath00630/ath:AT4G13930%09red/ath:AT2G05710%09red/ath:AT5G16570%09red/ath:AT1G70580%09red/ath:AT2G35120%09red/ath:AT5G43330%09red/ath:AT1G68010%09red/ath:AT2G41220%09red/ath:AT5G04140%09red/ath:AT4G35090%09red/ath:AT3G15020%09red/ath:AT3G21720%09red/ath:AT4G18360%09red/ath:AT5G26780%09red/ath:AT5G47720%09red/ath:AT5G03860%09red/ath:AT3G14150%09red/ath:AT4…
Arachidonic acid metabolism	KEGG PATHWAY	ath00590	7	17	0.149433	0.531806	http://www.genome.jp/kegg-bin/show_pathway?ath00590/ath:AT4G11600%09red/ath:AT2G31570%09red/ath:AT4G39640%09red/ath:AT3G63080%09red/ath:AT2G25080%09red/ath:AT2G06925%09red/ath:AT5G04040%09red
Nitrogen metabolism	KEGG PATHWAY	ath00910	14	42	0.154485	0.534078	http://www.genome.jp/kegg-bin/show_pathway?ath00910/ath:AT1G12940%09red/ath:AT2G15620%09red/ath:AT1G70410%09red/ath:AT5G16570%09red/ath:AT5G53460%09red/ath:AT3G44300%09red/ath:AT5G18170%09red/ath:AT5G04180%09red/ath:AT2G41220%09red/ath:AT1G37130%09red/ath:AT5G04140%09red/ath:AT4G37560%09red/ath:AT4G37550%09red/ath:AT3G52720%09red
Ubiquinone and other terpenoid-quinone biosynthesis	KEGG PATHWAY	ath00130	11	32	0.171324	0.564312	http://www.genome.jp/kegg-bin/show_pathway?ath00130/ath:AT2G30490%09red/ath:AT1G65060%09red/ath:AT2G24850%09red/ath:AT5G36160%09red/ath:AT1G51680%09red/ath:AT1G06570%09red/ath:AT2G18950%09red/ath:AT4G32770%09red/ath:AT1G64970%09red/ath:AT5G53970%09red/ath:AT3G63410%09red
Peroxisome	KEGG PATHWAY	ath04146	24	81	0.172622	0.564312	http://www.genome.jp/kegg-bin/show_pathway?ath04146/ath:AT5G20070%09red/ath:AT3G14415%09red/ath:AT4G33790%09red/ath:AT4G05530%09red/ath:AT4G18360%09red/ath:AT3G44540%09red/ath:AT3G51840%09red/ath:AT3G12800%09red/ath:AT2G04350%09red/ath:AT5G48880%09red/ath:AT3G23790%09red/ath:AT3G56700%09red/ath:AT2G26800%09red/ath:AT4G23850%09red/ath:AT1G64400%09red/ath:AT3G14150%09red/ath:AT4G35090%09red/ath:AT4…
Glutathione metabolism	KEGG PATHWAY	ath00480	27	93	0.177222	0.564312	http://www.genome.jp/kegg-bin/show_pathway?ath00480/ath:AT3G63080%09red/ath:AT1G59700%09red/ath:AT1G10370%09red/ath:AT4G11600%09red/ath:AT2G31570%09red/ath:AT1G07890%09red/ath:AT4G09010%09red/ath:AT4G30920%09red/ath:AT5G17220%09red/ath:AT2G30870%09red/ath:AT4G30910%09red/ath:AT2G29450%09red/ath:AT4G02520%09red/ath:AT4G08390%09red/ath:AT2G29460%09red/ath:AT5G53120%09red/ath:AT2G29440%09red/ath:AT1…
Alanine, aspartate and glutamate metabolism	KEGG PATHWAY	ath00250	15	48	0.193283	0.598242	http://www.genome.jp/kegg-bin/show_pathway?ath00250/ath:AT3G08860%09red/ath:AT5G16570%09red/ath:AT1G70580%09red/ath:AT1G17290%09red/ath:AT1G79440%09red/ath:AT1G62800%09red/ath:AT4G31990%09red/ath:AT5G18170%09red/ath:AT3G47340%09red/ath:AT5G65010%09red/ath:AT2G38400%09red/ath:AT4G18440%09red/ath:AT5G12040%09red/ath:AT4G24830%09red/ath:AT5G53460%09red
Ether lipid metabolism	KEGG PATHWAY	ath00565	9	26	0.199057	0.598242	http://www.genome.jp/kegg-bin/show_pathway?ath00565/ath:AT1G13560%09red/ath:AT2G06925%09red/ath:AT4G11850%09red/ath:AT3G05630%09red/ath:AT1G52570%09red/ath:AT3G03530%09red/ath:AT4G11830%09red/ath:AT5G04040%09red/ath:AT4G00240%09red
Cyanoamino acid metabolism	KEGG PATHWAY	ath00460	18	60	0.20271	0.598242	http://www.genome.jp/kegg-bin/show_pathway?ath00460/ath:AT3G61440%09red/ath:AT3G18080%09red/ath:AT3G44300%09red/ath:AT4G37560%09red/ath:AT4G39640%09red/ath:AT3G47000%09red/ath:AT5G22300%09red/ath:AT4G27830%09red/ath:AT4G13930%09red/ath:AT5G20950%09red/ath:AT1G61810%09red/ath:AT2G44490%09red/ath:AT5G26780%09red/ath:AT1G02850%09red/ath:AT4G21760%09red/ath:AT3G47010%09red/ath:AT3G60130%09red/ath:AT4…
Cutin, suberine and wax biosynthesis	KEGG PATHWAY	ath00073	8	23	0.215333	0.620364	http://www.genome.jp/kegg-bin/show_pathway?ath00073/ath:AT4G33790%09red/ath:AT4G00360%09red/ath:AT1G57750%09red/ath:AT5G58860%09red/ath:AT5G41040%09red/ath:AT1G02205%09red/ath:AT3G44540%09red/ath:AT3G56700%09red
Amino sugar and nucleotide sugar metabolism	KEGG PATHWAY	ath00520	33	122	0.241191	0.6787	http://www.genome.jp/kegg-bin/show_pathway?ath00520/ath:AT5G54690%09red/ath:AT2G19860%09red/ath:AT1G23190%09red/ath:AT3G55260%09red/ath:AT3G12500%09red/ath:AT5G15470%09red/ath:AT2G43620%09red/ath:AT3G03250%09red/ath:AT1G70730%09red/ath:AT1G02730%09red/ath:AT4G39210%09red/ath:AT2G34850%09red/ath:AT3G23820%09red/ath:AT1G50460%09red/ath:AT5G15490%09red/ath:AT1G26570%09red/ath:AT5G17310%09red/ath:AT1…
Limonene and pinene degradation	KEGG PATHWAY	ath00903	18	63	0.253785	0.697909	http://www.genome.jp/kegg-bin/show_pathway?ath00903/ath:AT4G37310%09red/ath:AT5G25140%09red/ath:AT4G37430%09red/ath:AT3G26320%09red/ath:AT4G37320%09red/ath:AT3G26290%09red/ath:AT1G13710%09red/ath:AT3G48360%09red/ath:AT3G26310%09red/ath:AT1G13100%09red/ath:AT5G57220%09red/ath:AT3G26210%09red/ath:AT3G44250%09red/ath:AT5G25120%09red/ath:AT3G26200%09red/ath:AT1G13090%09red/ath:AT3G56630%09red/ath:AT1…
Glycerolipid metabolism	KEGG PATHWAY	ath00561	15	52	0.269191	0.708088	http://www.genome.jp/kegg-bin/show_pathway?ath00561/ath:AT1G80460%09red/ath:AT1G06520%09red/ath:AT4G01950%09red/ath:AT5G01220%09red/ath:AT4G00400%09red/ath:AT1G02390%09red/ath:AT4G31780%09red/ath:AT3G11430%09red/ath:AT2G19450%09red/ath:AT1G48430%09red/ath:AT5G04040%09red/ath:AT3G11670%09red/ath:AT5G07920%09red/ath:AT5G20410%09red/ath:AT1G44170%09red
Fructose and mannose metabolism	KEGG PATHWAY	ath00051	15	52	0.269191	0.708088	http://www.genome.jp/kegg-bin/show_pathway?ath00051/ath:AT1G50460%09red/ath:AT1G73250%09red/ath:AT4G04040%09red/ath:AT2G19860%09red/ath:AT3G52930%09red/ath:AT2G21330%09red/ath:AT3G02570%09red/ath:AT1G66430%09red/ath:AT1G74910%09red/ath:AT2G39770%09red/ath:AT1G47840%09red/ath:AT1G17890%09red/ath:AT1G67070%09red/ath:AT5G57655%09red/ath:AT1G20950%09red
Valine, leucine and isoleucine degradation	KEGG PATHWAY	ath00280	13	45	0.287774	0.730835	http://www.genome.jp/kegg-bin/show_pathway?ath00280/ath:AT3G06850%09red/ath:AT2G30650%09red/ath:AT1G06550%09red/ath:AT2G26800%09red/ath:AT4G16155%09red/ath:AT1G03090%09red/ath:AT1G21400%09red/ath:AT5G47720%09red/ath:AT3G16170%09red/ath:AT5G48880%09red/ath:AT3G13450%09red/ath:AT5G09300%09red/ath:AT1G44170%09red
Fatty acid metabolism	KEGG PATHWAY	ath01212	20	73	0.289918	0.730835	http://www.genome.jp/kegg-bin/show_pathway?ath01212/ath:AT2G29980%09red/ath:AT4G30950%09red/ath:AT2G31360%09red/ath:AT4G23850%09red/ath:AT5G47720%09red/ath:AT5G10160%09red/ath:AT3G55360%09red/ath:AT2G38040%09red/ath:AT4G17470%09red/ath:AT5G35360%09red/ath:AT3G51840%09red/ath:AT1G64400%09red/ath:AT2G04350%09red/ath:AT3G12120%09red/ath:AT1G67730%09red/ath:AT3G11170%09red/ath:AT5G48880%09red/ath:AT3…
Propanoate metabolism	KEGG PATHWAY	ath00640	7	22	0.296775	0.732854	http://www.genome.jp/kegg-bin/show_pathway?ath00640/ath:AT2G30650%09red/ath:AT4G17260%09red/ath:AT1G06550%09red/ath:AT5G35360%09red/ath:AT2G38040%09red/ath:AT5G36880%09red/ath:AT5G47720%09red
Steroid biosynthesis	KEGG PATHWAY	ath00100	10	34	0.307357	0.743804	http://www.genome.jp/kegg-bin/show_pathway?ath00100/ath:AT5G13710%09red/ath:AT3G19820%09red/ath:AT4G22753%09red/ath:AT1G20330%09red/ath:AT2G22830%09red/ath:AT1G50430%09red/ath:AT5G24150%09red/ath:AT4G37760%09red/ath:AT5G04040%09red/ath:AT1G47290%09red
Arginine and proline metabolism	KEGG PATHWAY	ath00330	20	75	0.325861	0.773122	http://www.genome.jp/kegg-bin/show_pathway?ath00330/ath:AT5G53120%09red/ath:AT4G37670%09red/ath:AT1G65840%09red/ath:AT5G08170%09red/ath:AT5G16570%09red/ath:AT2G31100%09red/ath:AT3G28480%09red/ath:AT5G46180%09red/ath:AT4G08900%09red/ath:AT4G31990%09red/ath:AT2G17720%09red/ath:AT3G57560%09red/ath:AT4G29720%09red/ath:AT5G18900%09red/ath:AT1G62800%09red/ath:AT5G18170%09red/ath:AT2G39800%09red/ath:AT4…
Brassinosteroid biosynthesis	KEGG PATHWAY	ath00905	3	8	0.343115	0.784936	http://www.genome.jp/kegg-bin/show_pathway?ath00905/ath:AT3G13730%09red/ath:AT3G50660%09red/ath:AT5G05690%09red
Biosynthesis of amino acids	KEGG PATHWAY	ath01230	63	255	0.343815	0.784936	http://www.genome.jp/kegg-bin/show_pathway?ath01230/ath:AT3G61440%09red/ath:AT5G14060%09red/ath:AT3G52930%09red/ath:AT5G36160%09red/ath:AT1G71100%09red/ath:AT5G17990%09red/ath:AT2G21940%09red/ath:AT1G02500%09red/ath:AT4G08900%09red/ath:AT5G13420%09red/ath:AT3G04120%09red/ath:AT3G54640%09red/ath:AT3G08590%09red/ath:AT5G26780%09red/ath:AT3G29200%09red/ath:AT4G14880%09red/ath:AT5G53970%09red/ath:AT4…
Biosynthesis of unsaturated fatty acids	KEGG PATHWAY	ath01040	10	36	0.361305	0.809591	http://www.genome.jp/kegg-bin/show_pathway?ath01040/ath:AT2G29980%09red/ath:AT4G30950%09red/ath:AT2G31360%09red/ath:AT3G55360%09red/ath:AT3G11170%09red/ath:AT3G51840%09red/ath:AT3G12120%09red/ath:AT1G67730%09red/ath:AT5G48880%09red/ath:AT1G06080%09red
2-Oxocarboxylic acid metabolism	KEGG PATHWAY	ath01210	19	74	0.384677	0.846288	http://www.genome.jp/kegg-bin/show_pathway?ath01210/ath:AT5G14060%09red/ath:AT2G31810%09red/ath:AT2G05710%09red/ath:AT1G80560%09red/ath:AT1G70580%09red/ath:AT1G17290%09red/ath:AT1G62800%09red/ath:AT1G54340%09red/ath:AT4G31500%09red/ath:AT4G31990%09red/ath:AT5G16290%09red/ath:AT2G22330%09red/ath:AT1G14810%09red/ath:AT3G57560%09red/ath:AT4G37670%09red/ath:AT2G31100%09red/ath:AT1G65930%09red/ath:AT5…
Riboflavin metabolism	KEGG PATHWAY	ath00740	3	9	0.399252	0.849999	http://www.genome.jp/kegg-bin/show_pathway?ath00740/ath:AT4G21470%09red/ath:AT1G14700%09red/ath:AT2G22450%09red
Butanoate metabolism	KEGG PATHWAY	ath00650	5	17	0.400413	0.849999	http://www.genome.jp/kegg-bin/show_pathway?ath00650/ath:AT2G31810%09red/ath:AT5G47720%09red/ath:AT2G26800%09red/ath:AT5G16290%09red/ath:AT1G79440%09red
Selenocompound metabolism	KEGG PATHWAY	ath00450	5	18	0.440926	0.891238	http://www.genome.jp/kegg-bin/show_pathway?ath00450/ath:AT4G14680%09red/ath:AT3G03780%09red/ath:AT5G43780%09red/ath:AT1G19920%09red/ath:AT5G49810%09red
Nicotinate and nicotinamide metabolism	KEGG PATHWAY	ath00760	4	14	0.447117	0.891238	http://www.genome.jp/kegg-bin/show_pathway?ath00760/ath:AT2G36310%09red/ath:AT5G50210%09red/ath:AT5G20070%09red/ath:AT2G23420%09red
C5-Branched dibasic acid metabolism	KEGG PATHWAY	ath00660	3	10	0.453949	0.891238	http://www.genome.jp/kegg-bin/show_pathway?ath00660/ath:AT2G31810%09red/ath:AT1G80560%09red/ath:AT5G16290%09red
Fatty acid elongation	KEGG PATHWAY	ath00062	8	31	0.456185	0.891238	http://www.genome.jp/kegg-bin/show_pathway?ath00062/ath:AT2G26250%09red/ath:AT5G43760%09red/ath:AT3G55360%09red/ath:AT4G34250%09red/ath:AT2G15090%09red/ath:AT1G67730%09red/ath:AT4G17470%09red/ath:AT1G04220%09red
Indole alkaloid biosynthesis	KEGG PATHWAY	ath00901	2	6	0.46129	0.891238	http://www.genome.jp/kegg-bin/show_pathway?ath00901/ath:AT2G23600%09red/ath:AT4G37150%09red
beta-Alanine metabolism	KEGG PATHWAY	ath00410	10	40	0.471211	0.891238	http://www.genome.jp/kegg-bin/show_pathway?ath00410/ath:AT5G53120%09red/ath:AT1G62810%09red/ath:AT1G65840%09red/ath:AT1G31710%09red/ath:AT4G12290%09red/ath:AT1G06550%09red/ath:AT2G30650%09red/ath:AT4G29720%09red/ath:AT1G31690%09red/ath:AT1G44170%09red
Zeatin biosynthesis	KEGG PATHWAY	ath00908	6	23	0.471399	0.891238	http://www.genome.jp/kegg-bin/show_pathway?ath00908/ath:AT2G36750%09red/ath:AT2G36800%09red/ath:AT3G23630%09red/ath:AT4G29740%09red/ath:AT3G63440%09red/ath:AT5G05860%09red
Thiamine metabolism	KEGG PATHWAY	ath00730	3	11	0.506435	0.942747	http://www.genome.jp/kegg-bin/show_pathway?ath00730/ath:AT3G21500%09red/ath:AT2G29630%09red/ath:AT5G65720%09red
Carbon fixation in photosynthetic organisms	KEGG PATHWAY	ath00710	16	69	0.542812	0.995154	http://www.genome.jp/kegg-bin/show_pathway?ath00710/ath:AT3G52930%09red/ath:AT1G17290%09red/ath:AT1G70580%09red/ath:AT1G71100%09red/ath:AT1G62800%09red/ath:AT5G43330%09red/ath:AT2G21330%09red/ath:AT4G15530%09red/ath:AT2G01290%09red/ath:AT3G55800%09red/ath:AT1G42970%09red/ath:AT5G58330%09red/ath:AT3G04120%09red/ath:AT2G45290%09red/ath:AT3G15020%09red/ath:AT1G79550%09red
Carbon metabolism	KEGG PATHWAY	ath01200	55	243	0.586633	1	http://www.genome.jp/kegg-bin/show_pathway?ath01200/ath:AT3G61440%09red/ath:AT2G30650%09red/ath:AT2G19860%09red/ath:AT1G47840%09red/ath:AT1G71100%09red/ath:AT2G21330%09red/ath:AT2G34590%09red/ath:AT4G14880%09red/ath:AT3G52930%09red/ath:AT3G04120%09red/ath:AT3G49360%09red/ath:AT1G42970%09red/ath:AT3G59760%09red/ath:AT3G08590%09red/ath:AT5G26780%09red/ath:AT1G79550%09red/ath:AT5G47720%09red/ath:AT1…
Fatty acid biosynthesis	KEGG PATHWAY	ath00061	9	40	0.589407	1	http://www.genome.jp/kegg-bin/show_pathway?ath00061/ath:AT3G25110%09red/ath:AT4G23850%09red/ath:AT5G10160%09red/ath:AT1G64400%09red/ath:AT5G35360%09red/ath:AT2G04350%09red/ath:AT2G38040%09red/ath:AT3G23790%09red/ath:AT1G74960%09red
Fatty acid degradation	KEGG PATHWAY	ath00071	9	40	0.589407	1	http://www.genome.jp/kegg-bin/show_pathway?ath00071/ath:AT4G23850%09red/ath:AT1G64400%09red/ath:AT5G47720%09red/ath:AT5G24760%09red/ath:AT3G51840%09red/ath:AT2G04350%09red/ath:AT5G48880%09red/ath:AT3G23790%09red/ath:AT1G44170%09red
Glycerophospholipid metabolism	KEGG PATHWAY	ath00564	18	83	0.640576	1	http://www.genome.jp/kegg-bin/show_pathway?ath00564/ath:AT1G13560%09red/ath:AT1G06520%09red/ath:AT4G01950%09red/ath:AT2G06925%09red/ath:AT4G00400%09red/ath:AT4G11850%09red/ath:AT4G15130%09red/ath:AT1G02390%09red/ath:AT1G74210%09red/ath:AT3G11430%09red/ath:AT1G52570%09red/ath:AT3G03530%09red/ath:AT4G11830%09red/ath:AT3G05630%09red/ath:AT5G04040%09red/ath:AT4G00240%09red/ath:AT5G07920%09red/ath:AT1…
Degradation of aromatic compounds	KEGG PATHWAY	ath01220	2	9	0.641547	1	http://www.genome.jp/kegg-bin/show_pathway?ath01220/ath:AT2G30490%09red/ath:AT5G24760%09red
Glycosphingolipid biosynthesis - globo series	KEGG PATHWAY	ath00603	2	9	0.641547	1	http://www.genome.jp/kegg-bin/show_pathway?ath00603/ath:AT1G65590%09red/ath:AT3G55260%09red
Inositol phosphate metabolism	KEGG PATHWAY	ath00562	14	65	0.643104	1	http://www.genome.jp/kegg-bin/show_pathway?ath00562/ath:AT5G58670%09red/ath:AT1G21980%09red/ath:AT1G01460%09red/ath:AT2G22240%09red/ath:AT5G58690%09red/ath:AT2G40116%09red/ath:AT5G56640%09red/ath:AT2G41210%09red/ath:AT3G03530%09red/ath:AT1G14520%09red/ath:AT4G39800%09red/ath:AT5G39400%09red/ath:AT4G08170%09red/ath:AT4G33240%09red
Sulfur relay system	KEGG PATHWAY	ath04122	3	14	0.645944	1	http://www.genome.jp/kegg-bin/show_pathway?ath04122/ath:AT1G16460%09red/ath:AT5G65720%09red
Glucosinolate biosynthesis	KEGG PATHWAY	ath00966	4	19	0.65259	1	http://www.genome.jp/kegg-bin/show_pathway?ath00966/ath:AT5G23020%09red/ath:AT1G74100%09red/ath:AT2G22330%09red/ath:AT4G31500%09red
Carotenoid biosynthesis	KEGG PATHWAY	ath00906	6	29	0.667064	1	http://www.genome.jp/kegg-bin/show_pathway?ath00906/ath:AT4G19170%09red/ath:AT5G17230%09red/ath:AT2G29090%09red/ath:AT5G67030%09red/ath:AT1G52400%09red/ath:AT1G08550%09red
Glycolysis / Gluconeogenesis	KEGG PATHWAY	ath00010	24	112	0.670407	1	http://www.genome.jp/kegg-bin/show_pathway?ath00010/ath:AT3G52930%09red/ath:AT2G19860%09red/ath:AT1G23190%09red/ath:AT2G21330%09red/ath:AT2G34590%09red/ath:AT3G04120%09red/ath:AT1G70730%09red/ath:AT3G08590%09red/ath:AT1G79550%09red/ath:AT5G54960%09red/ath:AT3G61610%09red/ath:AT1G50460%09red/ath:AT5G24760%09red/ath:AT5G66530%09red/ath:AT3G47800%09red/ath:AT1G47840%09red/ath:AT5G15140%09red/ath:AT4…
One carbon pool by folate	KEGG PATHWAY	ath00670	4	20	0.686959	1	http://www.genome.jp/kegg-bin/show_pathway?ath00670/ath:AT4G13930%09red/ath:AT2G44160%09red/ath:AT5G26780%09red/ath:AT3G59970%09red
Tryptophan metabolism	KEGG PATHWAY	ath00380	9	45	0.709893	1	http://www.genome.jp/kegg-bin/show_pathway?ath00380/ath:AT3G44300%09red/ath:AT1G74100%09red/ath:AT5G25980%09red/ath:AT4G31500%09red/ath:AT1G04180%09red/ath:AT2G22330%09red/ath:AT5G47720%09red/ath:AT4G35090%09red/ath:AT1G44170%09red
Lipoic acid metabolism	KEGG PATHWAY	ath00785	1	5	0.713652	1	http://www.genome.jp/kegg-bin/show_pathway?ath00785/ath:AT2G20860%09red
Folate biosynthesis	KEGG PATHWAY	ath00790	4	22	0.748267	1	http://www.genome.jp/kegg-bin/show_pathway?ath00790/ath:AT1G78660%09red/ath:AT3G55630%09red/ath:AT5G05980%09red/ath:AT1G78670%09red
SNARE interactions in vesicular transport	KEGG PATHWAY	ath04130	9	48	0.770048	1	http://www.genome.jp/kegg-bin/show_pathway?ath04130/ath:AT2G36900%09red/ath:AT3G58170%09red/ath:AT3G45280%09red/ath:AT3G11820%09red/ath:AT3G52400%09red/ath:AT5G11150%09red/ath:AT3G03800%09red/ath:AT1G08560%09red/ath:AT4G17730%09red
Terpenoid backbone biosynthesis	KEGG PATHWAY	ath00900	11	58	0.774023	1	http://www.genome.jp/kegg-bin/show_pathway?ath00900/ath:AT1G78510%09red/ath:AT3G21500%09red/ath:AT1G74470%09red/ath:AT5G58770%09red/ath:AT4G33360%09red/ath:AT5G58782%09red/ath:AT1G17050%09red/ath:AT5G47720%09red/ath:AT1G49530%09red/ath:AT1G76490%09red/ath:AT5G47770%09red
Diterpenoid biosynthesis	KEGG PATHWAY	ath00904	3	18	0.784712	1	http://www.genome.jp/kegg-bin/show_pathway?ath00904/ath:AT1G02400%09red/ath:AT5G51810%09red/ath:AT1G61120%09red
Pyruvate metabolism	KEGG PATHWAY	ath00620	16	83	0.787183	1	http://www.genome.jp/kegg-bin/show_pathway?ath00620/ath:AT4G16155%09red/ath:AT4G17260%09red/ath:AT5G43330%09red/ath:AT2G34590%09red/ath:AT5G47720%09red/ath:AT4G15530%09red/ath:AT5G36880%09red/ath:AT3G22960%09red/ath:AT2G47510%09red/ath:AT5G58330%09red/ath:AT5G35360%09red/ath:AT2G38040%09red/ath:AT5G03860%09red/ath:AT3G15020%09red/ath:AT3G54600%09red/ath:AT1G44170%09red
Pentose phosphate pathway	KEGG PATHWAY	ath00030	10	54	0.788915	1	http://www.genome.jp/kegg-bin/show_pathway?ath00030/ath:AT3G52930%09red/ath:AT1G23190%09red/ath:AT1G71100%09red/ath:AT2G21330%09red/ath:AT5G13420%09red/ath:AT2G01290%09red/ath:AT3G49360%09red/ath:AT1G70730%09red/ath:AT2G45290%09red/ath:AT5G24420%09red
ABC transporters	KEGG PATHWAY	ath02010	4	24	0.799923	1	http://www.genome.jp/kegg-bin/show_pathway?ath02010/ath:AT4G18050%09red/ath:AT3G62150%09red/ath:AT1G27940%09red/ath:AT1G28010%09red
Phosphatidylinositol signaling system	KEGG PATHWAY	ath04070	12	66	0.820665	1	http://www.genome.jp/kegg-bin/show_pathway?ath04070/ath:AT2G41110%09red/ath:AT5G58670%09red/ath:AT1G21980%09red/ath:AT1G01460%09red/ath:AT2G41090%09red/ath:AT5G07920%09red/ath:AT2G40116%09red/ath:AT5G58690%09red/ath:AT4G08170%09red/ath:AT5G39400%09red/ath:AT2G41210%09red/ath:AT4G33240%09red
Taurine and hypotaurine metabolism	KEGG PATHWAY	ath00430	2	14	0.832384	1	http://www.genome.jp/kegg-bin/show_pathway?ath00430/ath:AT4G39640%09red/ath:AT5G15120%09red
Biotin metabolism	KEGG PATHWAY	ath00780	2	14	0.832384	1	http://www.genome.jp/kegg-bin/show_pathway?ath00780/ath:AT5G10160%09red/ath:AT1G74960%09red
Citrate cycle (TCA cycle)	KEGG PATHWAY	ath00020	11	62	0.833921	1	http://www.genome.jp/kegg-bin/show_pathway?ath00020/ath:AT2G05710%09red/ath:AT4G16155%09red/ath:AT5G43330%09red/ath:AT2G34590%09red/ath:AT1G60810%09red/ath:AT1G09430%09red/ath:AT2G47510%09red/ath:AT5G66760%09red/ath:AT1G54340%09red/ath:AT1G65930%09red/ath:AT3G15020%09red
Lysine biosynthesis	KEGG PATHWAY	ath00300	2	16	0.878684	1	http://www.genome.jp/kegg-bin/show_pathway?ath00300/ath:AT5G14060%09red/ath:AT1G14810%09red
Endocytosis	KEGG PATHWAY	ath04144	21	117	0.886261	1	http://www.genome.jp/kegg-bin/show_pathway?ath04144/ath:AT3G60860%09red/ath:AT2G35210%09red/ath:AT4G05520%09red/ath:AT1G70490%09red/ath:AT5G46630%09red/ath:AT1G21980%09red/ath:AT3G05630%09red/ath:AT1G01460%09red/ath:AT4G05330%09red/ath:AT5G09590%09red/ath:AT1G52570%09red/ath:AT3G12580%09red/ath:AT1G22740%09red/ath:AT2G43160%09red/ath:AT1G09630%09red/ath:AT4G11830%09red/ath:AT4G11850%09red/ath:AT5…
Valine, leucine and isoleucine biosynthesis	KEGG PATHWAY	ath00290	3	23	0.891685	1	http://www.genome.jp/kegg-bin/show_pathway?ath00290/ath:AT2G31810%09red/ath:AT1G80560%09red/ath:AT5G16290%09red
Phagosome	KEGG PATHWAY	ath04145	14	86	0.918016	1	http://www.genome.jp/kegg-bin/show_pathway?ath04145/ath:AT5G60460%09red/ath:AT5G23860%09red/ath:AT1G20010%09red/ath:AT1G08450%09red/ath:AT5G19780%09red/ath:AT1G22740%09red/ath:AT5G45970%09red/ath:AT4G17730%09red/ath:AT5G62700%09red/ath:AT5G44340%09red/ath:AT4G33240%09red/ath:AT1G64200%09red
Lysine degradation	KEGG PATHWAY	ath00310	3	25	0.918996	1	http://www.genome.jp/kegg-bin/show_pathway?ath00310/ath:AT1G44170%09red/ath:AT4G33150%09red/ath:AT5G47720%09red
Base excision repair	KEGG PATHWAY	ath03410	6	43	0.919933	1	http://www.genome.jp/kegg-bin/show_pathway?ath03410/ath:AT1G13635%09red/ath:AT3G51880%09red/ath:AT5G44680%09red/ath:AT1G80420%09red/ath:AT1G07370%09red/ath:AT1G05900%09red
Protein export	KEGG PATHWAY	ath03060	7	53	0.950849	1	http://www.genome.jp/kegg-bin/show_pathway?ath03060/ath:AT5G60460%09red/ath:AT1G15310%09red/ath:AT2G28800%09red/ath:AT5G03940%09red/ath:AT1G67650%09red/ath:AT4G40042%09red/ath:AT2G22425%09red
Histidine metabolism	KEGG PATHWAY	ath00340	1	18	0.980981	1	http://www.genome.jp/kegg-bin/show_pathway?ath00340/ath:AT1G44170%09red
Regulation of autophagy	KEGG PATHWAY	ath04140	2	27	0.981764	1	http://www.genome.jp/kegg-bin/show_pathway?ath04140/ath:AT4G04620%09red/ath:AT2G45170%09red
Pantothenate and CoA biosynthesis	KEGG PATHWAY	ath00770	2	28	0.984757	1	http://www.genome.jp/kegg-bin/show_pathway?ath00770/ath:AT2G31810%09red/ath:AT5G16290%09red
Glycosylphosphatidylinositol(GPI)-anchor biosynthesis	KEGG PATHWAY	ath00563	1	24	0.994565	1	http://www.genome.jp/kegg-bin/show_pathway?ath00563/ath:AT3G57170%09red
DNA replication	KEGG PATHWAY	ath03030	3	50	0.998628	1	http://www.genome.jp/kegg-bin/show_pathway?ath03030/ath:AT1G07370%09red/ath:AT5G67100%09red/ath:AT4G02060%09red
Purine metabolism	KEGG PATHWAY	ath00230	19	157	0.99872	1	http://www.genome.jp/kegg-bin/show_pathway?ath00230/ath:AT5G63310%09red/ath:AT4G04955%09red/ath:AT5G14580%09red/ath:AT1G23190%09red/ath:AT5G11160%09red/ath:AT5G67100%09red/ath:AT1G14250%09red/ath:AT3G22960%09red/ath:AT5G43780%09red/ath:AT4G18440%09red/ath:AT3G57550%09red/ath:AT5G50370%09red/ath:AT3G03900%09red/ath:AT1G70730%09red/ath:AT2G14750%09red/ath:AT4G22570%09red/ath:AT4G14680%09red/ath:AT5…
N-Glycan biosynthesis	KEGG PATHWAY	ath00510	2	44	0.999211	1	http://www.genome.jp/kegg-bin/show_pathway?ath00510/ath:AT1G67880%09red/ath:AT3G45040%09red
Oxidative phosphorylation	KEGG PATHWAY	ath00190	19	162	0.999257	1	http://www.genome.jp/kegg-bin/show_pathway?ath00190/ath:AT3G15640%09red/ath:ArthCp071%09red/ath:AT4G01480%09red/ath:AT2G18230%09red/ath:ArthCp029%09red/ath:AT1G15690%09red/ath:ArthMp109%09red/ath:AT5G57350%09red/ath:AT2G07698%09red/ath:AT1G17260%09red/ath:AT5G62670%09red/ath:AT3G53620%09red/ath:AT5G66760%09red/ath:AT4G30190%09red/ath:AT3G42640%09red/ath:AT1G64200%09red/ath:ArthMp094%09red/ath:AT5…
Mismatch repair	KEGG PATHWAY	ath03430	1	39	0.999763	1	http://www.genome.jp/kegg-bin/show_pathway?ath03430/ath:AT1G07370%09red
Basal transcription factors	KEGG PATHWAY	ath03022	2	55	0.999904	1	http://www.genome.jp/kegg-bin/show_pathway?ath03022/ath:AT1G12400%09red/ath:AT1G54360%09red
mRNA surveillance pathway	KEGG PATHWAY	ath03015	9	114	0.999917	1	http://www.genome.jp/kegg-bin/show_pathway?ath03015/ath:AT5G47880%09red/ath:AT1G11400%09red/ath:AT1G13320%09red/ath:AT2G29400%09red/ath:AT1G13190%09red/ath:AT4G11240%09red/ath:AT5G03470%09red/ath:AT3G52150%09red/ath:AT1G51380%09red
Protein processing in endoplasmic reticulum	KEGG PATHWAY	ath04141	25	220	0.999932	1	http://www.genome.jp/kegg-bin/show_pathway?ath04141/ath:AT5G09590%09red/ath:AT2G04030%09red/ath:AT1G08450%09red/ath:AT3G53800%09red/ath:AT2G16740%09red/ath:AT1G02620%09red/ath:AT2G17520%09red/ath:AT1G72280%09red/ath:AT4G04210%09red/ath:AT3G12580%09red/ath:AT5G49910%09red/ath:AT4G27470%09red/ath:AT1G19310%09red/ath:AT4G28270%09red/ath:AT3G07770%09red/ath:AT3G17000%09red/ath:AT5G02150%09red/ath:AT5…
Nucleotide excision repair	KEGG PATHWAY	ath03420	3	69	0.999954	1	http://www.genome.jp/kegg-bin/show_pathway?ath03420/ath:AT1G12400%09red/ath:AT1G07370%09red/ath:AT5G58760%09red
Ubiquitin mediated proteolysis	KEGG PATHWAY	ath04120	13	149	0.999968	1	http://www.genome.jp/kegg-bin/show_pathway?ath04120/ath:AT5G58760%09red/ath:AT1G21410%09red/ath:AT5G23730%09red/ath:AT2G33770%09red/ath:AT3G17000%09red/ath:AT1G08910%09red/ath:AT2G16740%09red/ath:AT2G18290%09red/ath:AT2G32950%09red/ath:AT4G33270%09red/ath:AT5G22920%09red/ath:AT5G02880%09red/ath:AT1G50490%09red
Ribosome biogenesis in eukaryotes	KEGG PATHWAY	ath03008	6	101	0.999983	1	http://www.genome.jp/kegg-bin/show_pathway?ath03008/ath:AT1G67120%09red/ath:AT1G80770%09red/ath:AT3G06530%09red/ath:AT5G67380%09red/ath:AT5G27120%09red/ath:AT2G23070%09red
Homologous recombination	KEGG PATHWAY	ath03440	1	56	0.999993	1	http://www.genome.jp/kegg-bin/show_pathway?ath03440/ath:AT5G20850%09red
Pyrimidine metabolism	KEGG PATHWAY	ath00240	7	116	0.999994	1	http://www.genome.jp/kegg-bin/show_pathway?ath00240/ath:AT5G63310%09red/ath:AT5G14580%09red/ath:AT5G67100%09red/ath:AT1G14250%09red/ath:AT1G30820%09red/ath:AT2G36310%09red/ath:AT4G20320%09red
Proteasome	KEGG PATHWAY	ath03050	1	58	0.999996	1	http://www.genome.jp/kegg-bin/show_pathway?ath03050/ath:AT3G13330%09red
RNA degradation	KEGG PATHWAY	ath03018	6	111	0.999997	1	http://www.genome.jp/kegg-bin/show_pathway?ath03018/ath:AT3G44260%09red/ath:AT5G14580%09red/ath:AT1G26230%09red/ath:AT5G02270%09red/ath:AT5G56500%09red/ath:AT3G52150%09red
Ribosome	KEGG PATHWAY	ath03010	42	360	0.999999	1	http://www.genome.jp/kegg-bin/show_pathway?ath03010/ath:AT5G14320%09red/ath:AT4G17560%09red/ath:AT1G07320%09red/ath:AT1G07770%09red/ath:AT2G42740%09red/ath:AT1G05190%09red/ath:AT1G64510%09red/ath:AT2G24090%09red/ath:AT5G65220%09red/ath:AT1G48350%09red/ath:AT2G43030%09red/ath:AT1G29070%09red/ath:AT1G74970%09red/ath:ArthCp072%09red/ath:AT3G13120%09red/ath:AT3G02560%09red/ath:AT3G27830%09red/ath:AT3…
Spliceosome	KEGG PATHWAY	ath03040	12	192	1	1	http://www.genome.jp/kegg-bin/show_pathway?ath03040/ath:AT5G09590%09red/ath:AT2G30260%09red/ath:AT3G61860%09red/ath:AT1G09770%09red/ath:AT3G12580%09red/ath:AT5G12190%09red/ath:AT3G14700%09red/ath:AT1G09140%09red/ath:AT1G51380%09red/ath:AT5G49910%09red/ath:AT4G38780%09red/ath:AT1G03140%09red
RNA transport	KEGG PATHWAY	ath03013	9	169	1	1	http://www.genome.jp/kegg-bin/show_pathway?ath03013/ath:AT2G32230%09red/ath:AT1G76820%09red/ath:AT5G55170%09red/ath:AT1G11400%09red/ath:AT1G07940%09red/ath:AT5G54760%09red/ath:AT1G51380%09red/ath:AT3G52150%09red
Aminoacyl-tRNA biosynthesis	KEGG PATHWAY	ath00970	1	115	1	1	http://www.genome.jp/kegg-bin/show_pathway?ath00970/ath:AT3G25660%09red

## Sheet: SG1 VS SG2
KEGG analysis of differentially expressed genes comparing STTM160 and STTM165/166
#Term	Database	ID	Input number	Background number	P-Value	Corrected P-Value	Hyperlink
Pentose and glucuronate interconversions	KEGG PATHWAY	ath00040	16	81	0.000131341	0.00642263	http://www.genome.jp/kegg-bin/show_pathway?ath00040/ath:AT1G53830%09red/ath:AT2G45220%09red/ath:AT1G14420%09red/ath:AT4G02330%09red/ath:AT3G05610%09red/ath:AT2G47030%09red/ath:AT5G27870%09red/ath:AT3G09540%09red/ath:AT5G63180%09red/ath:AT3G01270%09red/ath:AT3G14310%09red/ath:AT3G10720%09red/ath:AT5G15110%09red/ath:AT3G27400%09red/ath:AT2G02720%09red/ath:AT1G02790%09red
alpha-Linolenic acid metabolism	KEGG PATHWAY	ath00592	10	33	0.000133805	0.00642263	http://www.genome.jp/kegg-bin/show_pathway?ath00592/ath:AT4G15440%09red/ath:AT2G06050%09red/ath:AT2G06925%09red/ath:AT3G25760%09red/ath:AT3G25770%09red/ath:AT5G42650%09red/ath:AT1G17420%09red/ath:AT3G25780%09red/ath:AT1G72520%09red/ath:AT3G45140%09red
Plant hormone signal transduction	KEGG PATHWAY	ath04075	29	271	0.00466968	0.0767266	http://www.genome.jp/kegg-bin/show_pathway?ath04075/ath:AT5G17490%09red/ath:AT1G51950%09red/ath:AT4G34760%09red/ath:AT2G41370%09red/ath:AT5G54510%09red/ath:AT5G65670%09red/ath:AT4G13790%09red/ath:AT3G23150%09red/ath:AT2G45210%09red/ath:AT4G00880%09red/ath:AT5G18080%09red/ath:AT4G29080%09red/ath:AT5G18020%09red/ath:AT3G15540%09red/ath:AT1G79130%09red/ath:AT1G72770%09red/ath:AT1G19350%09red/ath:AT2…
Phenylalanine, tyrosine and tryptophan biosynthesis	KEGG PATHWAY	ath00400	10	57	0.00494745	0.0767266	http://www.genome.jp/kegg-bin/show_pathway?ath00400/ath:AT2G24850%09red/ath:AT5G17990%09red/ath:AT1G07780%09red/ath:AT1G62800%09red/ath:AT3G54640%09red/ath:AT2G04400%09red/ath:AT5G05730%09red/ath:AT5G54810%09red/ath:AT1G25220%09red/ath:AT4G39980%09red
Linoleic acid metabolism	KEGG PATHWAY	ath00591	4	9	0.00524976	0.0767266	http://www.genome.jp/kegg-bin/show_pathway?ath00591/ath:AT1G72520%09red/ath:AT2G06925%09red/ath:AT1G17420%09red/ath:AT3G45140%09red
Sesquiterpenoid and triterpenoid biosynthesis	KEGG PATHWAY	ath00909	6	23	0.00559465	0.0767266	http://www.genome.jp/kegg-bin/show_pathway?ath00909/ath:AT4G33360%09red/ath:AT5G23960%09red/ath:AT1G78970%09red/ath:AT1G78950%09red/ath:AT5G24150%09red
Isoquinoline alkaloid biosynthesis	KEGG PATHWAY	ath00950	6	23	0.00559465	0.0767266	http://www.genome.jp/kegg-bin/show_pathway?ath00950/ath:AT1G62810%09red/ath:AT2G24850%09red/ath:AT1G31710%09red/ath:AT1G62800%09red/ath:AT2G20340%09red/ath:AT1G31690%09red
Starch and sucrose metabolism	KEGG PATHWAY	ath00500	21	188	0.00976141	0.117137	http://www.genome.jp/kegg-bin/show_pathway?ath00500/ath:AT4G10120%09red/ath:AT1G66280%09red/ath:AT1G53830%09red/ath:AT4G25000%09red/ath:AT4G02330%09red/ath:AT3G05610%09red/ath:AT2G47030%09red/ath:AT5G27870%09red/ath:AT3G43860%09red/ath:AT2G45220%09red/ath:AT4G27830%09red/ath:AT1G12240%09red/ath:AT3G14310%09red/ath:AT1G04920%09red/ath:AT4G02280%09red/ath:AT5G54690%09red/ath:AT1G62660%09red/ath:AT3…
Tropane, piperidine and pyridine alkaloid biosynthesis	KEGG PATHWAY	ath00960	7	36	0.0110668	0.118046	http://www.genome.jp/kegg-bin/show_pathway?ath00960/ath:AT1G62810%09red/ath:AT2G24850%09red/ath:AT1G31710%09red/ath:AT1G62800%09red/ath:AT2G29320%09red/ath:AT1G07450%09red/ath:AT1G31690%09red
Biosynthesis of secondary metabolites	KEGG PATHWAY	ath01110	78	995	0.0199618	0.181998	http://www.genome.jp/kegg-bin/show_pathway?ath01110/ath:AT5G63310%09red/ath:AT2G20340%09red/ath:AT5G23960%09red/ath:AT4G27440%09red/ath:AT5G17990%09red/ath:AT2G29320%09red/ath:AT4G27830%09red/ath:AT1G60810%09red/ath:AT5G47720%09red/ath:AT2G34490%09red/ath:AT2G43620%09red/ath:AT3G49360%09red/ath:AT3G54640%09red/ath:AT5G54690%09red/ath:AT4G16690%09red/ath:AT5G64110%09red/ath:AT5G54810%09red/ath:AT1…
Cutin, suberine and wax biosynthesis	KEGG PATHWAY	ath00073	5	23	0.0208539	0.181998	http://www.genome.jp/kegg-bin/show_pathway?ath00073/ath:AT4G33790%09red/ath:AT4G00360%09red/ath:AT3G56700%09red/ath:AT1G02205%09red/ath:AT1G57750%09red
Tryptophan metabolism	KEGG PATHWAY	ath00380	7	45	0.0294211	0.235369	http://www.genome.jp/kegg-bin/show_pathway?ath00380/ath:AT3G44310%09red/ath:AT1G74100%09red/ath:AT5G25980%09red/ath:AT4G31500%09red/ath:AT5G26000%09red/ath:AT1G20630%09red/ath:AT5G47720%09red
Plant-pathogen interaction	KEGG PATHWAY	ath04626	17	164	0.0335602	0.247829	http://www.genome.jp/kegg-bin/show_pathway?ath04626/ath:AT2G26250%09red/ath:AT4G21940%09red/ath:AT3G48080%09red/ath:AT4G20780%09red/ath:AT4G29810%09red/ath:AT4G09570%09red/ath:AT5G15410%09red/ath:AT2G17890%09red/ath:AT2G41090%09red/ath:AT4G03290%09red/ath:AT5G12180%09red/ath:AT2G31500%09red/ath:AT4G26070%09red/ath:AT4G14440%09red/ath:AT2G13790%09red/ath:AT3G48010%09red/ath:AT4G23570%09red
Tyrosine metabolism	KEGG PATHWAY	ath00350	6	40	0.0482844	0.331093	http://www.genome.jp/kegg-bin/show_pathway?ath00350/ath:AT1G62810%09red/ath:AT2G24850%09red/ath:AT1G31710%09red/ath:AT1G62800%09red/ath:AT2G20340%09red/ath:AT1G31690%09red
Fatty acid elongation	KEGG PATHWAY	ath00062	5	31	0.0549028	0.351378	http://www.genome.jp/kegg-bin/show_pathway?ath00062/ath:AT1G04220%09red/ath:AT2G26250%09red/ath:AT4G14440%09red/ath:AT4G17470%09red/ath:AT5G43760%09red
Photosynthesis - antenna proteins	KEGG PATHWAY	ath00196	4	22	0.0606204	0.363722	http://www.genome.jp/kegg-bin/show_pathway?ath00196/ath:AT5G01530%09red/ath:AT1G29920%09red/ath:AT3G27690%09red/ath:AT1G15820%09red
Metabolic pathways	KEGG PATHWAY	ath01100	129	1861	0.0830442	0.468955	http://www.genome.jp/kegg-bin/show_pathway?ath01100/ath:AT5G63310%09red/ath:AT4G04930%09red/ath:AT5G23960%09red/ath:AT1G60810%09red/ath:AT4G08900%09red/ath:AT5G47720%09red/ath:AT3G26200%09red/ath:AT4G24830%09red/ath:AT5G58670%09red/ath:AT5G47000%09red/ath:AT5G16290%09red/ath:AT4G33150%09red/ath:AT1G25220%09red/ath:AT1G72990%09red/ath:AT3G43860%09red/ath:AT1G73010%09red/ath:AT1G31710%09red/ath:AT2…
Sphingolipid metabolism	KEGG PATHWAY	ath00600	4	26	0.0929249	0.4956	http://www.genome.jp/kegg-bin/show_pathway?ath00600/ath:AT2G38010%09red/ath:AT4G04930%09red/ath:AT1G72990%09red/ath:AT5G58980%09red
Stilbenoid, diarylheptanoid and gingerol biosynthesis	KEGG PATHWAY	ath00945	7	64	0.116098	0.563259	http://www.genome.jp/kegg-bin/show_pathway?ath00945/ath:AT4G37310%09red/ath:AT2G40890%09red/ath:AT1G13710%09red/ath:AT5G52320%09red/ath:AT1G13100%09red/ath:AT3G26200%09red/ath:AT3G26290%09red
beta-Alanine metabolism	KEGG PATHWAY	ath00410	5	40	0.117346	0.563259	http://www.genome.jp/kegg-bin/show_pathway?ath00410/ath:AT1G62810%09red/ath:AT1G65840%09red/ath:AT1G31710%09red/ath:AT1G06550%09red/ath:AT1G31690%09red
Sulfur metabolism	KEGG PATHWAY	ath00920	5	41	0.125768	0.574938	http://www.genome.jp/kegg-bin/show_pathway?ath00920/ath:AT5G63980%09red/ath:AT1G16460%09red/ath:AT3G59760%09red/ath:AT2G43750%09red/ath:AT3G13110%09red
Glucosinolate biosynthesis	KEGG PATHWAY	ath00966	3	19	0.131962	0.575835	http://www.genome.jp/kegg-bin/show_pathway?ath00966/ath:AT4G13770%09red/ath:AT1G74100%09red/ath:AT4G31500%09red
Porphyrin and chlorophyll metabolism	KEGG PATHWAY	ath00860	5	45	0.162052	0.648374	http://www.genome.jp/kegg-bin/show_pathway?ath00860/ath:AT4G16690%09red/ath:AT5G08280%09red/ath:AT1G19670%09red/ath:AT4G27440%09red/ath:AT3G56940%09red
Propanoate metabolism	KEGG PATHWAY	ath00640	3	22	0.174107	0.648374	http://www.genome.jp/kegg-bin/show_pathway?ath00640/ath:AT1G06550%09red/ath:AT4G17260%09red/ath:AT5G47720%09red
Biosynthesis of amino acids	KEGG PATHWAY	ath01230	20	255	0.174467	0.648374	http://www.genome.jp/kegg-bin/show_pathway?ath01230/ath:AT2G24850%09red/ath:AT4G29840%09red/ath:AT5G16570%09red/ath:AT4G08900%09red/ath:AT5G17990%09red/ath:AT1G07780%09red/ath:AT3G59760%09red/ath:AT1G62800%09red/ath:AT3G54640%09red/ath:AT4G26530%09red/ath:AT2G43750%09red/ath:AT2G04400%09red/ath:AT5G05730%09red/ath:AT5G16290%09red/ath:AT5G54810%09red/ath:AT1G25220%09red/ath:AT4G39980%09red/ath:AT2…
Phenylalanine metabolism	KEGG PATHWAY	ath00360	10	114	0.18202	0.648374	http://www.genome.jp/kegg-bin/show_pathway?ath00360/ath:AT1G62810%09red/ath:AT2G24850%09red/ath:AT1G31710%09red/ath:AT5G47000%09red/ath:AT1G62800%09red/ath:AT5G64110%09red/ath:AT5G42180%09red/ath:AT1G71695%09red/ath:AT4G37520%09red/ath:AT1G31690%09red
Cyanoamino acid metabolism	KEGG PATHWAY	ath00460	6	60	0.182355	0.648374	http://www.genome.jp/kegg-bin/show_pathway?ath00460/ath:AT1G66280%09red/ath:AT3G44310%09red/ath:AT4G39640%09red/ath:AT4G27830%09red/ath:AT5G22300%09red/ath:AT1G02850%09red
Alanine, aspartate and glutamate metabolism	KEGG PATHWAY	ath00250	5	48	0.191695	0.65128	http://www.genome.jp/kegg-bin/show_pathway?ath00250/ath:AT1G62800%09red/ath:AT4G18440%09red/ath:AT5G16570%09red/ath:AT4G24830%09red/ath:AT3G47340%09red
Arginine and proline metabolism	KEGG PATHWAY	ath00330	7	75	0.196741	0.65128	http://www.genome.jp/kegg-bin/show_pathway?ath00330/ath:AT1G65840%09red/ath:AT3G28480%09red/ath:AT1G62800%09red/ath:AT4G08900%09red/ath:AT5G16570%09red/ath:AT2G39800%09red/ath:AT4G24830%09red
Limonene and pinene degradation	KEGG PATHWAY	ath00903	6	63	0.209486	0.665034	http://www.genome.jp/kegg-bin/show_pathway?ath00903/ath:AT4G37310%09red/ath:AT1G13710%09red/ath:AT5G52320%09red/ath:AT1G13100%09red/ath:AT3G26200%09red/ath:AT3G26290%09red
Vitamin B6 metabolism	KEGG PATHWAY	ath00750	2	13	0.214751	0.665034	http://www.genome.jp/kegg-bin/show_pathway?ath00750/ath:AT1G73010%09red/ath:AT4G29840%09red
Taurine and hypotaurine metabolism	KEGG PATHWAY	ath00430	2	14	0.236608	0.692153	http://www.genome.jp/kegg-bin/show_pathway?ath00430/ath:AT4G39640%09red/ath:AT5G15120%09red
Phosphatidylinositol signaling system	KEGG PATHWAY	ath04070	6	66	0.237928	0.692153	http://www.genome.jp/kegg-bin/show_pathway?ath04070/ath:AT5G58670%09red/ath:AT2G41090%09red/ath:AT2G40116%09red/ath:AT4G08170%09red/ath:AT5G39400%09red/ath:AT5G63980%09red
Ascorbate and aldarate metabolism	KEGG PATHWAY	ath00053	4	41	0.262962	0.70422	http://www.genome.jp/kegg-bin/show_pathway?ath00053/ath:AT4G26850%09red/ath:AT4G09010%09red/ath:AT1G63940%09red/ath:AT3G09940%09red
Galactose metabolism	KEGG PATHWAY	ath00052	5	55	0.267036	0.70422	http://www.genome.jp/kegg-bin/show_pathway?ath00052/ath:AT1G62660%09red/ath:AT5G15140%09red/ath:AT1G12240%09red/ath:AT5G40390%09red/ath:AT1G72990%09red
Glycine, serine and threonine metabolism	KEGG PATHWAY	ath00260	6	69	0.267451	0.70422	http://www.genome.jp/kegg-bin/show_pathway?ath00260/ath:AT1G62810%09red/ath:AT1G31710%09red/ath:AT3G54640%09red/ath:AT5G54810%09red/ath:AT4G29840%09red/ath:AT1G31690%09red
Nitrogen metabolism	KEGG PATHWAY	ath00910	4	42	0.276028	0.70422	http://www.genome.jp/kegg-bin/show_pathway?ath00910/ath:AT3G44310%09red/ath:AT2G15620%09red/ath:AT5G16570%09red/ath:AT5G04180%09red
Cysteine and methionine metabolism	KEGG PATHWAY	ath00270	8	99	0.280213	0.70422	http://www.genome.jp/kegg-bin/show_pathway?ath00270/ath:AT2G24850%09red/ath:AT4G17260%09red/ath:AT1G62800%09red/ath:AT3G59760%09red/ath:AT2G43750%09red/ath:AT1G16460%09red/ath:AT2G19590%09red/ath:AT3G13110%09red
Glycosphingolipid biosynthesis - ganglio series	KEGG PATHWAY	ath00604	1	5	0.301177	0.70422	http://www.genome.jp/kegg-bin/show_pathway?ath00604/ath:AT1G72990%09red
Arachidonic acid metabolism	KEGG PATHWAY	ath00590	2	17	0.302495	0.70422	http://www.genome.jp/kegg-bin/show_pathway?ath00590/ath:AT4G39640%09red/ath:AT2G06925%09red
Butanoate metabolism	KEGG PATHWAY	ath00650	2	17	0.302495	0.70422	http://www.genome.jp/kegg-bin/show_pathway?ath00650/ath:AT5G16290%09red/ath:AT5G47720%09red
Fatty acid metabolism	KEGG PATHWAY	ath01212	6	73	0.308096	0.70422	http://www.genome.jp/kegg-bin/show_pathway?ath01212/ath:AT2G29980%09red/ath:AT3G11170%09red/ath:AT4G17470%09red/ath:AT5G47720%09red/ath:AT3G23790%09red/ath:AT1G06080%09red
Other glycan degradation	KEGG PATHWAY	ath00511	2	18	0.324307	0.724034	http://www.genome.jp/kegg-bin/show_pathway?ath00511/ath:AT5G05460%09red/ath:AT1G72990%09red
Indole alkaloid biosynthesis	KEGG PATHWAY	ath00901	1	6	0.341706	0.74554	http://www.genome.jp/kegg-bin/show_pathway?ath00901/ath:AT4G37150%09red
Glycosaminoglycan degradation	KEGG PATHWAY	ath00531	1	7	0.379888	0.791244	http://www.genome.jp/kegg-bin/show_pathway?ath00531/ath:AT1G72990%09red
Inositol phosphate metabolism	KEGG PATHWAY	ath00562	5	65	0.38268	0.791244	http://www.genome.jp/kegg-bin/show_pathway?ath00562/ath:AT2G40116%09red/ath:AT4G08170%09red/ath:AT5G39400%09red/ath:AT5G58670%09red/ath:AT5G63980%09red
Peroxisome	KEGG PATHWAY	ath04146	6	81	0.391732	0.791244	http://www.genome.jp/kegg-bin/show_pathway?ath04146/ath:AT4G33790%09red/ath:AT3G56700%09red/ath:AT1G20630%09red/ath:AT1G08830%09red/ath:AT2G28190%09red/ath:AT3G23790%09red
Biosynthesis of unsaturated fatty acids	KEGG PATHWAY	ath01040	3	36	0.395622	0.791244	http://www.genome.jp/kegg-bin/show_pathway?ath01040/ath:AT2G29980%09red/ath:AT1G06080%09red/ath:AT3G11170%09red
Brassinosteroid biosynthesis	KEGG PATHWAY	ath00905	1	8	0.415858	0.814742	http://www.genome.jp/kegg-bin/show_pathway?ath00905/ath:AT3G13730%09red
Zeatin biosynthesis	KEGG PATHWAY	ath00908	2	23	0.429702	0.825027	http://www.genome.jp/kegg-bin/show_pathway?ath00908/ath:AT2G36800%09red/ath:AT4G29740%09red
ABC transporters	KEGG PATHWAY	ath02010	2	24	0.449768	0.837704	http://www.genome.jp/kegg-bin/show_pathway?ath02010/ath:AT4G18050%09red/ath:AT1G28010%09red
Lysine degradation	KEGG PATHWAY	ath00310	2	25	0.469427	0.837704	http://www.genome.jp/kegg-bin/show_pathway?ath00310/ath:AT4G33150%09red/ath:AT5G47720%09red
Phenylpropanoid biosynthesis	KEGG PATHWAY	ath00940	10	154	0.481381	0.837704	http://www.genome.jp/kegg-bin/show_pathway?ath00940/ath:AT1G66280%09red/ath:AT2G40890%09red/ath:AT5G47000%09red/ath:AT4G37990%09red/ath:AT4G27830%09red/ath:AT5G64110%09red/ath:AT5G42180%09red/ath:AT1G71695%09red/ath:AT4G37520%09red/ath:AT1G02850%09red
C5-Branched dibasic acid metabolism	KEGG PATHWAY	ath00660	1	10	0.481669	0.837704	http://www.genome.jp/kegg-bin/show_pathway?ath00660/ath:AT5G16290%09red
2-Oxocarboxylic acid metabolism	KEGG PATHWAY	ath01210	5	74	0.486468	0.837704	http://www.genome.jp/kegg-bin/show_pathway?ath01210/ath:AT5G16290%09red/ath:AT1G62800%09red/ath:AT4G13770%09red/ath:AT1G74100%09red/ath:AT4G31500%09red
Ether lipid metabolism	KEGG PATHWAY	ath00565	2	26	0.488661	0.837704	http://www.genome.jp/kegg-bin/show_pathway?ath00565/ath:AT1G13560%09red/ath:AT2G06925%09red
Glutathione metabolism	KEGG PATHWAY	ath00480	6	93	0.51567	0.860341	http://www.genome.jp/kegg-bin/show_pathway?ath00480/ath:AT2G29440%09red/ath:AT2G29450%09red/ath:AT4G39640%09red/ath:AT2G30870%09red/ath:AT4G09010%09red/ath:AT2G47730%09red
Photosynthesis	KEGG PATHWAY	ath00195	5	77	0.519789	0.860341	http://www.genome.jp/kegg-bin/show_pathway?ath00195/ath:ArthCp029%09red/ath:AT5G64040%09red/ath:AT1G08380%09red/ath:AT4G21280%09red/ath:AT1G52230%09red
Oxidative phosphorylation	KEGG PATHWAY	ath00190	10	162	0.542873	0.883318	http://www.genome.jp/kegg-bin/show_pathway?ath00190/ath:ArthCp029%09red/ath:AT2G46860%09red/ath:AT4G01480%09red/ath:AT5G57350%09red/ath:AT5G62670%09red/ath:AT4G30190%09red/ath:AT3G42640%09red/ath:ArthCp071%09red/ath:AT1G64200%09red/ath:ArthMp094%09red
Sulfur relay system	KEGG PATHWAY	ath04122	1	14	0.591911	0.947058	http://www.genome.jp/kegg-bin/show_pathway?ath04122/ath:AT1G16460%09red
Fructose and mannose metabolism	KEGG PATHWAY	ath00051	3	52	0.62565	0.953925	http://www.genome.jp/kegg-bin/show_pathway?ath00051/ath:AT2G39770%09red/ath:AT3G02570%09red/ath:AT4G26530%09red
Steroid biosynthesis	KEGG PATHWAY	ath00100	2	34	0.625804	0.953925	http://www.genome.jp/kegg-bin/show_pathway?ath00100/ath:AT2G34490%09red/ath:AT5G24150%09red
Amino sugar and nucleotide sugar metabolism	KEGG PATHWAY	ath00520	7	122	0.626013	0.953925	http://www.genome.jp/kegg-bin/show_pathway?ath00520/ath:AT5G54690%09red/ath:AT3G02570%09red/ath:AT1G08200%09red/ath:AT2G43620%09red/ath:AT2G39770%09red/ath:AT3G10740%09red/ath:AT3G23820%09red
Diterpenoid biosynthesis	KEGG PATHWAY	ath00904	1	18	0.678735	0.999977	http://www.genome.jp/kegg-bin/show_pathway?ath00904/ath:AT1G61120%09red
Terpenoid backbone biosynthesis	KEGG PATHWAY	ath00900	3	58	0.694836	0.999977	http://www.genome.jp/kegg-bin/show_pathway?ath00900/ath:AT4G33360%09red/ath:AT5G58782%09red/ath:AT5G47720%09red
Fatty acid degradation	KEGG PATHWAY	ath00071	2	40	0.708675	0.999977	http://www.genome.jp/kegg-bin/show_pathway?ath00071/ath:AT3G23790%09red/ath:AT5G47720%09red
One carbon pool by folate	KEGG PATHWAY	ath00670	1	20	0.714962	0.999977	http://www.genome.jp/kegg-bin/show_pathway?ath00670/ath:AT3G59970%09red
Flavonoid biosynthesis	KEGG PATHWAY	ath00941	1	21	0.731515	0.999977	http://www.genome.jp/kegg-bin/show_pathway?ath00941/ath:AT2G40890%09red
Glyoxylate and dicarboxylate metabolism	KEGG PATHWAY	ath00630	3	63	0.744751	0.999977	http://www.genome.jp/kegg-bin/show_pathway?ath00630/ath:AT5G16570%09red/ath:AT1G20630%09red/ath:AT5G47720%09red
Folate biosynthesis	KEGG PATHWAY	ath00790	1	22	0.747109	0.999977	http://www.genome.jp/kegg-bin/show_pathway?ath00790/ath:AT1G78660%09red
Valine, leucine and isoleucine biosynthesis	KEGG PATHWAY	ath00290	1	23	0.761798	0.999977	http://www.genome.jp/kegg-bin/show_pathway?ath00290/ath:AT5G16290%09red
Valine, leucine and isoleucine degradation	KEGG PATHWAY	ath00280	2	45	0.765503	0.999977	http://www.genome.jp/kegg-bin/show_pathway?ath00280/ath:AT1G06550%09red/ath:AT5G47720%09red
Pantothenate and CoA biosynthesis	KEGG PATHWAY	ath00770	1	28	0.82341	0.999977	http://www.genome.jp/kegg-bin/show_pathway?ath00770/ath:AT5G16290%09red
Glycerolipid metabolism	KEGG PATHWAY	ath00561	2	52	0.828756	0.999977	http://www.genome.jp/kegg-bin/show_pathway?ath00561/ath:AT4G01950%09red/ath:AT4G31780%09red
Carotenoid biosynthesis	KEGG PATHWAY	ath00906	1	29	0.833673	0.999977	http://www.genome.jp/kegg-bin/show_pathway?ath00906/ath:AT1G52400%09red
Pentose phosphate pathway	KEGG PATHWAY	ath00030	2	54	0.843773	0.999977	http://www.genome.jp/kegg-bin/show_pathway?ath00030/ath:AT4G26530%09red/ath:AT3G49360%09red
Ubiquinone and other terpenoid-quinone biosynthesis	KEGG PATHWAY	ath00130	1	32	0.861024	0.999977	http://www.genome.jp/kegg-bin/show_pathway?ath00130/ath:AT2G24850%09red
Pyruvate metabolism	KEGG PATHWAY	ath00620	3	83	0.882491	0.999977	http://www.genome.jp/kegg-bin/show_pathway?ath00620/ath:AT3G54600%09red/ath:AT4G17260%09red/ath:AT5G47720%09red
Glycerophospholipid metabolism	KEGG PATHWAY	ath00564	3	83	0.882491	0.999977	http://www.genome.jp/kegg-bin/show_pathway?ath00564/ath:AT1G13560%09red/ath:AT4G01950%09red/ath:AT2G06925%09red
Circadian rhythm - plant	KEGG PATHWAY	ath04712	1	36	0.890637	0.999977	http://www.genome.jp/kegg-bin/show_pathway?ath04712/ath:AT5G08330%09red
Phagosome	KEGG PATHWAY	ath04145	3	86	0.896135	0.999977	http://www.genome.jp/kegg-bin/show_pathway?ath04145/ath:AT5G23860%09red/ath:AT1G20010%09red/ath:AT1G64200%09red
Fatty acid biosynthesis	KEGG PATHWAY	ath00061	1	40	0.913947	0.999977	http://www.genome.jp/kegg-bin/show_pathway?ath00061/ath:AT3G23790%09red
Carbon fixation in photosynthetic organisms	KEGG PATHWAY	ath00710	2	69	0.923266	0.999977	http://www.genome.jp/kegg-bin/show_pathway?ath00710/ath:AT4G26530%09red/ath:AT1G62800%09red
Base excision repair	KEGG PATHWAY	ath03410	1	43	0.928111	0.999977	http://www.genome.jp/kegg-bin/show_pathway?ath03410/ath:AT1G13635%09red
SNARE interactions in vesicular transport	KEGG PATHWAY	ath04130	1	48	0.946735	0.999977	http://www.genome.jp/kegg-bin/show_pathway?ath04130/ath:AT3G11820%09red
Carbon metabolism	KEGG PATHWAY	ath01200	9	243	0.960279	0.999977	http://www.genome.jp/kegg-bin/show_pathway?ath01200/ath:AT3G59970%09red/ath:AT1G62800%09red/ath:AT1G06550%09red/ath:AT2G43750%09red/ath:AT4G26530%09red/ath:AT3G49360%09red/ath:AT3G59760%09red/ath:AT5G47720%09red/ath:AT3G13110%09red
Glycolysis / Gluconeogenesis	KEGG PATHWAY	ath00010	3	112	0.966382	0.999977	http://www.genome.jp/kegg-bin/show_pathway?ath00010/ath:AT5G15140%09red/ath:AT4G26530%09red/ath:AT4G17260%09red
Citrate cycle (TCA cycle)	KEGG PATHWAY	ath00020	1	62	0.977013	0.999977	http://www.genome.jp/kegg-bin/show_pathway?ath00020/ath:AT1G60810%09red
Pyrimidine metabolism	KEGG PATHWAY	ath00240	2	116	0.993011	0.999977	http://www.genome.jp/kegg-bin/show_pathway?ath00240/ath:AT5G63310%09red/ath:AT4G20320%09red
Purine metabolism	KEGG PATHWAY	ath00230	3	157	0.996001	0.999977	http://www.genome.jp/kegg-bin/show_pathway?ath00230/ath:AT5G63310%09red/ath:AT4G04955%09red/ath:AT4G18440%09red
mRNA surveillance pathway	KEGG PATHWAY	ath03015	1	114	0.998996	0.999977	http://www.genome.jp/kegg-bin/show_pathway?ath03015/ath:AT1G13320%09red
Endocytosis	KEGG PATHWAY	ath04144	1	117	0.999162	0.999977	http://www.genome.jp/kegg-bin/show_pathway?ath04144/ath:AT2G35210%09red
Ubiquitin mediated proteolysis	KEGG PATHWAY	ath04120	1	149	0.999879	0.999977	http://www.genome.jp/kegg-bin/show_pathway?ath04120/ath:AT2G16740%09red
Ribosome	KEGG PATHWAY	ath03010	7	360	0.999941	0.999977	http://www.genome.jp/kegg-bin/show_pathway?ath03010/ath:AT3G25920%09red/ath:AT1G78630%09red/ath:AT3G28500%09red/ath:ArthCp072%09red/ath:AT3G15190%09red/ath:AT5G24510%09red/ath:AT3G09500%09red
RNA transport	KEGG PATHWAY	ath03013	1	169	0.999964	0.999977	http://www.genome.jp/kegg-bin/show_pathway?ath03013/ath:AT1G76820%09red
Protein processing in endoplasmic reticulum	KEGG PATHWAY	ath04141	2	220	0.999977	0.999977	http://www.genome.jp/kegg-bin/show_pathway?ath04141/ath:AT2G16740%09red/ath:AT5G22060%09red

## Sheet: DB VS WT
KEGG analysis of differentially expressed genes comparing STTM160×165/166 and WT
Term	Database	ID	Input number	Background number	P-Value	Corrected P-Value	Hyperlink
Photosynthesis - antenna proteins	KEGG PATHWAY	ath00196	10	22	9.85236e-17	2.46309e-15	http://www.genome.jp/kegg-bin/show_pathway?ath00196/ath:AT1G29910%09red/ath:AT3G08940%09red/ath:AT5G54270%09red/ath:AT1G15820%09red/ath:AT3G47470%09red/ath:AT2G05070%09red/ath:AT2G34420%09red/ath:AT3G27690%09red/ath:AT1G29920%09red/ath:AT2G05100%09red
Metabolic pathways	KEGG PATHWAY	ath01100	19	1811	0.000346975	0.00433718	http://www.genome.jp/kegg-bin/show_pathway?ath01100/ath:AT1G29910%09red/ath:AT4G19170%09red/ath:AT3G08940%09red/ath:AT4G27440%09red/ath:AT1G15820%09red/ath:AT1G70290%09red/ath:AT2G05100%09red/ath:AT2G34420%09red/ath:AT4G26530%09red/ath:AT3G48360%09red/ath:AT2G29300%09red/ath:AT3G27690%09red/ath:AT1G03130%09red/ath:AT1G75940%09red/ath:AT1G29920%09red/ath:AT1G02640%09red/ath:AT2G05070%09red/ath:AT2…
Glutathione metabolism	KEGG PATHWAY	ath00480	3	93	0.000398928	0.00268849	http://www.genome.jp/kegg-bin/show_pathway?ath00480/ath:AT1G02930%09red/ath:AT2G29460%09red/ath:AT5G17220%09red
Flavonoid biosynthesis	KEGG PATHWAY	ath00941	2	21	0.000537699	0.00268849	http://www.genome.jp/kegg-bin/show_pathway?ath00941/ath:AT5G42800%09red/ath:AT4G22880%09red
Phenylpropanoid biosynthesis	KEGG PATHWAY	ath00940	4	147	0.00433737	0.0361448	http://www.genome.jp/kegg-bin/show_pathway?ath00940/ath:AT1G02640%09red/ath:AT1G74550%09red/ath:AT1G75940%09red/ath:AT1G74540%09red
Carotenoid biosynthesis	KEGG PATHWAY	ath00906	2	29	0.0080367	0.0439955	http://www.genome.jp/kegg-bin/show_pathway?ath00906/ath:AT4G19170%09red/ath:AT5G45340%09red
Starch and sucrose metabolism	KEGG PATHWAY	ath00500	4	181	0.00879911	0.0439955	http://www.genome.jp/kegg-bin/show_pathway?ath00500/ath:AT1G70290%09red/ath:AT1G02640%09red/ath:AT2G18700%09red/ath:AT1G75940%09red
Monoterpenoid biosynthesis	KEGG PATHWAY	ath00902	1	6	0.010389	0.0346302	http://www.genome.jp/kegg-bin/show_pathway?ath00902/ath:AT1G61680%09red
Biosynthesis of secondary metabolites	KEGG PATHWAY	ath01110	5	970	0.0144329	0.0360823	http://www.genome.jp/kegg-bin/show_pathway?ath01110/ath:AT1G61680%09red/ath:AT4G22880%09red/ath:AT5G58770%09red/ath:AT5G42800%09red/ath:AT4G39210%09red
Cyanoamino acid metabolism	KEGG PATHWAY	ath00460	2	54	0.0248063	0.10336	http://www.genome.jp/kegg-bin/show_pathway?ath00460/ath:AT1G02640%09red/ath:AT1G75940%09red
Circadian rhythm - plant	KEGG PATHWAY	ath04712	1	36	0.0537334	0.107467	http://www.genome.jp/kegg-bin/show_pathway?ath04712/ath:AT1G56650%09red
Biosynthesis of secondary metabolites	KEGG PATHWAY	ath01110	8	970	0.0638231	0.22794	http://www.genome.jp/kegg-bin/show_pathway?ath01110/ath:AT4G19170%09red/ath:AT4G27440%09red/ath:AT4G26530%09red/ath:AT3G48360%09red/ath:AT2G29300%09red/ath:AT4G34250%09red/ath:AT1G75940%09red/ath:AT1G02640%09red
Terpenoid backbone biosynthesis	KEGG PATHWAY	ath00900	1	58	0.0843364	0.140561	http://www.genome.jp/kegg-bin/show_pathway?ath00900/ath:AT5G58770%09red
Fatty acid elongation	KEGG PATHWAY	ath00062	1	28	0.118826	0.349916	http://www.genome.jp/kegg-bin/show_pathway?ath00062/ath:AT4G34250%09red
Circadian rhythm - plant	KEGG PATHWAY	ath04712	1	36	0.149065	0.349916	http://www.genome.jp/kegg-bin/show_pathway?ath04712/ath:AT5G24470%09red
Tropane, piperidine and pyridine alkaloid biosynthesis	KEGG PATHWAY	ath00960	1	36	0.149065	0.349916	http://www.genome.jp/kegg-bin/show_pathway?ath00960/ath:AT2G29300%09red
Amino sugar and nucleotide sugar metabolism	KEGG PATHWAY	ath00520	1	107	0.149068	0.212955	http://www.genome.jp/kegg-bin/show_pathway?ath00520/ath:AT4G39210%09red
Galactose metabolism	KEGG PATHWAY	ath00052	1	45	0.181856	0.349916	http://www.genome.jp/kegg-bin/show_pathway?ath00052/ath:AT5G20250%09red
Porphyrin and chlorophyll metabolism	KEGG PATHWAY	ath00860	1	49	0.196024	0.349916	http://www.genome.jp/kegg-bin/show_pathway?ath00860/ath:AT4G27440%09red
SNARE interactions in vesicular transport	KEGG PATHWAY	ath04130	1	50	0.199528	0.349916	http://www.genome.jp/kegg-bin/show_pathway?ath04130/ath:AT3G52400%09red
Fructose and mannose metabolism	KEGG PATHWAY	ath00051	1	51	0.203017	0.349916	http://www.genome.jp/kegg-bin/show_pathway?ath00051/ath:AT4G26530%09red
Pentose phosphate pathway	KEGG PATHWAY	ath00030	1	53	0.209949	0.349916	http://www.genome.jp/kegg-bin/show_pathway?ath00030/ath:AT4G26530%09red
Plant-pathogen interaction	KEGG PATHWAY	ath04626	1	166	0.221104	0.264942	http://www.genome.jp/kegg-bin/show_pathway?ath04626/ath:AT2G46450%09red
Starch and sucrose metabolism	KEGG PATHWAY	ath00500	1	181	0.238448	0.264942	http://www.genome.jp/kegg-bin/show_pathway?ath00500/ath:AT4G39210%09red
Limonene and pinene degradation	KEGG PATHWAY	ath00903	1	63	0.243724	0.363268	http://www.genome.jp/kegg-bin/show_pathway?ath00903/ath:AT3G48360%09red
Stilbenoid, diarylheptanoid and gingerol biosynthesis	KEGG PATHWAY	ath00945	1	64	0.247022	0.363268	http://www.genome.jp/kegg-bin/show_pathway?ath00945/ath:AT3G48360%09red
Carbon fixation in photosynthetic organisms	KEGG PATHWAY	ath00710	1	69	0.263298	0.365692	http://www.genome.jp/kegg-bin/show_pathway?ath00710/ath:AT4G26530%09red
Photosynthesis	KEGG PATHWAY	ath00195	1	77	0.288617	0.372359	http://www.genome.jp/kegg-bin/show_pathway?ath00195/ath:AT1G03130%09red
Pentose and glucuronate interconversions	KEGG PATHWAY	ath00040	1	80	0.297887	0.372359	http://www.genome.jp/kegg-bin/show_pathway?ath00040/ath:AT1G30350%09red
Glycolysis / Gluconeogenesis	KEGG PATHWAY	ath00010	1	109	0.381547	0.454223	http://www.genome.jp/kegg-bin/show_pathway?ath00010/ath:AT4G26530%09red
Ubiquitin mediated proteolysis	KEGG PATHWAY	ath04120	1	137	0.45292	0.514682	http://www.genome.jp/kegg-bin/show_pathway?ath04120/ath:AT5G22920%09red
Metabolic pathways	KEGG PATHWAY	ath01100	3	1811	0.513361	0.513361	http://www.genome.jp/kegg-bin/show_pathway?ath01100/ath:AT5G42800%09red/ath:AT4G22880%09red/ath:AT4G39210%09red
Carbon metabolism	KEGG PATHWAY	ath01200	1	236	0.645745	0.689552	http://www.genome.jp/kegg-bin/show_pathway?ath01200/ath:AT4G26530%09red
Biosynthesis of amino acids	KEGG PATHWAY	ath01230	1	254	0.672714	0.689552	http://www.genome.jp/kegg-bin/show_pathway?ath01230/ath:AT4G26530%09red
Plant hormone signal transduction	KEGG PATHWAY	ath04075	1	266	0.689552	0.689552	http://www.genome.jp/kegg-bin/show_pathway?ath04075/ath:AT2G43010%09red
